# Supplementary material for: Adaptation of white adipocytes to cooler temperatures: impacts on energy metabolism and protein acetylation
Source: bioRxiv. 2026 Apr 17:2026.04.14.718465. Preprint. [Version 1] doi: 10.64898/2026.04.14.718465 (PMC13104898; doi:10.64898/2026.04.14.718465)
Supplement: Supplement 2 [file media-2.xlsx]

## Sheet: Summary
Header line description of table 1			Table 1. Spectrum database search analysis summary (Localization probability > 0.75)
Peptides	Number of peptides which spectrum hit
Modified peptides	Total number of modified peptides identified		Peptides	Modified peptides	Identified sites	Identified proteins	Comparable sites	Comparable proteins
Identified proteins	Number of proteins detected by spectrum search analysis		4770	1072	1140	622	997	564
Comparable proteins	Number of proteins comparable
Identified sites	Number of modification sites detected by spectrum search analysis
Comparable sites	Number of modification sites comparable		Table 2. Differentially modified sites (modified proteins) summary
Header line description of worksheet "Site_quant"			Compare group	Regulated type	fold change >1.2	fold change >1.3	fold change >1.5	fold change >2
Protein accession	Protein accession number of database used for search		Cont30/Cont37	Up-regulated	145 (117)	121 (98)	86 (77)	37 (37)
Position	Modification site localization in protein			Down-regulated	717 (420)	682 (405)	614 (370)	461 (284)
Amino acid	The Amino acid that modification site modified
Protein description	Protein functional description
Gene name	Name of the gene associated to the protein sequence
Localization probability	Probability of a certain Amino acid containing this modification in this peptide
Modified sequence	Identified peptide sequence marked with modification sites localization probabilities
Header line description of worksheet "Peptide_quant"
Sequence	Identified peptide Amino acid sequence
Length	Identified peptide Amino acid length
Modifications	Identified peptide with modification markers
Modified sequence	Identified peptide sequence marked with modification sites localization probabilities
Protein accession	Protein accession number of database used for search
Protein description	Protein functional description
Gene name	Name of the gene associated to the protein sequence
MW [kDa]	Protein molecular weight, unit [kDa]
Charge	The charge-state of the peptide
Score	Andromeda score for the best associated MS/MS spectrum

## Sheet: Site_quant
Protein accession	Position	Amino acid	Protein description	Gene name	Modified sequence	Localization probability	Intensity Cont30	Intensity Cont37	Cont30	Cont37	Cont30/Cont37 Ratio
P97315	8	K	Cysteine and glycine-rich protein 1 OS=Mus musculus OX=10090 GN=Csrp1 PE=1 SV=3	Csrp1	_PNWGGGK[Acetyl (K)]K_	1	2.78283	4366.55	0.0012738	1.99873	0.000637306
Q499D0	204	K	Forkhead box protein N3 OS=Mus musculus OX=10090 GN=Foxn3 PE=1 SV=1	Foxn3	_QNLIQALK[Acetyl (K)]K_	1	71.4687	104828	0.00136261	1.99864	0.000681768
P84244	10	K	Histone H3.3 OS=Mus musculus OX=10090 GN=H3-3a PE=1 SV=2	H3-3a	_K[Acetyl (K)]STGGK[Acetyl (K)]APR_	1	46720.8	13727577	0.00678377	1.99322	0.00340343
P84244	15	K	Histone H3.3 OS=Mus musculus OX=10090 GN=H3-3a PE=1 SV=2	H3-3a	_STGGK[Acetyl (K)]APR_	1	66918.8	1.37631e+07	0.0096773	1.99032	0.00486218
Q91ZA3	184	K	Propionyl-CoA carboxylase alpha chain, mitochondrial OS=Mus musculus OX=10090 GN=Pcca PE=1 SV=2	Pcca	_AK[Acetyl (K)]VNTIPGFDGVVK_	1	15.2341	2343.62	0.0129165	1.98708	0.00650025
Q9D0T1	21	K	NHP2-like protein 1 OS=Mus musculus OX=10090 GN=Snu13 PE=1 SV=4	Snu13	_K[Acetyl (K)]LLDLVQQSC[Carbamidomethyl (C)]NYK_	1	18.4064	1708.67	0.0213151	1.97868	0.0107723
Q8C0X8	228	K	Sperm motility kinase X OS=Mus musculus OX=10090 PE=2 SV=1	--	_QK[Acetyl (K)]IIAGK_	1	305.633	27949	0.0216342	1.97837	0.0109354
P24549	495	K	Aldehyde dehydrogenase 1A1 OS=Mus musculus OX=10090 GN=Aldh1a1 PE=1 SV=5	Aldh1a1	_TVAMK[Acetyl (K)]ISQK_	1	18722	923302	0.0397484	1.96025	0.0202772
Q91ZW3	439	K	SWI/SNF-related matrix-associated actin-dependent regulator of chromatin subfamily A member 5 OS=Mus musculus OX=10090 GN=Smarca5 PE=1 SV=1	Smarca5	_DIDILNSAGK[Acetyl (K)]M[Oxidation (M)]DK_	1	207.531	6959.07	0.0579161	1.94208	0.0298216
Q05920	1119	K	Pyruvate carboxylase, mitochondrial OS=Mus musculus OX=10090 GN=Pc PE=1 SV=1	Pc	_GQIGAPMPGK[Acetyl (K)]VIDIK_	1	235.781	6756.86	0.0674368	1.93256	0.034895
Q91ZA3	61	K	Propionyl-CoA carboxylase alpha chain, mitochondrial OS=Mus musculus OX=10090 GN=Pcca PE=1 SV=2	Pcca	_TFDK[Acetyl (K)]ILIANR_	1	444.642	10749.6	0.0794414	1.92056	0.0413637
P35441	1129	K	Thrombospondin-1 OS=Mus musculus OX=10090 GN=Thbs1 PE=1 SV=1	Thbs1	_VVMYEGK[Acetyl (K)]K_	1	96.1587	2189.98	0.0841232	1.91588	0.0439084
P0C0S6	14	K	Histone H2A.Z OS=Mus musculus OX=10090 GN=H2az1 PE=1 SV=2	H2az1	_AGGK[Acetyl (K)]AGK[Acetyl (K)]DSGK[Acetyl (K)]AK[Acetyl (K)]TK_	1	3101.9	67428.4	0.0879595	1.91204	0.0460029
P28650	18	K	Adenylosuccinate synthetase isozyme 1 OS=Mus musculus OX=10090 GN=Adss1 PE=1 SV=2	Adss1	_ASNDRPPGTGGVK[Acetyl (K)]R_	1	249.324	3668.01	0.127293	1.87271	0.0679725
Q03265	434	K	ATP synthase subunit alpha, mitochondrial OS=Mus musculus OX=10090 GN=Atp5f1a PE=1 SV=1	Atp5f1a	_QVAGTM[Oxidation (M)]K[Acetyl (K)]LELAQYR_	1	100.358	1440.73	0.130243	1.86976	0.0696577
Q99KI0	309	K	Aconitate hydratase, mitochondrial OS=Mus musculus OX=10090 GN=Aco2 PE=1 SV=1	Aco2	_YLSK[Acetyl (K)]TGR_	1	723.362	9520.09	0.141234	1.85877	0.0759827
Q61026	785	K	Nuclear receptor coactivator 2 OS=Mus musculus OX=10090 GN=Ncoa2 PE=1 SV=3	Ncoa2	_TDPASNTK[Acetyl (K)]LIAMK[Acetyl (K)]TVK_	1	1830.2	23420.2	0.144964	1.85504	0.078146
P29758	107	K	Ornithine aminotransferase, mitochondrial OS=Mus musculus OX=10090 GN=Oat PE=1 SV=1	Oat	_SQVDK[Acetyl (K)]LTLTSR_	1	509.228	6302.22	0.149521	1.85048	0.0808015
O08638	1448	K	Myosin-11 OS=Mus musculus OX=10090 GN=Myh11 PE=1 SV=1	Myh11	_QLVSNLEK[Acetyl (K)]K_	1	497.752	5891.2	0.155816	1.84418	0.0844907
P08074	2	K	Carbonyl reductase [NADPH] 2 OS=Mus musculus OX=10090 GN=Cbr2 PE=1 SV=1	Cbr2	_MK[Acetyl (K)]LNFSGLR_	1	11187.4	132196	0.156049	1.84395	0.0846278
Q60847	1416	K	Collagen alpha-1(XII) chain OS=Mus musculus OX=10090 GN=Col12a1 PE=2 SV=3	Col12a1	_YK[Acetyl (K)]VEYYPVSGGK_	1	394.716	4521.53	0.160576	1.83942	0.087297
Q91V12	50	K	Cytosolic acyl coenzyme A thioester hydrolase OS=Mus musculus OX=10090 GN=Acot7 PE=1 SV=2	Acot7	_ADHQK[Acetyl (K)]LGHC[Carbamidomethyl (C)]VTMGR_	1	380.741	4076.52	0.170841	1.82916	0.0933984
Q9CZU6	370	K	Citrate synthase, mitochondrial OS=Mus musculus OX=10090 GN=Cs PE=1 SV=1	Cs	_HLPK[Acetyl (K)]DPMFK_	1	11.7264	122.005	0.175372	1.82463	0.0961141
Q80Y56	56	K	Rabenosyn-5 OS=Mus musculus OX=10090 GN=Rbsn PE=1 SV=1	Rbsn	_K[Acetyl (K)]AK[Acetyl (K)]NK[Acetyl (K)]LLK_	1	9495.67	95668.9	0.180587	1.81941	0.0992556
Q80Y56	58	K	Rabenosyn-5 OS=Mus musculus OX=10090 GN=Rbsn PE=1 SV=1	Rbsn	_K[Acetyl (K)]AK[Acetyl (K)]NK[Acetyl (K)]LLK_	1	9495.67	95668.9	0.180587	1.81941	0.0992556
Q80Y56	60	K	Rabenosyn-5 OS=Mus musculus OX=10090 GN=Rbsn PE=1 SV=1	Rbsn	_K[Acetyl (K)]AK[Acetyl (K)]NK[Acetyl (K)]LLK_	1	9495.67	95668.9	0.180587	1.81941	0.0992556
P09528	72	K	Ferritin heavy chain OS=Mus musculus OX=10090 GN=Fth1 PE=1 SV=2	Fth1	_LMK[Acetyl (K)]LQNQR_	1	1216.79	12165.3	0.181854	1.81815	0.100022
Q8BGR9	117	K	Ubiquitin-like domain-containing CTD phosphatase 1 OS=Mus musculus OX=10090 GN=Ublcp1 PE=1 SV=1	Ublcp1	_EENLLK[Acetyl (K)]VSR_	1	1465.28	14465.3	0.183958	1.81604	0.101296
Q9D6X6	184	K	Serine protease 23 OS=Mus musculus OX=10090 GN=Prss23 PE=2 SV=2	Prss23	_TYVK[Acetyl (K)]GTQK_	1	302.34	2651.2	0.204731	1.79527	0.114039
Q9JLZ3	75	K	Methylglutaconyl-CoA hydratase, mitochondrial OS=Mus musculus OX=10090 GN=Auh PE=1 SV=1	Auh	_AYGK[Acetyl (K)]NALSK_	1	1510.88	12478.2	0.216009	1.78399	0.121082
Q61699	356	K	Heat shock protein 105 kDa OS=Mus musculus OX=10090 GN=Hsph1 PE=1 SV=2	Hsph1	_IAK[Acetyl (K)]FFGK_	1	2645.86	21703.9	0.217322	1.78268	0.121907
Q8QZT1	260	K	Acetyl-CoA acetyltransferase, mitochondrial OS=Mus musculus OX=10090 GN=Acat1 PE=1 SV=1	Acat1	_VDFSK[Acetyl (K)]VPK_	1	3955.48	31819	0.221134	1.77887	0.124312
Q6DIC0	1001	K	Probable global transcription activator SNF2L2 OS=Mus musculus OX=10090 GN=Smarca2 PE=1 SV=1	Smarca2	_DK[Acetyl (K)]K[Acetyl (K)]GK[Acetyl (K)]GGAK_	1	321723	2.57422e+06	0.222189	1.77781	0.124979
Q6DIC0	1002	K	Probable global transcription activator SNF2L2 OS=Mus musculus OX=10090 GN=Smarca2 PE=1 SV=1	Smarca2	_DK[Acetyl (K)]K[Acetyl (K)]GK[Acetyl (K)]GGAK_	1	321723	2.57422e+06	0.222189	1.77781	0.124979
Q6DIC0	1004	K	Probable global transcription activator SNF2L2 OS=Mus musculus OX=10090 GN=Smarca2 PE=1 SV=1	Smarca2	_DK[Acetyl (K)]K[Acetyl (K)]GK[Acetyl (K)]GGAK_	1	321723	2.57422e+06	0.222189	1.77781	0.124979
Q32MW3	102	K	Acyl-coenzyme A thioesterase 10, mitochondrial OS=Mus musculus OX=10090 GN=Acot10 PE=2 SV=1	Acot10	_DK[Acetyl (K)]YVTVQNTVR_	1	7918.73	63119.2	0.222944	1.77706	0.125457
Q9R0X4	102	K	Acyl-coenzyme A thioesterase 9, mitochondrial OS=Mus musculus OX=10090 GN=Acot9 PE=1 SV=1	Acot9	_DK[Acetyl (K)]YVTVQNTVR_	1	7918.73	63119.2	0.222944	1.77706	0.125457
Q8BH86	420	K	D-glutamate cyclase, mitochondrial OS=Mus musculus OX=10090 GN=Dglucy PE=1 SV=1	Dglucy	_AFLC[Carbamidomethyl (C)]K[Acetyl (K)]DGDPK_	1	313.444	2490.84	0.223547	1.77645	0.125839
Q60597	970	K	2-oxoglutarate dehydrogenase complex component E1 OS=Mus musculus OX=10090 GN=Ogdh PE=1 SV=3	Ogdh	_NQGYYDYVK[Acetyl (K)]PR_	1	461.193	3643.42	0.224719	1.77528	0.126583
P26443	457	K	Glutamate dehydrogenase 1, mitochondrial OS=Mus musculus OX=10090 GN=Glud1 PE=1 SV=1	Glud1	_LTFK[Acetyl (K)]YER_	1	9901.13	73639.7	0.237037	1.76296	0.134454
Q922B1	209	K	ADP-ribose glycohydrolase MACROD1 OS=Mus musculus OX=10090 GN=Macrod1 PE=1 SV=2	Macrod1	_AK[Acetyl (K)]ITC[Carbamidomethyl (C)]GYR_	1	193.16	1385.78	0.244671	1.75533	0.139387
Q60597	564	K	2-oxoglutarate dehydrogenase complex component E1 OS=Mus musculus OX=10090 GN=Ogdh PE=1 SV=3	Ogdh	_YDK[Acetyl (K)]IC[Carbamidomethyl (C)]EEAFTR_	1	894.846	6339.04	0.247404	1.7526	0.141164
P35486	385	K	Pyruvate dehydrogenase E1 component subunit alpha, somatic form, mitochondrial OS=Mus musculus OX=10090 GN=Pdha1 PE=1 SV=1	Pdha1	_GANQWIK[Acetyl (K)]FK_	1	3097.91	21356	0.253367	1.74663	0.14506
Q922U2	398	K	Keratin, type II cytoskeletal 5 OS=Mus musculus OX=10090 GN=Krt5 PE=1 SV=1	Krt5	_SEIDNVK[Acetyl (K)]K_	1	737.615	5070.88	0.253978	1.74602	0.145461
Q9WTM5	417	K	RuvB-like 2 OS=Mus musculus OX=10090 GN=Ruvbl2 PE=1 SV=3	Ruvbl2	_K[Acetyl (K)]GTEVQVDDIK_	1	4366.55	29721.8	0.25619	1.74381	0.146914
P62821	131	K	Ras-related protein Rab-1A OS=Mus musculus OX=10090 GN=Rab1a PE=1 SV=3	Rab1a	_C[Carbamidomethyl (C)]DLTTK[Acetyl (K)]K_	1	345.103	2337.88	0.257253	1.74275	0.147614
Q9D219	94	K	B-cell CLL/lymphoma 9 protein OS=Mus musculus OX=10090 GN=Bcl9 PE=1 SV=3	Bcl9	_NGAGNGAK[Acetyl (K)]GK[Acetyl (K)]GK[Acetyl (K)]R_	1	100.352	671.295	0.260098	1.7399	0.14949
Q9D219	96	K	B-cell CLL/lymphoma 9 protein OS=Mus musculus OX=10090 GN=Bcl9 PE=1 SV=3	Bcl9	_NGAGNGAK[Acetyl (K)]GK[Acetyl (K)]GK[Acetyl (K)]R_	1	100.352	671.295	0.260098	1.7399	0.14949
Q9D219	98	K	B-cell CLL/lymphoma 9 protein OS=Mus musculus OX=10090 GN=Bcl9 PE=1 SV=3	Bcl9	_NGAGNGAK[Acetyl (K)]GK[Acetyl (K)]GK[Acetyl (K)]R_	1	100.352	671.295	0.260098	1.7399	0.14949
B2RWS6	1541	K	Histone acetyltransferase p300 OS=Mus musculus OX=10090 GN=Ep300 PE=1 SV=2	Ep300	_EENTSNESTDVTK[Acetyl (K)]GDSK[Acetyl (K)]NAK_	1	2023.76	13269.3	0.264665	1.73534	0.152515
B2RWS6	1545	K	Histone acetyltransferase p300 OS=Mus musculus OX=10090 GN=Ep300 PE=1 SV=2	Ep300	_EENTSNESTDVTK[Acetyl (K)]GDSK[Acetyl (K)]NAK_	1	2023.76	13269.3	0.264665	1.73534	0.152515
Q8K2B3	179	K	Succinate dehydrogenase [ubiquinone] flavoprotein subunit, mitochondrial OS=Mus musculus OX=10090 GN=Sdha PE=1 SV=1	Sdha	_AFGGQSLK[Acetyl (K)]FGK_	1	1719.55	10805.5	0.274577	1.72542	0.159136
Q71RI9	117	K	Kynurenine--oxoglutarate transaminase 3 OS=Mus musculus OX=10090 GN=Kyat3 PE=1 SV=1	Kyat3	_ALSC[Carbamidomethyl (C)]LYGK[Acetyl (K)]IYQR_	1	894.009	5610.91	0.274872	1.72513	0.159334
Q99L13	241	K	3-hydroxyisobutyrate dehydrogenase, mitochondrial OS=Mus musculus OX=10090 GN=Hibadh PE=1 SV=1	Hibadh	_LLAK[Acetyl (K)]ILNMSSGR_	1	399.675	2490.9	0.276536	1.72346	0.160454
Q9JLZ3	84	K	Methylglutaconyl-CoA hydratase, mitochondrial OS=Mus musculus OX=10090 GN=Auh PE=1 SV=1	Auh	_NLLK[Acetyl (K)]MLSK_	1	9999.81	61324.7	0.280403	1.7196	0.163063
P56480	426	K	ATP synthase subunit beta, mitochondrial OS=Mus musculus OX=10090 GN=Atp5f1b PE=1 SV=2	Atp5f1b	_GVQK[Acetyl (K)]ILQDYK_	1	5211.88	31756.8	0.281962	1.71804	0.164118
Q8CGK3	356	K	Lon protease homolog, mitochondrial OS=Mus musculus OX=10090 GN=Lonp1 PE=1 SV=2	Lonp1	_ALSLLK[Acetyl (K)]K_	1	14345.6	84706.7	0.289657	1.71034	0.169356
Q9CQR4	127	K	Acyl-coenzyme A thioesterase 13 OS=Mus musculus OX=10090 GN=Acot13 PE=1 SV=1	Acot13	_TTGK[Acetyl (K)]LIAQGR_	1	11083.3	64554.6	0.293061	1.70694	0.171688
P54071	282	K	Isocitrate dehydrogenase [NADP], mitochondrial OS=Mus musculus OX=10090 GN=Idh2 PE=1 SV=3	Idh2	_NK[Acetyl (K)]IWYEHR_	1	1457.23	8402.68	0.295586	1.70441	0.173424
Q8R4N0	55	K	Citramalyl-CoA lyase, mitochondrial OS=Mus musculus OX=10090 GN=Clybl PE=1 SV=2	Clybl	_AVLYVPGNDEK[Acetyl (K)]K_	1	32629.3	187095	0.297002	1.703	0.174399
Q921G7	283	K	Electron transfer flavoprotein-ubiquinone oxidoreductase, mitochondrial OS=Mus musculus OX=10090 GN=Etfdh PE=1 SV=1	Etfdh	_ELWIIDEK[Acetyl (K)]K_	1	275.994	1580.93	0.29726	1.70274	0.174578
Q9CZN7	103	K	Serine hydroxymethyltransferase, mitochondrial OS=Mus musculus OX=10090 GN=Shmt2 PE=1 SV=1	Shmt2	_YSEGYPGK[Acetyl (K)]R_	1	1201.26	6773.8	0.301253	1.69875	0.177339
Q64433	40	K	10 kDa heat shock protein, mitochondrial OS=Mus musculus OX=10090 GN=Hspe1 PE=1 SV=2	Hspe1	_SQGK[Acetyl (K)]VLQATVVAVGSGGK_	1	4997.97	28145.3	0.301598	1.6984	0.177578
Q9CQE1	45	K	Protein NipSnap homolog 3B OS=Mus musculus OX=10090 GN=Nipsnap3b PE=1 SV=1	Nipsnap3b	_TYFLK[Acetyl (K)]PSK_	1	6065.29	33990.1	0.302845	1.69715	0.178443
P10853	24	K	Histone H2B type 1-F/J/L OS=Mus musculus OX=10090 GN=H2bc7 PE=1 SV=2	H2bc7	_KAVTK[Acetyl (K)]AQK[Acetyl (K)]K_	1	141.335	785.667	0.30493	1.69507	0.179892
Q6ZWY9	24	K	Histone H2B type 1-C/E/G OS=Mus musculus OX=10090 GN=H2bc4 PE=1 SV=3	H2bc4	_KAVTK[Acetyl (K)]AQK[Acetyl (K)]K_	1	141.335	785.667	0.30493	1.69507	0.179892
P54071	384	K	Isocitrate dehydrogenase [NADP], mitochondrial OS=Mus musculus OX=10090 GN=Idh2 PE=1 SV=3	Idh2	_GK[Acetyl (K)]LDGNQDLIR_	1	4496.1	24907	0.305825	1.69418	0.180515
Q8BIJ6	775	K	Isoleucine--tRNA ligase, mitochondrial OS=Mus musculus OX=10090 GN=Iars2 PE=1 SV=1	Iars2	_ITDSYK[Acetyl (K)]QYDFGK_	1	419.404	2319.91	0.306211	1.69379	0.180785
P05202	234	K	Aspartate aminotransferase, mitochondrial OS=Mus musculus OX=10090 GN=Got2 PE=1 SV=1	Got2	_EIASVVK[Acetyl (K)]K_	1	3257.61	17830.8	0.308948	1.69105	0.182696
P22315	289	K	Ferrochelatase, mitochondrial OS=Mus musculus OX=10090 GN=Fech PE=1 SV=3	Fech	_VMEK[Acetyl (K)]LGYPNPYR_	1	2165.05	11747.4	0.311241	1.68876	0.184301
P05202	404	K	Aspartate aminotransferase, mitochondrial OS=Mus musculus OX=10090 GN=Got2 PE=1 SV=1	Got2	_EFSVYMTK[Acetyl (K)]DGR_	1	910.901	4942.35	0.311246	1.68875	0.184305
Q9JLZ3	179	K	Methylglutaconyl-CoA hydratase, mitochondrial OS=Mus musculus OX=10090 GN=Auh PE=1 SV=1	Auh	_VAASSAK[Acetyl (K)]MGLVETK_	1	5356.06	29024.2	0.311578	1.68842	0.184538
P05202	296	K	Aspartate aminotransferase, mitochondrial OS=Mus musculus OX=10090 GN=Got2 PE=1 SV=1	Got2	_VGAFTVVC[Carbamidomethyl (C)]K[Acetyl (K)]DAEEAK_	1	8435.89	45615.7	0.312142	1.68786	0.184934
P09405	702	K	Nucleolin OS=Mus musculus OX=10090 GN=Ncl PE=1 SV=2	Ncl	_GGGGDFKPQGK[Acetyl (K)]K_	0.947086	252.644	1358.25	0.31367	1.68633	0.186007
P97807	77	K	Fumarate hydratase, mitochondrial OS=Mus musculus OX=10090 GN=Fh PE=1 SV=3	Fh	_STMNFK[Acetyl (K)]IGGATER_	1	3674.33	19496.8	0.317147	1.68285	0.188458
P26369	70	K	Splicing factor U2AF 65 kDa subunit OS=Mus musculus OX=10090 GN=U2af2 PE=1 SV=3	U2af2	_GAK[Acetyl (K)]EEHGGLIR_	1	576.326	3047.11	0.318111	1.68189	0.189139
P05202	363	K	Aspartate aminotransferase, mitochondrial OS=Mus musculus OX=10090 GN=Got2 PE=1 SV=1	Got2	_TQLVSNLK[Acetyl (K)]K_	1	5368.78	28329	0.318643	1.68136	0.189515
P19221	534	K	Prothrombin OS=Mus musculus OX=10090 GN=F2 PE=1 SV=1	F2	_PVC[Carbamidomethyl (C)]K[Acetyl (K)]ASTR_	1	113.274	593.773	0.320414	1.67959	0.190769
P63038	130	K	60 kDa heat shock protein, mitochondrial OS=Mus musculus OX=10090 GN=Hspd1 PE=1 SV=1	Hspd1	_EGFEK[Acetyl (K)]ISK_	1	18873.6	98710.2	0.321024	1.67898	0.191202
Q8BMF4	461	K	Dihydrolipoyllysine-residue acetyltransferase component of pyruvate dehydrogenase complex, mitochondrial OS=Mus musculus OX=10090 GN=Dlat PE=1 SV=2	Dlat	_ELNK[Acetyl (K)]MLEGK_	1	1443.84	7508.71	0.322555	1.67745	0.192289
Q99JB2	221	K	Stomatin-like protein 2, mitochondrial OS=Mus musculus OX=10090 GN=Stoml2 PE=1 SV=1	Stoml2	_ESAINVAEGK[Acetyl (K)]K_	1	236.546	1214.94	0.325936	1.67406	0.194698
P26450	141	K	Phosphatidylinositol 3-kinase regulatory subunit alpha OS=Mus musculus OX=10090 GN=Pik3r1 PE=1 SV=2	Pik3r1	_LLEAIEK[Acetyl (K)]K_	1	142851	722233	0.33026	1.66974	0.197791
Q03265	261	K	ATP synthase subunit alpha, mitochondrial OS=Mus musculus OX=10090 GN=Atp5f1a PE=1 SV=1	Atp5f1a	_STVAQLVK[Acetyl (K)]R_	1	11892.8	59541.4	0.332972	1.66703	0.19974
Q8BIJ6	781	K	Isoleucine--tRNA ligase, mitochondrial OS=Mus musculus OX=10090 GN=Iars2 PE=1 SV=1	Iars2	_QYDFGK[Acetyl (K)]VVR_	1	4580.34	22911	0.333221	1.66678	0.199919
Q9CXW4	52	K	Large ribosomal subunit protein uL5 OS=Mus musculus OX=10090 GN=Rpl11 PE=1 SV=4	Rpl11	_VLEQLTGQTPVFSK[Acetyl (K)]AR_	1	225.543	1127.81	0.333311	1.66669	0.199984
Q8BH95	101	K	Enoyl-CoA hydratase, mitochondrial OS=Mus musculus OX=10090 GN=Echs1 PE=1 SV=1	Echs1	_AFAAGADIK[Acetyl (K)]EMQNR_	1	17070.2	85253.5	0.333651	1.66635	0.200229
Q9CZN7	464	K	Serine hydroxymethyltransferase, mitochondrial OS=Mus musculus OX=10090 GN=Shmt2 PE=1 SV=1	Shmt2	_TAK[Acetyl (K)]LQDFK_	1	4725.42	23500.5	0.334829	1.66517	0.201078
Q9DCM2	93	K	Glutathione S-transferase kappa 1 OS=Mus musculus OX=10090 GN=Gstk1 PE=1 SV=3	Gstk1	_DFFGETVK[Acetyl (K)]K_	1	4442.57	21811	0.338435	1.66156	0.203685
P26350	103	K	Prothymosin alpha OS=Mus musculus OX=10090 GN=Ptma PE=1 SV=2	Ptma	_VAEDDEDDDVDTK[Acetyl (K)]K_	1	218.445	1072.22	0.3385	1.6615	0.203732
Q8BH86	91	K	D-glutamate cyclase, mitochondrial OS=Mus musculus OX=10090 GN=Dglucy PE=1 SV=1	Dglucy	_TIC[Carbamidomethyl (C)]PQLQK[Acetyl (K)]YK_	1	4970.37	24284	0.339804	1.6602	0.204677
Q3ULF4	558	K	Mitochondrial inner membrane m-AAA protease component paraplegin OS=Mus musculus OX=10090 GN=Spg7 PE=1 SV=1	Spg7	_VIAGTAK[Acetyl (K)]K_	1	168001	814661	0.34193	1.65807	0.206221
P11499	354	K	Heat shock protein HSP 90-beta OS=Mus musculus OX=10090 GN=Hsp90ab1 PE=1 SV=3	Hsp90ab1	_NNIK[Acetyl (K)]LYVR_	1	4031.37	19479.8	0.342933	1.65707	0.206951
P51174	92	K	Long-chain specific acyl-CoA dehydrogenase, mitochondrial OS=Mus musculus OX=10090 GN=Acadl PE=1 SV=2	Acadl	_EVWEK[Acetyl (K)]AGK_	1	8797.49	42436.4	0.343425	1.65658	0.20731
Q8R4N0	80	K	Citramalyl-CoA lyase, mitochondrial OS=Mus musculus OX=10090 GN=Clybl PE=1 SV=2	Clybl	_VDC[Carbamidomethyl (C)]AVLDC[Carbamidomethyl (C)]EDGVAENK[Acetyl (K)]K_	1	1050.88	5037.58	0.345203	1.6548	0.208607
P35486	244	K	Pyruvate dehydrogenase E1 component subunit alpha, somatic form, mitochondrial OS=Mus musculus OX=10090 GN=Pdha1 PE=1 SV=1	Pdha1	_AAASTDYYK[Acetyl (K)]R_	1	2164.34	10347.1	0.345977	1.65402	0.209173
Q64525	6	K	Histone H2B type 2-B OS=Mus musculus OX=10090 GN=H2bc18 PE=1 SV=3	H2bc18	_PDPAK[Acetyl (K)]SAPAPK[Acetyl (K)]K_	1	1068.78	5099.63	0.346532	1.65347	0.209579
Q64525	12	K	Histone H2B type 2-B OS=Mus musculus OX=10090 GN=H2bc18 PE=1 SV=3	H2bc18	_PDPAK[Acetyl (K)]SAPAPK[Acetyl (K)]K_	1	1068.78	5099.63	0.346532	1.65347	0.209579
Q9DCV7	95	K	Keratin, type II cytoskeletal 7 OS=Mus musculus OX=10090 GN=Krt7 PE=1 SV=1	Krt7	_TLNNK[Acetyl (K)]FASFIDK_	1	229.698	1091.99	0.347584	1.65242	0.210349
Q8CHT0	92	K	Delta-1-pyrroline-5-carboxylate dehydrogenase, mitochondrial OS=Mus musculus OX=10090 GN=Aldh4a1 PE=1 SV=3	Aldh4a1	_VAK[Acetyl (K)]FC[Carbamidomethyl (C)]YADK_	1	24224.5	115069	0.34782	1.65218	0.210522
Q9CZN7	305	K	Serine hydroxymethyltransferase, mitochondrial OS=Mus musculus OX=10090 GN=Shmt2 PE=1 SV=1	Shmt2	_TGK[Acetyl (K)]EIPYTFEDR_	1	2706.44	12824.4	0.348526	1.65147	0.211039
Q9CQ62	42	K	2,4-dienoyl-CoA reductase [(3E)-enoyl-CoA-producing], mitochondrial OS=Mus musculus OX=10090 GN=Decr1 PE=1 SV=1	Decr1	_DAPQSK[Acetyl (K)]FFQPVLK_	1	409.338	1924.33	0.35081	1.64919	0.212717
Q60929	247	K	Myocyte-specific enhancer factor 2A OS=Mus musculus OX=10090 GN=Mef2a PE=1 SV=2	Mef2a	_ASPNLIGNTGANSLGK[Acetyl (K)]VM[Oxidation (M)]PTK_	1	1326.72	6156.13	0.354603	1.6454	0.215512
P54071	166	K	Isocitrate dehydrogenase [NADP], mitochondrial OS=Mus musculus OX=10090 GN=Idh2 PE=1 SV=3	Idh2	_LVPGWTK[Acetyl (K)]PITIGR_	1	10200.5	46884.4	0.357379	1.64262	0.217566
Q99KI0	228	K	Aconitate hydratase, mitochondrial OS=Mus musculus OX=10090 GN=Aco2 PE=1 SV=1	Aco2	_C[Carbamidomethyl (C)]PK[Acetyl (K)]VIGVK_	1	659.573	3010.54	0.359429	1.64057	0.219088
P26443	187	K	Glutamate dehydrogenase 1, mitochondrial OS=Mus musculus OX=10090 GN=Glud1 PE=1 SV=1	Glud1	_AGVK[Acetyl (K)]INPK_	1	5615.45	25351.1	0.362678	1.63732	0.221507
Q9JLT4	376	K	Thioredoxin reductase 2, mitochondrial OS=Mus musculus OX=10090 GN=Txnrd2 PE=1 SV=4	Txnrd2	_AGK[Acetyl (K)]LLAQR_	1	1373.64	6188.42	0.363297	1.6367	0.221969
Q8CHT0	98	K	Delta-1-pyrroline-5-carboxylate dehydrogenase, mitochondrial OS=Mus musculus OX=10090 GN=Aldh4a1 PE=1 SV=3	Aldh4a1	_FC[Carbamidomethyl (C)]YADK[Acetyl (K)]ALLNR_	1	529.264	2371.07	0.364967	1.63503	0.223217
Q99KI0	591	K	Aconitate hydratase, mitochondrial OS=Mus musculus OX=10090 GN=Aco2 PE=1 SV=1	Aco2	_GK[Acetyl (K)]C[Carbamidomethyl (C)]TTDHISAAGPWLK_	1	6372.23	28525.4	0.365196	1.6348	0.223388
Q99KI0	723	K	Aconitate hydratase, mitochondrial OS=Mus musculus OX=10090 GN=Aco2 PE=1 SV=1	Aco2	_IHPVDK[Acetyl (K)]LTIQGLK_	1	4392.22	19586.3	0.366346	1.63365	0.22425
Q9Z2Y8	125	K	Pyridoxal phosphate homeostasis protein OS=Mus musculus OX=10090 GN=Plpbp PE=1 SV=1	Plpbp	_LADK[Acetyl (K)]VNSSWQK_	1	512.196	2282.11	0.3666	1.6334	0.22444
Q03265	161	K	ATP synthase subunit alpha, mitochondrial OS=Mus musculus OX=10090 GN=Atp5f1a PE=1 SV=1	Atp5f1a	_VVDALGNAIDGK[Acetyl (K)]GPIGSK_	1	10313.2	45942.6	0.366654	1.63335	0.22448
Q6Q899	852	K	Antiviral innate immune response receptor RIG-I OS=Mus musculus OX=10090 GN=Rigi PE=1 SV=2	Rigi	_PK[Acetyl (K)]IYDNFEK_	1	549.299	2433.46	0.368316	1.63168	0.225727
Q99LC5	69	K	Electron transfer flavoprotein subunit alpha, mitochondrial OS=Mus musculus OX=10090 GN=Etfa PE=1 SV=2	Etfa	_VVQDLC[Carbamidomethyl (C)]K[Acetyl (K)]VAGVAK_	1	4700.96	20689.6	0.370293	1.62971	0.227214
P56480	124	K	ATP synthase subunit beta, mitochondrial OS=Mus musculus OX=10090 GN=Atp5f1b PE=1 SV=2	Atp5f1b	_GQK[Acetyl (K)]VLDSGAPIK_	1	37351.5	164306	0.370445	1.62955	0.227329
P63038	396	K	60 kDa heat shock protein, mitochondrial OS=Mus musculus OX=10090 GN=Hspd1 PE=1 SV=1	Hspd1	_LAK[Acetyl (K)]LSDGVAVLK_	1	2862.43	12564	0.371106	1.62889	0.227827
Q8QZS1	91	K	3-hydroxyisobutyryl-CoA hydrolase, mitochondrial OS=Mus musculus OX=10090 GN=Hibch PE=1 SV=1	Hibch	_GAGGK[Acetyl (K)]AFC[Carbamidomethyl (C)]AGGDIK_	1	433.514	1894.01	0.372512	1.62749	0.228887
Q8K310	522	K	Matrin-3 OS=Mus musculus OX=10090 GN=Matr3 PE=1 SV=1	Matr3	_LAEPYGK[Acetyl (K)]IK_	1	2148.71	9383.36	0.372649	1.62735	0.228991
Q8K411	942	K	Presequence protease, mitochondrial OS=Mus musculus OX=10090 GN=Pitrm1 PE=1 SV=1	Pitrm1	_AVDWAK[Acetyl (K)]SGK_	1	1993.78	8681.44	0.373534	1.62647	0.22966
Q922B1	151	K	ADP-ribose glycohydrolase MACROD1 OS=Mus musculus OX=10090 GN=Macrod1 PE=1 SV=2	Macrod1	_QLNEK[Acetyl (K)]ISLYR_	1	645.251	2796.79	0.374924	1.62508	0.230711
Q8CH02	190	K	SURP and G-patch domain-containing protein 1 OS=Mus musculus OX=10090 GN=Sugp1 PE=1 SV=1	Sugp1	_VIEK[Acetyl (K)]LAR_	1	86658.9	375559	0.37497	1.62503	0.230746
Q8BMD8	435	K	Mitochondrial adenyl nucleotide antiporter SLC25A24 OS=Mus musculus OX=10090 GN=Slc25a24 PE=1 SV=1	Slc25a24	_IVSK[Acetyl (K)]EGVSGLYR_	1	4694.74	20189.3	0.377329	1.62267	0.232536
P56480	201	K	ATP synthase subunit beta, mitochondrial OS=Mus musculus OX=10090 GN=Atp5f1b PE=1 SV=2	Atp5f1b	_GGK[Acetyl (K)]IGLFGGAGVGK_	1	22898.8	98334	0.377766	1.62223	0.232868
Q8BMF4	468	K	Dihydrolipoyllysine-residue acetyltransferase component of pyruvate dehydrogenase complex, mitochondrial OS=Mus musculus OX=10090 GN=Dlat PE=1 SV=2	Dlat	_GK[Acetyl (K)]ISVNDFIIK_	1	19047.8	81304.6	0.379618	1.62038	0.234277
Q80Y84	1439	K	Lysine-specific demethylase 5B OS=Mus musculus OX=10090 GN=Kdm5b PE=1 SV=1	Kdm5b	_IK[Acetyl (K)]LSHPK_	1	15728.5	66924.2	0.380592	1.61941	0.23502
P97807	63	K	Fumarate hydratase, mitochondrial OS=Mus musculus OX=10090 GN=Fh PE=1 SV=3	Fh	_VPTDK[Acetyl (K)]YYGAQTVR_	1	16234.4	69016.4	0.380862	1.61914	0.235225
Q64282	413	K	Interferon-induced protein with tetratricopeptide repeats 1 OS=Mus musculus OX=10090 GN=Ifit1 PE=1 SV=2	Ifit1	_LLTALEK[Acetyl (K)]VAER_	1	3368.1	14293.7	0.3814	1.6186	0.235635
D3Z7P3	163	K	Glutaminase kidney isoform, mitochondrial OS=Mus musculus OX=10090 GN=Gls PE=1 SV=1	Gls	_IPVHK[Acetyl (K)]FITALK_	1	1517.18	6433.56	0.381644	1.61836	0.235822
P56382	44	K	ATP synthase subunit epsilon, mitochondrial OS=Mus musculus OX=10090 GN=Atp5f1e PE=1 SV=2	Atp5f1e	_TSGSSIK[Acetyl (K)]IVK_	1	1536.47	6506.07	0.382086	1.61791	0.23616
Q9D379	334	K	Epoxide hydrolase 1 OS=Mus musculus OX=10090 GN=Ephx1 PE=1 SV=2	Ephx1	_FSTWTK[Acetyl (K)]SEYR_	1	1218.08	5123.53	0.384154	1.61585	0.237742
Q8K2X3	229	K	CST complex subunit STN1 OS=Mus musculus OX=10090 GN=Stn1 PE=1 SV=2	Stn1	_EFLQEK[Acetyl (K)]K_	1	4407.53	18518	0.384508	1.61549	0.238013
Q9D0K2	480	K	Succinyl-CoA:3-ketoacid coenzyme A transferase 1, mitochondrial OS=Mus musculus OX=10090 GN=Oxct1 PE=1 SV=1	Oxct1	_GVFDVDK[Acetyl (K)]K_	1	1366.13	5724.64	0.385327	1.61467	0.238641
P0C0S6	12	K	Histone H2A.Z OS=Mus musculus OX=10090 GN=H2az1 PE=1 SV=2	H2az1	_[Acetyl (Protein N-term)]AGGKAGK[Acetyl (K)]DSGK[Acetyl (K)]AK_	1	625116	2.6104e+06	0.386409	1.61359	0.239471
Q3TQI7	281	K	Splicing factor C9orf78 homolog OS=Mus musculus OX=10090 PE=1 SV=2	--	_ATDDYHYEK[Acetyl (K)]FK_	1	483.736	2015.73	0.387071	1.61293	0.23998
Q61425	212	K	Hydroxyacyl-coenzyme A dehydrogenase, mitochondrial OS=Mus musculus OX=10090 GN=Hadh PE=1 SV=2	Hadh	_HPVSC[Carbamidomethyl (C)]K[Acetyl (K)]DTPGFIVNR_	1	3010.36	12531.6	0.387385	1.61261	0.240222
P05064	147	K	Fructose-bisphosphate aldolase A OS=Mus musculus OX=10090 GN=Aldoa PE=1 SV=2	Aldoa	_DGADFAK[Acetyl (K)]WR_	1	22641.9	94208.2	0.387538	1.61246	0.240339
Q9WTP7	29	K	GTP:AMP phosphotransferase AK3, mitochondrial OS=Mus musculus OX=10090 GN=Ak3 PE=1 SV=3	Ak3	_ITK[Acetyl (K)]HFELK_	1	2116.2	8795.61	0.387873	1.61213	0.240597
Q11011	713	K	Puromycin-sensitive aminopeptidase OS=Mus musculus OX=10090 GN=Npepps PE=1 SV=2	Npepps	_GLVLGK[Acetyl (K)]LGK_	1	6165.13	25604.3	0.388117	1.61188	0.240785
P07356	204	K	Annexin A2 OS=Mus musculus OX=10090 GN=Anxa2 PE=1 SV=2	Anxa2	_ELYDAGVK[Acetyl (K)]R_	1	2551.12	10576.2	0.388673	1.61133	0.241213
Q93092	219	K	Transaldolase OS=Mus musculus OX=10090 GN=Taldo1 PE=1 SV=2	Taldo1	_SVTK[Acetyl (K)]IYNYYK_	1	2752.8	11368.7	0.389872	1.61013	0.242138
O70435	57	K	Proteasome subunit alpha type-3 OS=Mus musculus OX=10090 GN=Psma3 PE=1 SV=3	Psma3	_LVLSK[Acetyl (K)]LYEEGSNK_	1	538.671	2198.98	0.393529	1.60647	0.244965
P60334	112	K	Cysteine dioxygenase type 1 OS=Mus musculus OX=10090 GN=Cdo1 PE=1 SV=1	Cdo1	_ETLFDWPDK[Acetyl (K)]K_	1	293.673	1189.35	0.396046	1.60395	0.246919
P56480	198	K	ATP synthase subunit beta, mitochondrial OS=Mus musculus OX=10090 GN=Atp5f1b PE=1 SV=2	Atp5f1b	_VVDLLAPYAK[Acetyl (K)]GGK_	1	13781.5	55769.1	0.396302	1.6037	0.247118
Q9JHI5	56	K	Isovaleryl-CoA dehydrogenase, mitochondrial OS=Mus musculus OX=10090 GN=Ivd PE=1 SV=1	Ivd	_HTISK[Acetyl (K)]FLQENLAPK_	1	8425.71	34027.7	0.396939	1.60306	0.247613
Q3TQI7	6	K	Splicing factor C9orf78 homolog OS=Mus musculus OX=10090 PE=1 SV=2	--	_ITGK[Acetyl (K)]TFR_	1	37643.8	151927	0.397148	1.60285	0.247776
A2ASS6	17618	K	Titin OS=Mus musculus OX=10090 GN=Ttn PE=1 SV=1	Ttn	_AGSQVK[Acetyl (K)]IPAVIK_	1	7358.13	29643.1	0.397723	1.60228	0.248224
Q91V61	169	K	Sideroflexin-3 OS=Mus musculus OX=10090 GN=Sfxn3 PE=1 SV=1	Sfxn3	_SLTK[Acetyl (K)]HLPPLVGR_	1	6102.34	24511.4	0.398667	1.60133	0.248959
P21765	153	K	Epididymal secretory glutathione peroxidase OS=Mus musculus OX=10090 GN=Gpx5 PE=2 SV=3	Gpx5	_IFTFLK[Acetyl (K)]R_	1	7738.98	31024.9	0.399288	1.60071	0.249444
P08249	307	K	Malate dehydrogenase, mitochondrial OS=Mus musculus OX=10090 GN=Mdh2 PE=1 SV=3	Mdh2	_NLGIGK[Acetyl (K)]ITPFEEK_	1	23151.3	92570.8	0.400119	1.59988	0.250093
P09671	122	K	Superoxide dismutase [Mn], mitochondrial OS=Mus musculus OX=10090 GN=Sod2 PE=1 SV=3	Sod2	_GELLEAIK[Acetyl (K)]R_	1	37749.6	150800	0.40042	1.59958	0.250329
Q8QZS1	352	K	3-hydroxyisobutyryl-CoA hydrolase, mitochondrial OS=Mus musculus OX=10090 GN=Hibch PE=1 SV=1	Hibch	_AVLIDK[Acetyl (K)]DQTPK_	1	7778.07	31047.2	0.40067	1.59933	0.250524
Q9CZU6	103	K	Citrate synthase, mitochondrial OS=Mus musculus OX=10090 GN=Cs PE=1 SV=1	Cs	_GYSIPEC[Carbamidomethyl (C)]QK[Acetyl (K)]MLPK_	1	23965.5	95197	0.402233	1.59777	0.251747
P35486	63	K	Pyruvate dehydrogenase E1 component subunit alpha, somatic form, mitochondrial OS=Mus musculus OX=10090 GN=Pdha1 PE=1 SV=1	Pdha1	_EDGLK[Acetyl (K)]YYR_	1	2738.46	10858.7	0.402801	1.5972	0.252192
O54724	328	K	Caveolae-associated protein 1 OS=Mus musculus OX=10090 GN=Cavin1 PE=1 SV=1	Cavin1	_VPPFTFHVK[Acetyl (K)]K_	1	5421.56	21491.1	0.402901	1.5971	0.25227
P43277	107	K	Histone H1.3 OS=Mus musculus OX=10090 GN=H1-3 PE=1 SV=2	H1-3	_GTGASGSFK[Acetyl (K)]LNK_	1	7154.81	28277.9	0.403854	1.59615	0.253018
P16283	503	K	Anion exchange protein 3 OS=Mus musculus OX=10090 GN=Slc4a3 PE=1 SV=2	Slc4a3	_SLK[Acetyl (K)]LLEK_	1	4084.54	16138.7	0.403945	1.59605	0.25309
Q9JHU2	87	K	Palmdelphin OS=Mus musculus OX=10090 GN=Palmd PE=1 SV=1	Palmd	_LEK[Acetyl (K)]EIQDLEK_	1	11229.5	43981	0.40679	1.59321	0.255327
B2RWS6	1549	K	Histone acetyltransferase p300 OS=Mus musculus OX=10090 GN=Ep300 PE=1 SV=2	Ep300	_EENTSNESTDVTK[Acetyl (K)]GDSK[Acetyl (K)]NAK[Acetyl (K)]K[Acetyl (K)]K_	1	1173.93	4584.49	0.407726	1.59227	0.256065
Q8BGC4	35	K	Prostaglandin reductase-3 OS=Mus musculus OX=10090 GN=Ptgr3 PE=1 SV=1	Ptgr3	_TMQK[Acetyl (K)]LVVTR_	1	17587.5	68464.1	0.408766	1.59123	0.256886
Q9CZU6	215	K	Citrate synthase, mitochondrial OS=Mus musculus OX=10090 GN=Cs PE=1 SV=1	Cs	_LPC[Carbamidomethyl (C)]VAAK[Acetyl (K)]IYR_	1	17031.1	66163	0.40943	1.59057	0.257411
Q924L1	209	K	LETM1 domain-containing protein 1 OS=Mus musculus OX=10090 GN=Letmd1 PE=1 SV=1	Letmd1	_ASTFVSHEK[Acetyl (K)]LR_	1	646.267	2497.76	0.411108	1.58889	0.258739
P51960	393	K	Myb-related protein A OS=Mus musculus OX=10090 GN=Mybl1 PE=1 SV=2	Mybl1	_STPVK[Acetyl (K)]LMR_	1	6234.41	24026.9	0.412039	1.58796	0.259477
Q8K2B3	547	K	Succinate dehydrogenase [ubiquinone] flavoprotein subunit, mitochondrial OS=Mus musculus OX=10090 GN=Sdha PE=1 SV=1	Sdha	_ISQLYGDLK[Acetyl (K)]HLK_	1	16128.3	61945.1	0.413156	1.58684	0.260364
P53395	119	K	Lipoamide acyltransferase component of branched-chain alpha-keto acid dehydrogenase complex, mitochondrial OS=Mus musculus OX=10090 GN=Dbt PE=1 SV=2	Dbt	_YDGVIK[Acetyl (K)]R_	1	627.269	2404.34	0.413819	1.58618	0.26089
Q60520	876	K	Paired amphipathic helix protein Sin3a OS=Mus musculus OX=10090 GN=Sin3a PE=1 SV=3	Sin3a	_LLFSNTAAQK[Acetyl (K)]LR_	1	1111.7	4248.43	0.414802	1.5852	0.261672
P11152	464	K	Lipoprotein lipase OS=Mus musculus OX=10090 GN=Lpl PE=1 SV=3	Lpl	_DSAVFVK[Acetyl (K)]C[Carbamidomethyl (C)]HDK_	1	349.889	1324.59	0.417907	1.58209	0.264149
Q7M6Z4	881	K	Kinesin-like protein KIF27 OS=Mus musculus OX=10090 GN=Kif27 PE=1 SV=1	Kif27	_IK[Acetyl (K)]ELQLK_	1	8696.99	32843.8	0.41872	1.58128	0.264798
Q03265	498	K	ATP synthase subunit alpha, mitochondrial OS=Mus musculus OX=10090 GN=Atp5f1a PE=1 SV=1	Atp5f1a	_GYLDK[Acetyl (K)]LEPSK_	1	12293.9	46368.3	0.419142	1.58086	0.265136
P35564	234	K	Calnexin OS=Mus musculus OX=10090 GN=Canx PE=1 SV=1	Canx	_TYFTDK[Acetyl (K)]K_	1	404.462	1521.5	0.42001	1.57999	0.265831
O08749	420	K	Dihydrolipoyl dehydrogenase, mitochondrial OS=Mus musculus OX=10090 GN=Dld PE=1 SV=2	Dld	_IGK[Acetyl (K)]FPFAANSR_	1	12336.4	46365.4	0.420307	1.57969	0.266069
P62806	17	K	Histone H4 OS=Mus musculus OX=10090 GN=H4c1 PE=1 SV=2	H4c1	_GLGK[Acetyl (K)]GGAK[Acetyl (K)]R_	1	24030972	88849172	0.425779	1.57422	0.270469
Q8JZQ2	307	K	Mitochondrial inner membrane m-AAA protease component AFG3L2 OS=Mus musculus OX=10090 GN=Afg3l2 PE=1 SV=1	Afg3l2	_FK[Acetyl (K)]DVAGC[Carbamidomethyl (C)]EEAK_	1	354.659	1310.88	0.425879	1.57412	0.270551
B2RWS6	1548	K	Histone acetyltransferase p300 OS=Mus musculus OX=10090 GN=Ep300 PE=1 SV=2	Ep300	_EENTSNESTDVTK[Acetyl (K)]GDSK[Acetyl (K)]NAK[Acetyl (K)]K[Acetyl (K)]K_	1	2023.76	7468	0.426425	1.57357	0.270991
O08749	277	K	Dihydrolipoyl dehydrogenase, mitochondrial OS=Mus musculus OX=10090 GN=Dld PE=1 SV=2	Dld	_LNTK[Acetyl (K)]VTGATK_	1	5550.99	20471.4	0.426631	1.57337	0.271158
D3Z7P3	169	K	Glutaminase kidney isoform, mitochondrial OS=Mus musculus OX=10090 GN=Gls PE=1 SV=1	Gls	_FITALK[Acetyl (K)]STGLR_	1	1140.18	4202.21	0.426843	1.57316	0.271329
P20029	524	K	Endoplasmic reticulum chaperone BiP OS=Mus musculus OX=10090 GN=Hspa5 PE=1 SV=3	Hspa5	_NK[Acetyl (K)]ITITNDQNR_	1	445.827	1640.22	0.427437	1.57256	0.27181
P38647	288	K	Stress-70 protein, mitochondrial OS=Mus musculus OX=10090 GN=Hspa9 PE=1 SV=3	Hspa9	_HIVK[Acetyl (K)]EFK_	1	9583.26	35200.7	0.427978	1.57202	0.272247
Q9DBF1	86	K	Alpha-aminoadipic semialdehyde dehydrogenase OS=Mus musculus OX=10090 GN=Aldh7a1 PE=1 SV=4	Aldh7a1	_QASLK[Acetyl (K)]DYEETIGK_	1	502.786	1846.76	0.427986	1.57201	0.272253
P54071	199	K	Isocitrate dehydrogenase [NADP], mitochondrial OS=Mus musculus OX=10090 GN=Idh2 PE=1 SV=3	Idh2	_LVFTPK[Acetyl (K)]DGSSAK_	1	3238.93	11864	0.428913	1.57109	0.273004
P97953	368	K	Vascular endothelial growth factor C OS=Mus musculus OX=10090 GN=Vegfc PE=1 SV=1	Vegfc	_C[Carbamidomethyl (C)]FLK[Acetyl (K)]GK[Acetyl (K)]K_	1	50032.3	182141	0.430991	1.56901	0.27469
P97953	370	K	Vascular endothelial growth factor C OS=Mus musculus OX=10090 GN=Vegfc PE=1 SV=1	Vegfc	_C[Carbamidomethyl (C)]FLK[Acetyl (K)]GK[Acetyl (K)]K_	1	50032.3	182141	0.430991	1.56901	0.27469
Q8R4U6	157	K	DNA topoisomerase I, mitochondrial OS=Mus musculus OX=10090 GN=Top1mt PE=2 SV=1	Top1mt	_LK[Acetyl (K)]EEAEK_	1	798.239	2894.5	0.432328	1.56767	0.275777
Q9D9U9	504	K	Cilia- and flagella-associated protein 45 OS=Mus musculus OX=10090 GN=Cfap45 PE=1 SV=1	Cfap45	_LK[Acetyl (K)]EEAEK_	1	798.239	2894.5	0.432328	1.56767	0.275777
P01108	164	K	Myc proto-oncogene protein OS=Mus musculus OX=10090 GN=Myc PE=1 SV=2	Myc	_LVSEK[Acetyl (K)]LASYQAAR_	1	1942.95	6977.07	0.435638	1.56436	0.278476
P45481	1598	K	Histone lysine acetyltransferase CREBBP OS=Mus musculus OX=10090 GN=Crebbp PE=1 SV=3	Crebbp	_NNK[Acetyl (K)]K[Acetyl (K)]TNK[Acetyl (K)]NK[Acetyl (K)]SSISR_	1	11181.1	39912.5	0.437672	1.56233	0.280141
Q80WC1	1116	K	Ubinuclein-2 OS=Mus musculus OX=10090 GN=Ubn2 PE=1 SV=2	Ubn2	_TLQAPSK[Acetyl (K)]LTNSSSTGTAGK_	1	375.578	1340.5	0.437717	1.56228	0.280178
P62806	13	K	Histone H4 OS=Mus musculus OX=10090 GN=H4c1 PE=1 SV=2	H4c1	_GLGK[Acetyl (K)]GGAK_	1	2.64856e+07	9.4488e+07	0.437874	1.56213	0.280306
Q64475	6	K	Histone H2B type 1-B OS=Mus musculus OX=10090 GN=H2bc3 PE=1 SV=3	H2bc3	_PEPSK[Acetyl (K)]SAPAPK[Acetyl (K)]K_	1	899.581	3207.17	0.438098	1.5619	0.28049
O08756	107	K	3-hydroxyacyl-CoA dehydrogenase type-2 OS=Mus musculus OX=10090 GN=Hsd17b10 PE=1 SV=4	Hsd17b10	_NK[Acetyl (K)]IHTLEDFQR_	1	13713	48728.8	0.439225	1.56078	0.281414
Q9EPQ7	109	K	StAR-related lipid transfer protein 5 OS=Mus musculus OX=10090 GN=Stard5 PE=1 SV=2	Stard5	_TSTPSAAMK[Acetyl (K)]LISPR_	1	1026.08	3594.76	0.444109	1.55589	0.285437
P0C0S6	5	K	Histone H2A.Z OS=Mus musculus OX=10090 GN=H2az1 PE=1 SV=2	H2az1	_AGGK[Acetyl (K)]AGK[Acetyl (K)]DSGK_	1	1.33598e+06	4.67562e+06	0.444466	1.55553	0.285732
Q9DBL1	278	K	Short/branched chain specific acyl-CoA dehydrogenase, mitochondrial OS=Mus musculus OX=10090 GN=Acadsb PE=1 SV=1	Acadsb	_VPETNILGK[Acetyl (K)]IGHGYK_	1	20208.2	70350.6	0.446299	1.5537	0.287249
Q64475	12	K	Histone H2B type 1-B OS=Mus musculus OX=10090 GN=H2bc3 PE=1 SV=3	H2bc3	_PEPSK[Acetyl (K)]SAPAPK[Acetyl (K)]K_	1	111685	388807	0.4463	1.5537	0.28725
Q80YR5	658	K	Scaffold attachment factor B2 OS=Mus musculus OX=10090 GN=Safb2 PE=1 SV=2	Safb2	_DILSFDK[Acetyl (K)]IK_	1	1955.76	6783.81	0.447564	1.55244	0.288298
P62806	9	K	Histone H4 OS=Mus musculus OX=10090 GN=H4c1 PE=1 SV=2	H4c1	_GGK[Acetyl (K)]GLGK_	1	1.55939e+07	5.3784e+07	0.449535	1.55047	0.289935
P52927	26	K	High mobility group protein HMGI-C OS=Mus musculus OX=10090 GN=Hmga2 PE=1 SV=1	Hmga2	_GEGAGQPSTSAQGQPAAPVPQK[Acetyl (K)]R_	1	1829.84	6288.21	0.450808	1.54919	0.290996
P62806	6	K	Histone H4 OS=Mus musculus OX=10090 GN=H4c1 PE=1 SV=2	H4c1	_GK[Acetyl (K)]GGK[Acetyl (K)]GLGK_	1	6.63914e+06	22813733	0.450832	1.54917	0.291015
Q64433	70	K	10 kDa heat shock protein, mitochondrial OS=Mus musculus OX=10090 GN=Hspe1 PE=1 SV=2	Hspe1	_VGDK[Acetyl (K)]VLLPEYGGTK_	1	1405.75	4828.89	0.450948	1.54905	0.291112
Q8JZR0	361	K	Long-chain-fatty-acid--CoA ligase 5 OS=Mus musculus OX=10090 GN=Acsl5 PE=1 SV=1	Acsl5	_VYDK[Acetyl (K)]VQNEAK_	1	418.727	1432.71	0.452325	1.54767	0.292261
P10853	12	K	Histone H2B type 1-F/J/L OS=Mus musculus OX=10090 GN=H2bc7 PE=1 SV=2	H2bc7	_PEPAK[Acetyl (K)]SAPAPK[Acetyl (K)]K_	1	985425	3.36864e+06	0.452646	1.54735	0.292529
Q6ZWY9	12	K	Histone H2B type 1-C/E/G OS=Mus musculus OX=10090 GN=H2bc4 PE=1 SV=3	H2bc4	_PEPAK[Acetyl (K)]SAPAPK[Acetyl (K)]K_	1	985425	3.36864e+06	0.452646	1.54735	0.292529
Q9DCX2	117	K	ATP synthase subunit d, mitochondrial OS=Mus musculus OX=10090 GN=Atp5pd PE=1 SV=3	Atp5pd	_IQEYEK[Acetyl (K)]QLEK_	1	9939.2	33805.9	0.454415	1.54559	0.294008
Q9CY27	2	K	Very-long-chain enoyl-CoA reductase OS=Mus musculus OX=10090 GN=Tecr PE=1 SV=1	Tecr	_MK[Acetyl (K)]HYEVEIR_	1	31499.9	106803	0.45552	1.54448	0.294935
Q8QZT1	248	K	Acetyl-CoA acetyltransferase, mitochondrial OS=Mus musculus OX=10090 GN=Acat1 PE=1 SV=1	Acat1	_GKPDVVVK[Acetyl (K)]EDEEYKR_	0.999976	1913.01	6464.51	0.4567	1.5433	0.295925
P10853	6	K	Histone H2B type 1-F/J/L OS=Mus musculus OX=10090 GN=H2bc7 PE=1 SV=2	H2bc7	_PEPAK[Acetyl (K)]SAPAPK[Acetyl (K)]K_	1	198148	668859	0.457085	1.54291	0.296248
Q6ZWY9	6	K	Histone H2B type 1-C/E/G OS=Mus musculus OX=10090 GN=H2bc4 PE=1 SV=3	H2bc4	_PEPAK[Acetyl (K)]SAPAPK[Acetyl (K)]K_	1	198148	668859	0.457085	1.54291	0.296248
P51174	42	K	Long-chain specific acyl-CoA dehydrogenase, mitochondrial OS=Mus musculus OX=10090 GN=Acadl PE=1 SV=2	Acadl	_LETPSAK[Acetyl (K)]K_	1	2078.89	6980.08	0.458968	1.54103	0.297831
Q8C0D7	236	K	Inhibitor of growth protein 4 OS=Mus musculus OX=10090 GN=Ing4 PE=1 SV=2	Ing4	_GK[Acetyl (K)]WFC[Carbamidomethyl (C)]PR_	1	11816.8	39522.1	0.460346	1.53965	0.298993
P56382	21	K	ATP synthase subunit epsilon, mitochondrial OS=Mus musculus OX=10090 GN=Atp5f1e PE=1 SV=2	Atp5f1e	_FSQIC[Carbamidomethyl (C)]AK[Acetyl (K)]AVR_	1	1126.99	3762.69	0.460968	1.53903	0.299518
P26443	363	K	Glutamate dehydrogenase 1, mitochondrial OS=Mus musculus OX=10090 GN=Glud1 PE=1 SV=1	Glud1	_LQHGSILGFPK[Acetyl (K)]AK_	1	13313.6	44421.6	0.461195	1.53881	0.29971
P15864	168	K	Histone H1.2 OS=Mus musculus OX=10090 GN=H1-2 PE=1 SV=2	H1-2	_KPAAAAVTK[Acetyl (K)]K_	1	469.369	1562.99	0.461897	1.5381	0.300303
B2RWS6	1559	K	Histone acetyltransferase p300 OS=Mus musculus OX=10090 GN=Ep300 PE=1 SV=2	Ep300	_NNK[Acetyl (K)]K[Acetyl (K)]TSK[Acetyl (K)]NK[Acetyl (K)]SSLSR_	1	11286.7	37529.1	0.46242	1.53758	0.300745
P11152	129	K	Lipoprotein lipase OS=Mus musculus OX=10090 GN=Lpl PE=1 SV=3	Lpl	_AQQHYPVSAGYTK[Acetyl (K)]LVGNDVAR_	1	1250.36	4153.42	0.462773	1.53723	0.301044
Q6ZQF7	32	K	E3 ubiquitin-protein ligase Jade-2 OS=Mus musculus OX=10090 GN=Jade2 PE=1 SV=2	Jade2	_C[Carbamidomethyl (C)]SK[Acetyl (K)]LPSSTK[Acetyl (K)]SGWPR_	1	5714.21	18940.8	0.463534	1.53647	0.301688
Q6ZQF7	38	K	E3 ubiquitin-protein ligase Jade-2 OS=Mus musculus OX=10090 GN=Jade2 PE=1 SV=2	Jade2	_C[Carbamidomethyl (C)]SK[Acetyl (K)]LPSSTK[Acetyl (K)]SGWPR_	1	5714.21	18940.8	0.463534	1.53647	0.301688
P43277	64	K	Histone H1.3 OS=Mus musculus OX=10090 GN=H1-3 PE=1 SV=2	H1-3	_SGVSLAALK[Acetyl (K)]K_	1	2798.91	9258.93	0.464247	1.53575	0.302293
Q9WV68	71	K	Peroxisomal 2,4-dienoyl-CoA reductase [(3E)-enoyl-CoA-producing] OS=Mus musculus OX=10090 GN=Decr2 PE=1 SV=1	Decr2	_K[Acetyl (K)]LVAATGK_	1	5497.41	18166.4	0.464626	1.53537	0.302615
Q06185	34	K	ATP synthase subunit e, mitochondrial OS=Mus musculus OX=10090 GN=Atp5me PE=1 SV=2	Atp5me	_YSYLK[Acetyl (K)]PR_	1	731.9	2395.97	0.467986	1.53201	0.305472
P52825	305	K	Carnitine O-palmitoyltransferase 2, mitochondrial OS=Mus musculus OX=10090 GN=Cpt2 PE=1 SV=2	Cpt2	_QK[Acetyl (K)]LIHGGNEETLR_	1	3546.99	11465.8	0.472531	1.52747	0.309355
Q8BMD8	334	K	Mitochondrial adenyl nucleotide antiporter SLC25A24 OS=Mus musculus OX=10090 GN=Slc25a24 PE=1 SV=1	Slc25a24	_ILK[Acetyl (K)]HEGFGAFYK_	1	2340.09	7563.99	0.472551	1.52745	0.309372
P62983	99	K	Ubiquitin-ribosomal protein eS31 fusion protein OS=Mus musculus OX=10090 GN=Rps27a PE=1 SV=2	Rps27a	_VK[Acetyl (K)]LAVLK_	1	834.033	2691.37	0.473156	1.52684	0.309892
Q9CQR4	17	K	Acyl-coenzyme A thioesterase 13 OS=Mus musculus OX=10090 GN=Acot13 PE=1 SV=1	Acot13	_VMFK[Acetyl (K)]VPGFDR_	1	4067.89	13092.7	0.474097	1.5259	0.3107
P61982	142	K	14-3-3 protein gamma OS=Mus musculus OX=10090 GN=Ywhag PE=1 SV=2	Ywhag	_YLAEVATGEK[Acetyl (K)]R_	1	1228.26	3946.95	0.474671	1.52533	0.311192
Q99L13	237	K	3-hydroxyisobutyrate dehydrogenase, mitochondrial OS=Mus musculus OX=10090 GN=Hibadh PE=1 SV=1	Hibadh	_SGLDPK[Acetyl (K)]LLAK_	1	14502.3	46589.2	0.474773	1.52523	0.31128
P23198	10	K	Chromobox protein homolog 3 OS=Mus musculus OX=10090 GN=Cbx3 PE=1 SV=2	Cbx3	_TTLQK[Acetyl (K)]MGK_	1	5880.14	18886.5	0.474844	1.52516	0.311341
Q8QZT1	335	K	Acetyl-CoA acetyltransferase, mitochondrial OS=Mus musculus OX=10090 GN=Acat1 PE=1 SV=1	Acat1	_VLK[Acetyl (K)]YAGLK_	1	8694.2	27896.3	0.475216	1.52478	0.311662
P52482	43	K	Ubiquitin-conjugating enzyme E2 E1 OS=Mus musculus OX=10090 GN=Ube2e1 PE=1 SV=1	Ube2e1	_NSK[Acetyl (K)]LLSTSAK_	1	989.383	3172.46	0.475454	1.52455	0.311866
Q6P8J2	29	K	Thialysine N-epsilon-acetyltransferase OS=Mus musculus OX=10090 GN=Sat2 PE=1 SV=1	Sat2	_ELAEFEK[Acetyl (K)]LSHQVK_	1	3693.13	11757.2	0.478065	1.52194	0.314116
Q8K411	945	K	Presequence protease, mitochondrial OS=Mus musculus OX=10090 GN=Pitrm1 PE=1 SV=1	Pitrm1	_SGK[Acetyl (K)]FTQQDIDEAK_	1	934.942	2975.02	0.478236	1.52176	0.314264
Q8BW00	123	K	Probable peptidyl-tRNA hydrolase OS=Mus musculus OX=10090 GN=Ptrh1 PE=2 SV=1	Ptrh1	_LALK[Acetyl (K)]LGGSAR_	1	3396.14	10790.6	0.478777	1.52122	0.314731
P51174	322	K	Long-chain specific acyl-CoA dehydrogenase, mitochondrial OS=Mus musculus OX=10090 GN=Acadl PE=1 SV=2	Acadl	_AFGK[Acetyl (K)]TVAHIQTVQHK_	1	7151.11	22630.9	0.480231	1.51977	0.315989
P0C0S6	8	K	Histone H2A.Z OS=Mus musculus OX=10090 GN=H2az1 PE=1 SV=2	H2az1	_[Acetyl (Protein N-term)]AGGKAGK[Acetyl (K)]DSGK_	1	2.57428e+06	8.14417e+06	0.480345	1.51965	0.316088
Q569Z5	388	K	Probable ATP-dependent RNA helicase DDX46 OS=Mus musculus OX=10090 GN=Ddx46 PE=1 SV=2	Ddx46	_ILNSLK[Acetyl (K)]K_	1	3151.84	9963.37	0.480639	1.51936	0.316343
Q64282	250	K	Interferon-induced protein with tetratricopeptide repeats 1 OS=Mus musculus OX=10090 GN=Ifit1 PE=1 SV=2	Ifit1	_YAAK[Acetyl (K)]YFR_	1	4713.43	14823.2	0.482522	1.51748	0.317977
P10922	59	K	Histone H1.0 OS=Mus musculus OX=10090 GN=H1-0 PE=2 SV=4	H1-0	_SHYK[Acetyl (K)]VGENADSQIK_	1	107.29	336.748	0.483246	1.51675	0.318605
Q6IRU2	215	K	Tropomyosin alpha-4 chain OS=Mus musculus OX=10090 GN=Tpm4 PE=1 SV=3	Tpm4	_LEK[Acetyl (K)]TIDDLEEK_	1	318.1	996.748	0.483859	1.51614	0.319138
P05064	13	K	Fructose-bisphosphate aldolase A OS=Mus musculus OX=10090 GN=Aldoa PE=1 SV=2	Aldoa	_PHPYPALTPEQK[Acetyl (K)]K_	1	7131.52	22338.3	0.483988	1.51601	0.31925
P63038	473	K	60 kDa heat shock protein, mitochondrial OS=Mus musculus OX=10090 GN=Hspd1 PE=1 SV=1	Hspd1	_ALK[Acetyl (K)]IPAMTIAK_	1	9340.82	29249	0.484108	1.51589	0.319355
Q8VDD5	760	K	Myosin-9 OS=Mus musculus OX=10090 GN=Myh9 PE=1 SV=4	Myh9	_IGQSK[Acetyl (K)]VFFR_	1	1121.89	3512.14	0.484195	1.5158	0.319431
P85094	178	K	Isochorismatase domain-containing protein 2A OS=Mus musculus OX=10090 GN=Isoc2a PE=1 SV=1	Isoc2a	_DASHPQFK[Acetyl (K)]EIQK_	1	2835.1	8803.82	0.487175	1.51282	0.32203
Q8K2B3	636	K	Succinate dehydrogenase [ubiquinone] flavoprotein subunit, mitochondrial OS=Mus musculus OX=10090 GN=Sdha PE=1 SV=1	Sdha	_TGK[Acetyl (K)]VTLEYRPVIDK_	1	1074.03	3303.4	0.490712	1.50929	0.325128
Q9CZL5	124	K	Pterin-4-alpha-carbinolamine dehydratase 2 OS=Mus musculus OX=10090 GN=Pcbd2 PE=1 SV=2	Pcbd2	_DVK[Acetyl (K)]LAQFIEK_	1	10387.9	31851.9	0.491855	1.50815	0.326132
Q5XFR0	178	K	Embryonic polyadenylate-binding protein 2 OS=Mus musculus OX=10090 GN=Pabpn1l PE=2 SV=1	Pabpn1l	_VTILC[Carbamidomethyl (C)]DK[Acetyl (K)]FSGHPK_	1	1086.39	3326.67	0.492351	1.50765	0.326569
Q8CCS6	203	K	Polyadenylate-binding protein 2 OS=Mus musculus OX=10090 GN=Pabpn1 PE=1 SV=3	Pabpn1	_VTILC[Carbamidomethyl (C)]DK[Acetyl (K)]FSGHPK_	1	1086.39	3326.67	0.492351	1.50765	0.326569
Q03265	239	K	ATP synthase subunit alpha, mitochondrial OS=Mus musculus OX=10090 GN=Atp5f1a PE=1 SV=1	Atp5f1a	_FNDGTDEK[Acetyl (K)]K_	1	6995.32	21287.1	0.494677	1.50532	0.328618
Q7TSQ8	853	K	Pyruvate dehydrogenase phosphatase regulatory subunit, mitochondrial OS=Mus musculus OX=10090 GN=Pdpr PE=1 SV=1	Pdpr	_AK[Acetyl (K)]LYPVTSFFTHK_	1	5029.39	15257.9	0.495817	1.50418	0.329626
Q9DCM2	167	K	Glutathione S-transferase kappa 1 OS=Mus musculus OX=10090 GN=Gstk1 PE=1 SV=3	Gstk1	_NK[Acetyl (K)]LIENTDAAC[Carbamidomethyl (C)]K_	1	327.829	992.797	0.496475	1.50352	0.330208
Q7TPV4	1332	K	Myb-binding protein 1A OS=Mus musculus OX=10090 GN=Mybbp1a PE=1 SV=2	Mybbp1a	_SPSLLQSGVK[Acetyl (K)]K_	1	267.674	809.358	0.497059	1.50294	0.330724
Q9Z2D6	219	K	Methyl-CpG-binding protein 2 OS=Mus musculus OX=10090 GN=Mecp2 PE=1 SV=1	Mecp2	_SPGK[Acetyl (K)]LVVK_	1	18713	56498.3	0.497611	1.50239	0.331213
Q9DB20	192	K	ATP synthase subunit O, mitochondrial OS=Mus musculus OX=10090 GN=Atp5po PE=1 SV=1	Atp5po	_IGEK[Acetyl (K)]YVDMSAK_	1	1447.45	4358.04	0.498649	1.50135	0.332134
O09174	57	K	Alpha-methylacyl-CoA racemase OS=Mus musculus OX=10090 GN=Amacr PE=1 SV=4	Amacr	_SLALDLK[Acetyl (K)]R_	1	3581.93	10764.5	0.499348	1.50065	0.332754
P52927	74	K	High mobility group protein HMGI-C OS=Mus musculus OX=10090 GN=Hmga2 PE=1 SV=1	Hmga2	_AETIGEK[Acetyl (K)]R_	1	2760.39	8259.2	0.500997	1.499	0.33422
Q61425	241	K	Hydroxyacyl-coenzyme A dehydrogenase, mitochondrial OS=Mus musculus OX=10090 GN=Hadh PE=1 SV=2	Hadh	_GDASK[Acetyl (K)]EDIDTAMK_	1	514.841	1537.67	0.50167	1.49833	0.33482
Q8R1M2	6	K	Histone H2A.J OS=Mus musculus OX=10090 GN=H2aj PE=1 SV=1	H2aj	_GK[Acetyl (K)]QGGK[Acetyl (K)]VR_	1	234028	697987	0.502198	1.4978	0.33529
Q8R1M2	10	K	Histone H2A.J OS=Mus musculus OX=10090 GN=H2aj PE=1 SV=1	H2aj	_GK[Acetyl (K)]QGGK[Acetyl (K)]VR_	1	234028	697987	0.502198	1.4978	0.33529
P63038	469	K	60 kDa heat shock protein, mitochondrial OS=Mus musculus OX=10090 GN=Hspd1 PE=1 SV=1	Hspd1	_IGIEIIK[Acetyl (K)]R_	1	5340.66	15874.1	0.503484	1.49652	0.336438
P27773	129	K	Protein disulfide-isomerase A3 OS=Mus musculus OX=10090 GN=Pdia3 PE=1 SV=2	Pdia3	_TADGIVSHLK[Acetyl (K)]K_	1	1141.89	3389.99	0.503937	1.49606	0.336842
P51163	2	K	Uroporphyrinogen-III synthase OS=Mus musculus OX=10090 GN=Uros PE=1 SV=1	Uros	_MK[Acetyl (K)]VLLLK_	1	48862.2	144461	0.505499	1.4945	0.338239
Q9WUM5	57	K	Succinate--CoA ligase [ADP/GDP-forming] subunit alpha, mitochondrial OS=Mus musculus OX=10090 GN=Suclg1 PE=1 SV=4	Suclg1	_NTK[Acetyl (K)]IIC[Carbamidomethyl (C)]QGFTGK_	1	4966.59	14527.1	0.509558	1.49044	0.341884
O08709	209	K	Peroxiredoxin-6 OS=Mus musculus OX=10090 GN=Prdx6 PE=1 SV=3	Prdx6	_GVFTK[Acetyl (K)]ELPSGK_	1	2847.61	8272.71	0.512145	1.48786	0.344217
Q8QZT1	199	K	Acetyl-CoA acetyltransferase, mitochondrial OS=Mus musculus OX=10090 GN=Acat1 PE=1 SV=1	Acat1	_IHMGNC[Carbamidomethyl (C)]AENTAK[Acetyl (K)]K_	1	334.155	969.41	0.512679	1.48732	0.344699
Q8JZU2	277	K	Tricarboxylate transport protein, mitochondrial OS=Mus musculus OX=10090 GN=Slc25a1 PE=1 SV=1	Slc25a1	_AFYK[Acetyl (K)]GTVPR_	1	4618.84	13380.1	0.513234	1.48677	0.345202
P84244	28	K	Histone H3.3 OS=Mus musculus OX=10090 GN=H3-3a PE=1 SV=2	H3-3a	_K[Acetyl (K)]SAPSTGGVK[Acetyl (K)]KPHR_	1	5325.91	15406.9	0.513767	1.48623	0.345684
Q9Z2D6	304	K	Methyl-CpG-binding protein 2 OS=Mus musculus OX=10090 GN=Mecp2 PE=1 SV=1	Mecp2	_SVHETVLPIK[Acetyl (K)]K_	1	1774.42	5119.81	0.514756	1.48524	0.34658
P10853	13	K	Histone H2B type 1-F/J/L OS=Mus musculus OX=10090 GN=H2bc7 PE=1 SV=2	H2bc7	_K[Acetyl (K)]GSK[Acetyl (K)]K[Acetyl (K)]AVTK[Acetyl (K)]AQK_	1	2951293	8494177	0.515714	1.48429	0.347449
Q6ZWY9	13	K	Histone H2B type 1-C/E/G OS=Mus musculus OX=10090 GN=H2bc4 PE=1 SV=3	H2bc4	_K[Acetyl (K)]GSK[Acetyl (K)]K[Acetyl (K)]AVTK[Acetyl (K)]AQK_	1	2951293	8494177	0.515714	1.48429	0.347449
Q64478	12	K	Histone H2B type 1-H OS=Mus musculus OX=10090 GN=H2bc9 PE=1 SV=3	H2bc9	_SAPAPK[Acetyl (K)]K[Acetyl (K)]GSK[Acetyl (K)]K[Acetyl (K)]ALTK_	1	29648.2	84886.6	0.517715	1.48228	0.349269
P58058	111	K	NAD kinase OS=Mus musculus OX=10090 GN=Nadk PE=1 SV=2	Nadk	_SVLVIK[Acetyl (K)]K_	1	373395	1.06676e+06	0.518549	1.48145	0.350028
Q8QZS1	220	K	3-hydroxyisobutyryl-CoA hydrolase, mitochondrial OS=Mus musculus OX=10090 GN=Hibch PE=1 SV=1	Hibch	_AGIATHFVDSEK[Acetyl (K)]LR_	1	723.674	2066.27	0.518773	1.48123	0.350232
Q8JZU2	149	K	Tricarboxylate transport protein, mitochondrial OS=Mus musculus OX=10090 GN=Slc25a1 PE=1 SV=1	Slc25a1	_VK[Acetyl (K)]FIHDQTSSNPK_	1	482.736	1378.14	0.518827	1.48117	0.350281
Q8BH95	211	K	Enoyl-CoA hydratase, mitochondrial OS=Mus musculus OX=10090 GN=Echs1 PE=1 SV=1	Echs1	_QAGLVSK[Acetyl (K)]IFPVEK_	1	1053.17	3006.5	0.518844	1.48116	0.350297
P48962	263	K	ADP/ATP translocase 1 OS=Mus musculus OX=10090 GN=Slc25a4 PE=1 SV=4	Slc25a4	_IAK[Acetyl (K)]DEGANAFFK_	1	1714.86	4882.74	0.519845	1.48016	0.35121
P10853	16	K	Histone H2B type 1-F/J/L OS=Mus musculus OX=10090 GN=H2bc7 PE=1 SV=2	H2bc7	_KGSK[Acetyl (K)]K[Acetyl (K)]AVTK_	1	3.21623e+06	9.1348e+06	0.520803	1.4792	0.352085
Q6ZWY9	16	K	Histone H2B type 1-C/E/G OS=Mus musculus OX=10090 GN=H2bc4 PE=1 SV=3	H2bc4	_KGSK[Acetyl (K)]K[Acetyl (K)]AVTK_	1	3.21623e+06	9.1348e+06	0.520803	1.4792	0.352085
P14733	272	K	Lamin-B1 OS=Mus musculus OX=10090 GN=Lmnb1 PE=1 SV=3	Lmnb1	_EELEQTYHAK[Acetyl (K)]LENAR_	1	1663.36	4721.56	0.521028	1.47897	0.352291
P84244	19	K	Histone H3.3 OS=Mus musculus OX=10090 GN=H3-3a PE=1 SV=2	H3-3a	_K[Acetyl (K)]QLATK[Acetyl (K)]AAR_	1	5.90697e+06	16702630	0.522519	1.47748	0.353655
Q9JHW2	68	K	Omega-amidase NIT2 OS=Mus musculus OX=10090 GN=Nit2 PE=1 SV=1	Nit2	_IPGESTQK[Acetyl (K)]LSEVAK_	1	7470.59	21059.3	0.523703	1.4763	0.354741
Q9CQR4	27	K	Acyl-coenzyme A thioesterase 13 OS=Mus musculus OX=10090 GN=Acot13 PE=1 SV=1	Acot13	_VLEK[Acetyl (K)]VTLVSAAPEK_	1	1479.27	4161.37	0.524504	1.4755	0.355476
Q9CR57	75	K	Large ribosomal subunit protein eL14 OS=Mus musculus OX=10090 GN=Rpl14 PE=1 SV=3	Rpl14	_K[Acetyl (K)]AWEK[Acetyl (K)]ADINTK_	1	10081.4	28276.5	0.525649	1.47435	0.356529
Q9CR57	79	K	Large ribosomal subunit protein eL14 OS=Mus musculus OX=10090 GN=Rpl14 PE=1 SV=3	Rpl14	_K[Acetyl (K)]AWEK[Acetyl (K)]ADINTK_	1	10081.4	28276.5	0.525649	1.47435	0.356529
Q9CR08	71	K	Ribonuclease P protein subunit p29 OS=Mus musculus OX=10090 GN=Pop4 PE=2 SV=1	Pop4	_PK[Acetyl (K)]K[Acetyl (K)]K[Acetyl (K)]SK[Acetyl (K)]GLSAK_	1	3833.85	10740.5	0.526111	1.47389	0.356954
Q9CR08	72	K	Ribonuclease P protein subunit p29 OS=Mus musculus OX=10090 GN=Pop4 PE=2 SV=1	Pop4	_PK[Acetyl (K)]K[Acetyl (K)]K[Acetyl (K)]SK[Acetyl (K)]GLSAK_	1	3833.85	10740.5	0.526111	1.47389	0.356954
Q9CR08	73	K	Ribonuclease P protein subunit p29 OS=Mus musculus OX=10090 GN=Pop4 PE=2 SV=1	Pop4	_PK[Acetyl (K)]K[Acetyl (K)]K[Acetyl (K)]SK[Acetyl (K)]GLSAK_	1	3833.85	10740.5	0.526111	1.47389	0.356954
Q9CR08	75	K	Ribonuclease P protein subunit p29 OS=Mus musculus OX=10090 GN=Pop4 PE=2 SV=1	Pop4	_PK[Acetyl (K)]K[Acetyl (K)]K[Acetyl (K)]SK[Acetyl (K)]GLSAK_	1	3833.85	10740.5	0.526111	1.47389	0.356954
P38647	300	K	Stress-70 protein, mitochondrial OS=Mus musculus OX=10090 GN=Hspa9 PE=1 SV=3	Hspa9	_ETGVDLTK[Acetyl (K)]DNMALQR_	1	963.397	2696.37	0.52648	1.47352	0.357294
Q9ET01	421	K	Glycogen phosphorylase, liver form OS=Mus musculus OX=10090 GN=Pygl PE=1 SV=4	Pygl	_IVALFPK[Acetyl (K)]DISR_	1	21803	60794.5	0.527934	1.47207	0.358634
Q03265	531	K	ATP synthase subunit alpha, mitochondrial OS=Mus musculus OX=10090 GN=Atp5f1a PE=1 SV=1	Atp5f1a	_SDGK[Acetyl (K)]ISEQSDAK_	1	36291.6	101130	0.52818	1.47182	0.358862
Q61026	780	K	Nuclear receptor coactivator 2 OS=Mus musculus OX=10090 GN=Ncoa2 PE=1 SV=3	Ncoa2	_TDPASNTK[Acetyl (K)]LIAMK_	1	74646.9	206768	0.530511	1.46949	0.361017
Q9D6R2	223	K	Isocitrate dehydrogenase [NAD] subunit alpha, mitochondrial OS=Mus musculus OX=10090 GN=Idh3a PE=1 SV=1	Idh3a	_EVAENC[Carbamidomethyl (C)]K[Acetyl (K)]DIK_	1	828.8	2289.81	0.531519	1.46848	0.361951
P84244	24	K	Histone H3.3 OS=Mus musculus OX=10090 GN=H3-3a PE=1 SV=2	H3-3a	_KQLATK[Acetyl (K)]AAR_	1	6.387e+06	1.75609e+07	0.533408	1.46659	0.363706
P97315	112	K	Cysteine and glycine-rich protein 1 OS=Mus musculus OX=10090 GN=Csrp1 PE=1 SV=3	Csrp1	_FAQK[Acetyl (K)]IGGSER_	1	3094.78	8449.59	0.536153	1.46385	0.366263
P05213	401	K	Tubulin alpha-1B chain OS=Mus musculus OX=10090 GN=Tuba1b PE=1 SV=2	Tuba1b	_FDLMYAK[Acetyl (K)]R_	1	3434.39	9372.09	0.536352	1.46365	0.366449
Q61425	75	K	Hydroxyacyl-coenzyme A dehydrogenase, mitochondrial OS=Mus musculus OX=10090 GN=Hadh PE=1 SV=2	Hadh	_GIEESLK[Acetyl (K)]R_	1	6392.69	17403.2	0.537293	1.46271	0.367328
B2RRD7	894	K	Peregrin OS=Mus musculus OX=10090 GN=Brpf1 PE=1 SV=1	Brpf1	_TSVLFSK[Acetyl (K)]K_	1	13117.2	35649	0.537964	1.46204	0.367955
Q99LC5	75	K	Electron transfer flavoprotein subunit alpha, mitochondrial OS=Mus musculus OX=10090 GN=Etfa PE=1 SV=2	Etfa	_VAGVAK[Acetyl (K)]VLVAQHDAYK_	1	28329	76728	0.539306	1.46069	0.369213
P43277	169	K	Histone H1.3 OS=Mus musculus OX=10090 GN=H1-3 PE=1 SV=2	H1-3	_KPAAAAGAK[Acetyl (K)]K_	1	197.252	534.12	0.539403	1.4606	0.369303
Q03265	539	K	ATP synthase subunit alpha, mitochondrial OS=Mus musculus OX=10090 GN=Atp5f1a PE=1 SV=1	Atp5f1a	_ISEQSDAK[Acetyl (K)]LK_	1	11711.6	31503.6	0.542014	1.45799	0.371755
Q8CG76	136	K	Aflatoxin B1 aldehyde reductase member 2 OS=Mus musculus OX=10090 GN=Akr7a2 PE=1 SV=3	Akr7a2	_SQLETSLK[Acetyl (K)]R_	1	1257.5	3370.05	0.543485	1.45652	0.373141
Q9Z204	157	K	Heterogeneous nuclear ribonucleoproteins C1/C2 OS=Mus musculus OX=10090 GN=Hnrnpc PE=1 SV=1	Hnrnpc	_AVVPSK[Acetyl (K)]R_	1	7324.02	19606.4	0.543921	1.45608	0.373552
Q64525	16	K	Histone H2B type 2-B OS=Mus musculus OX=10090 GN=H2bc18 PE=1 SV=3	H2bc18	_K[Acetyl (K)]GSK[Acetyl (K)]K[Acetyl (K)]AVTK[Acetyl (K)]VQK_	1	419833	1.11718e+06	0.546296	1.4537	0.375796
Q61937	265	K	Nucleophosmin OS=Mus musculus OX=10090 GN=Npm1 PE=1 SV=1	Npm1	_VEAK[Acetyl (K)]FINYVK_	1	85895.7	228245	0.546861	1.45314	0.376331
P10853	17	K	Histone H2B type 1-F/J/L OS=Mus musculus OX=10090 GN=H2bc7 PE=1 SV=2	H2bc7	_KGSK[Acetyl (K)]K[Acetyl (K)]AVTK_	1	2.48919e+06	6.61434e+06	0.546863	1.45314	0.376332
Q6ZWY9	17	K	Histone H2B type 1-C/E/G OS=Mus musculus OX=10090 GN=H2bc4 PE=1 SV=3	H2bc4	_KGSK[Acetyl (K)]K[Acetyl (K)]AVTK_	1	2.48919e+06	6.61434e+06	0.546863	1.45314	0.376332
P84244	37	K	Histone H3.3 OS=Mus musculus OX=10090 GN=H3-3a PE=1 SV=2	H3-3a	_SAPSTGGVK[Acetyl (K)]K_	1	12355.5	32667.7	0.54885	1.45115	0.378217
O88569	112	K	Heterogeneous nuclear ribonucleoproteins A2/B1 OS=Mus musculus OX=10090 GN=Hnrnpa2b1 PE=1 SV=2	Hnrnpa2b1	_EESGKPGAHVTVK[Acetyl (K)]K_	0.99999	426.563	1126.88	0.549184	1.45082	0.378535
P45481	1596	K	Histone lysine acetyltransferase CREBBP OS=Mus musculus OX=10090 GN=Crebbp PE=1 SV=3	Crebbp	_NNK[Acetyl (K)]K[Acetyl (K)]TNK[Acetyl (K)]NK[Acetyl (K)]SSISR_	1	18105	47712.2	0.55016	1.44984	0.379463
Q9JLJ2	344	K	4-trimethylaminobutyraldehyde dehydrogenase OS=Mus musculus OX=10090 GN=Aldh9a1 PE=1 SV=1	Aldh9a1	_VLGFVK[Acetyl (K)]LAK_	1	3551.71	9357.8	0.550247	1.44975	0.379546
P35486	321	K	Pyruvate dehydrogenase E1 component subunit alpha, somatic form, mitochondrial OS=Mus musculus OX=10090 GN=Pdha1 PE=1 SV=1	Pdha1	_SDPIMLLK[Acetyl (K)]DR_	1	33890.6	89195.7	0.55068	1.44932	0.379958
Q5DTI6	863	K	KAT8 regulatory NSL complex subunit 1-like protein OS=Mus musculus OX=10090 GN=Kansl1l PE=1 SV=3	Kansl1l	_AYSK[Acetyl (K)]NVEGQDLVLK_	1	822.919	2164.92	0.550846	1.44915	0.380115
P45481	1593	K	Histone lysine acetyltransferase CREBBP OS=Mus musculus OX=10090 GN=Crebbp PE=1 SV=3	Crebbp	_NNK[Acetyl (K)]K[Acetyl (K)]TNK[Acetyl (K)]NK[Acetyl (K)]SSISR_	1	18387.2	48271.2	0.551684	1.44832	0.380915
P97496	353	K	SWI/SNF complex subunit SMARCC1 OS=Mus musculus OX=10090 GN=Smarcc1 PE=1 SV=2	Smarcc1	_GQASLYGK[Acetyl (K)]R_	1	1717.27	4503.36	0.552122	1.44788	0.381332
P63276	19	K	Small ribosomal subunit protein eS17 OS=Mus musculus OX=10090 GN=Rps17 PE=1 SV=2	Rps17	_VIIEK[Acetyl (K)]YYTR_	1	2516.61	6581.35	0.553225	1.44677	0.382385
P97315	173	K	Cysteine and glycine-rich protein 1 OS=Mus musculus OX=10090 GN=Csrp1 PE=1 SV=3	Csrp1	_GC[Carbamidomethyl (C)]YAK[Acetyl (K)]NFGPK_	1	1887.45	4920.46	0.554487	1.44551	0.383591
Q64525	13	K	Histone H2B type 2-B OS=Mus musculus OX=10090 GN=H2bc18 PE=1 SV=3	H2bc18	_K[Acetyl (K)]GSK[Acetyl (K)]K[Acetyl (K)]AVTK[Acetyl (K)]VQK_	1	319853	833567	0.554617	1.44538	0.383716
P47738	385	K	Aldehyde dehydrogenase, mitochondrial OS=Mus musculus OX=10090 GN=Aldh2 PE=1 SV=1	Aldh2	_SGQQEGAK[Acetyl (K)]LLC[Carbamidomethyl (C)]GGGAAADR_	1	387.19	1008.31	0.554913	1.44509	0.383999
D3YXK2	629	K	Scaffold attachment factor B1 OS=Mus musculus OX=10090 GN=Safb PE=1 SV=2	Safb	_SVVSFDK[Acetyl (K)]VK_	1	3284.44	8542.35	0.555424	1.44458	0.384489
Q9R020	137	K	Zinc finger Ran-binding domain-containing protein 2 OS=Mus musculus OX=10090 GN=Zranb2 PE=1 SV=2	Zranb2	_GK[Acetyl (K)]AVGPASILK_	1	2920.83	7587.91	0.555886	1.44411	0.384932
Q9Z2D6	284	K	Methyl-CpG-binding protein 2 OS=Mus musculus OX=10090 GN=Mecp2 PE=1 SV=1	Mecp2	_KPGSVVAAAAAEAK[Acetyl (K)]K_	1	2720.41	7028.02	0.558123	1.44188	0.387081
Q9D404	174	K	3-oxoacyl-[acyl-carrier-protein] synthase, mitochondrial OS=Mus musculus OX=10090 GN=Oxsm PE=1 SV=1	Oxsm	_GYNK[Acetyl (K)]VSPFFVPK_	1	2969.88	7571.93	0.563448	1.43655	0.392222
Q9DBL1	284	K	Short/branched chain specific acyl-CoA dehydrogenase, mitochondrial OS=Mus musculus OX=10090 GN=Acadsb PE=1 SV=1	Acadsb	_IGHGYK[Acetyl (K)]YAIGSLNEGR_	1	6415.63	16327.8	0.564174	1.43583	0.392927
Q9CQQ7	162	K	ATP synthase F(0) complex subunit B1, mitochondrial OS=Mus musculus OX=10090 GN=Atp5pb PE=1 SV=1	Atp5pb	_AQQALVQK[Acetyl (K)]R_	1	1339.87	3403.05	0.564997	1.435	0.393725
P17710	600	K	Hexokinase-1 OS=Mus musculus OX=10090 GN=Hk1 PE=1 SV=3	Hk1	_VLLVK[Acetyl (K)]IR_	1	910.648	2307.94	0.565867	1.43413	0.394571
P80318	222	K	T-complex protein 1 subunit gamma OS=Mus musculus OX=10090 GN=Cct3 PE=1 SV=1	Cct3	_GVMINK[Acetyl (K)]DVTHPR_	1	854.555	2164.4	0.566126	1.43387	0.394823
P10853	21	K	Histone H2B type 1-F/J/L OS=Mus musculus OX=10090 GN=H2bc7 PE=1 SV=2	H2bc7	_AVTK[Acetyl (K)]AQK_	1	2.04125e+06	5.16157e+06	0.566791	1.43321	0.39547
Q6ZWY9	21	K	Histone H2B type 1-C/E/G OS=Mus musculus OX=10090 GN=H2bc4 PE=1 SV=3	H2bc4	_AVTK[Acetyl (K)]AQK_	1	2.04125e+06	5.16157e+06	0.566791	1.43321	0.39547
Q9CZU6	327	K	Citrate synthase, mitochondrial OS=Mus musculus OX=10090 GN=Cs PE=1 SV=1	Cs	_DVSDEK[Acetyl (K)]LR_	1	4629.87	11670.3	0.568075	1.43193	0.396721
P47962	5	K	Large ribosomal subunit protein uL18 OS=Mus musculus OX=10090 GN=Rpl5 PE=1 SV=3	Rpl5	_GFVK[Acetyl (K)]VVK_	1	14877.5	37490.5	0.56819	1.43181	0.396833
Q80X90	1780	K	Filamin-B OS=Mus musculus OX=10090 GN=Flnb PE=1 SV=3	Flnb	_ATPEIVDNK[Acetyl (K)]DGTVTVR_	1	2886.98	7274.4	0.568227	1.43177	0.396869
Q64525	17	K	Histone H2B type 2-B OS=Mus musculus OX=10090 GN=H2bc18 PE=1 SV=3	H2bc18	_K[Acetyl (K)]AVTK[Acetyl (K)]VQK_	1	905342	2.2729e+06	0.569712	1.43029	0.39832
Q62418	176	K	Drebrin-like protein OS=Mus musculus OX=10090 GN=Dbnl PE=1 SV=2	Dbnl	_VGK[Acetyl (K)]DNFWAK_	1	1894.74	4744.35	0.570784	1.42922	0.399369
Q8K3K7	216	K	1-acyl-sn-glycerol-3-phosphate acyltransferase beta OS=Mus musculus OX=10090 GN=Agpat2 PE=1 SV=1	Agpat2	_TK[Acetyl (K)]LFTSGTIK_	1	1148.36	2870.19	0.571531	1.42847	0.4001
Q8BMS1	411	K	Trifunctional enzyme subunit alpha, mitochondrial OS=Mus musculus OX=10090 GN=Hadha PE=1 SV=1	Hadha	_GLNDK[Acetyl (K)]VK_	1	70117.1	175075	0.571936	1.42806	0.400498
Q9CPP0	169	K	Nucleoplasmin-3 OS=Mus musculus OX=10090 GN=Npm3 PE=1 SV=3	Npm3	_LC[Carbamidomethyl (C)]GILPAK[Acetyl (K)]K_	1	5467.25	13642.9	0.572182	1.42782	0.400738
Q64475	21	K	Histone H2B type 1-B OS=Mus musculus OX=10090 GN=H2bc3 PE=1 SV=3	H2bc3	_K[Acetyl (K)]AISK[Acetyl (K)]AQK_	1	1.68271e+06	4.19838e+06	0.572244	1.42776	0.400799
P62281	144	K	Small ribosomal subunit protein uS17 OS=Mus musculus OX=10090 GN=Rps11 PE=1 SV=3	Rps11	_FNVLK[Acetyl (K)]VTK_	1	2011.08	5012.98	0.572627	1.42737	0.401175
Q8BVF4	230	K	Coiled-coil domain-containing protein 30 OS=Mus musculus OX=10090 GN=Ccdc30 PE=1 SV=1	Ccdc30	_IK[Acetyl (K)]IELKQAQEK_	0.999997	16693.9	41536	0.57338	1.42662	0.401915
Q64478	13	K	Histone H2B type 1-H OS=Mus musculus OX=10090 GN=H2bc9 PE=1 SV=3	H2bc9	_K[Acetyl (K)]GSK[Acetyl (K)]K[Acetyl (K)]ALTK_	1	104642	260181	0.573657	1.42634	0.402188
Q64478	16	K	Histone H2B type 1-H OS=Mus musculus OX=10090 GN=H2bc9 PE=1 SV=3	H2bc9	_K[Acetyl (K)]GSK[Acetyl (K)]K[Acetyl (K)]ALTK_	1	104642	260181	0.573657	1.42634	0.402188
Q64478	17	K	Histone H2B type 1-H OS=Mus musculus OX=10090 GN=H2bc9 PE=1 SV=3	H2bc9	_K[Acetyl (K)]GSK[Acetyl (K)]K[Acetyl (K)]ALTK_	1	105593	261819	0.574792	1.42521	0.403304
Q99J36	26	K	THUMP domain-containing protein 1 OS=Mus musculus OX=10090 GN=Thumpd1 PE=1 SV=1	Thumpd1	_SQFLPAK[Acetyl (K)]R_	1	6769.76	16773.6	0.575089	1.42491	0.403596
Q9EQ20	47	K	Methylmalonate-semialdehyde/malonate-semialdehyde dehydrogenase [acylating], mitochondrial OS=Mus musculus OX=10090 GN=Aldh6a1 PE=1 SV=1	Aldh6a1	_LFIDGK[Acetyl (K)]FVESK_	1	403.77	992.445	0.578378	1.42162	0.406844
Q3TC72	233	K	Oxaloacetate tautomerase Fahd2a, mitochondrial OS=Mus musculus OX=10090 GN=Fahd2a PE=1 SV=2	Fahd2a	_DTIADPHNLK[Acetyl (K)]IC[Carbamidomethyl (C)]C[Carbamidomethyl (C)]R_	1	8426.08	20704.5	0.578505	1.4215	0.406969
P43276	165	K	Histone H1.5 OS=Mus musculus OX=10090 GN=H1-5 PE=1 SV=2	H1-5	_KPAAAGVK[Acetyl (K)]K_	1	850.361	2088.6	0.578681	1.42132	0.407144
Q9CQ62	260	K	2,4-dienoyl-CoA reductase [(3E)-enoyl-CoA-producing], mitochondrial OS=Mus musculus OX=10090 GN=Decr1 PE=1 SV=1	Decr1	_FEK[Acetyl (K)]EMIDR_	1	10230.1	25100.8	0.579103	1.4209	0.407562
P24270	430	K	Catalase OS=Mus musculus OX=10090 GN=Cat PE=1 SV=4	Cat	_SALEHSVQC[Carbamidomethyl (C)]AVDVK[Acetyl (K)]R_	1	1099.85	2694.57	0.579719	1.42028	0.408172
Q8BX17	738	K	Gem-associated protein 5 OS=Mus musculus OX=10090 GN=Gemin5 PE=1 SV=2	Gemin5	_LSQFK[Acetyl (K)]PK_	1	42060.1	102011	0.583878	1.41612	0.412308
Q3TEA8	518	K	Heterochromatin protein 1-binding protein 3 OS=Mus musculus OX=10090 GN=Hp1bp3 PE=1 SV=1	Hp1bp3	_PSPSVIK[Acetyl (K)]K_	1	1262.44	3049.96	0.585495	1.41451	0.413922
P41216	420	K	Long-chain-fatty-acid--CoA ligase 1 OS=Mus musculus OX=10090 GN=Acsl1 PE=1 SV=2	Acsl1	_LIFHK[Acetyl (K)]IQSSLGGK_	1	13289.9	32062.9	0.586066	1.41393	0.414493
P45952	79	K	Medium-chain specific acyl-CoA dehydrogenase, mitochondrial OS=Mus musculus OX=10090 GN=Acadm PE=1 SV=1	Acadm	_SGEYPFPLIK[Acetyl (K)]R_	1	15157.6	36565.6	0.586103	1.4139	0.41453
P17879	500	K	Heat shock 70 kDa protein 1B OS=Mus musculus OX=10090 GN=Hspa1b PE=1 SV=3	Hspa1b	_ANK[Acetyl (K)]ITITNDK_	1	7466.32	17982.6	0.58677	1.41323	0.415197
Q61696	500	K	Heat shock 70 kDa protein 1A OS=Mus musculus OX=10090 GN=Hspa1a PE=1 SV=2	Hspa1a	_ANK[Acetyl (K)]ITITNDK_	1	7466.32	17982.6	0.58677	1.41323	0.415197
P62862	125	K	Ubiquitin-like FUBI-ribosomal protein eS30 fusion protein OS=Mus musculus OX=10090 GN=Fau PE=1 SV=2	Fau	_FVNVVPTFGK[Acetyl (K)]K_	1	183908	442463	0.587216	1.41278	0.415645
B2RWS6	1553	K	Histone acetyltransferase p300 OS=Mus musculus OX=10090 GN=Ep300 PE=1 SV=2	Ep300	_NNK[Acetyl (K)]K[Acetyl (K)]TSK[Acetyl (K)]NK[Acetyl (K)]SSLSR_	1	23479.1	56325.6	0.588413	1.41159	0.416845
P47738	370	K	Aldehyde dehydrogenase, mitochondrial OS=Mus musculus OX=10090 GN=Aldh2 PE=1 SV=1	Aldh2	_TEQGPQVDETQFK[Acetyl (K)]K_	1	735.067	1760.98	0.588985	1.41101	0.41742
Q7TSG2	770	K	RNA polymerase II subunit A C-terminal domain phosphatase OS=Mus musculus OX=10090 GN=Ctdp1 PE=1 SV=1	Ctdp1	_IYDSNTGK[Acetyl (K)]LIR_	1	4494.78	10763.1	0.589174	1.41083	0.417609
Q01279	710	K	Epidermal growth factor receptor OS=Mus musculus OX=10090 GN=Egfr PE=1 SV=1	Egfr	_ILK[Acetyl (K)]ETEFK_	1	24211.8	57612.1	0.591803	1.4082	0.420255
B2RWS6	1554	K	Histone acetyltransferase p300 OS=Mus musculus OX=10090 GN=Ep300 PE=1 SV=2	Ep300	_NNK[Acetyl (K)]K[Acetyl (K)]TSK[Acetyl (K)]NK[Acetyl (K)]SSLSR_	1	26036.2	61797.9	0.59285	1.40715	0.421312
B2RWS6	1557	K	Histone acetyltransferase p300 OS=Mus musculus OX=10090 GN=Ep300 PE=1 SV=2	Ep300	_NNK[Acetyl (K)]K[Acetyl (K)]TSK[Acetyl (K)]NK[Acetyl (K)]SSLSR_	1	26036.2	61797.9	0.59285	1.40715	0.421312
Q9D0F9	234	K	Phosphoglucomutase-1 OS=Mus musculus OX=10090 GN=Pgm1 PE=1 SV=4	Pgm1	_IDAMHGVVGPYVK[Acetyl (K)]K_	1	1013.43	2403.94	0.593104	1.4069	0.421569
P26041	165	K	Moesin OS=Mus musculus OX=10090 GN=Msn PE=1 SV=3	Msn	_LNK[Acetyl (K)]DQWEER_	1	1075.27	2544.95	0.594037	1.40596	0.422512
Q64525	21	K	Histone H2B type 2-B OS=Mus musculus OX=10090 GN=H2bc18 PE=1 SV=3	H2bc18	_AVTK[Acetyl (K)]VQK_	1	3.62268e+06	8.53767e+06	0.595819	1.40418	0.424318
Q9CPQ8	66	K	ATP synthase subunit g, mitochondrial OS=Mus musculus OX=10090 GN=Atp5mg PE=1 SV=1	Atp5mg	_TGSFK[Acetyl (K)]HLTVK_	1	8068.4	18889	0.598605	1.4014	0.427149
P24369	165	K	Peptidyl-prolyl cis-trans isomerase B OS=Mus musculus OX=10090 GN=Ppib PE=1 SV=2	Ppib	_TSWLDGK[Acetyl (K)]HVVFGK_	1	360.962	842.493	0.599876	1.40012	0.428445
P55200	1025	K	Histone-lysine N-methyltransferase 2A OS=Mus musculus OX=10090 GN=Kmt2a PE=1 SV=3	Kmt2a	_VASLLK[Acetyl (K)]K_	1	2440.03	5680.14	0.60098	1.39902	0.429572
Q9QXG4	222	K	Acetyl-coenzyme A synthetase, cytoplasmic OS=Mus musculus OX=10090 GN=Acss2 PE=1 SV=2	Acss2	_GEK[Acetyl (K)]LVNLK_	1	2467.78	5730.69	0.602009	1.39799	0.430624
Q80TR8	700	K	DDB1- and CUL4-associated factor 1 OS=Mus musculus OX=10090 GN=Dcaf1 PE=1 SV=4	Dcaf1	_ISSIGK[Acetyl (K)]FISGTPR_	1	650.888	1509.12	0.602671	1.39733	0.431302
Q9CWH6	54	K	Proteasome subunit alpha type-8 OS=Mus musculus OX=10090 GN=Psma8 PE=1 SV=1	Psma8	_SVAK[Acetyl (K)]LQDER_	1	4455.25	10308.7	0.60353	1.39647	0.432182
Q9Z2U0	52	K	Proteasome subunit alpha type-7 OS=Mus musculus OX=10090 GN=Psma7 PE=1 SV=1	Psma7	_SVAK[Acetyl (K)]LQDER_	1	4455.25	10308.7	0.60353	1.39647	0.432182
Q9DCX2	72	K	ATP synthase subunit d, mitochondrial OS=Mus musculus OX=10090 GN=Atp5pd PE=1 SV=3	Atp5pd	_PGLVDDFEK[Acetyl (K)]K_	1	29124.7	67160.4	0.604968	1.39503	0.433659
Q68FG3	581	K	Protein SPT2 homolog OS=Mus musculus OX=10090 GN=Spty2d1 PE=2 SV=1	Spty2d1	_LPFPTGYK[Acetyl (K)]R_	1	908.58	2089.3	0.606149	1.39385	0.434874
Q9CW03	105	K	Structural maintenance of chromosomes protein 3 OS=Mus musculus OX=10090 GN=Smc3 PE=1 SV=2	Smc3	_VIGAK[Acetyl (K)]K[Acetyl (K)]DQYFLDK_	1	146833	337311	0.606567	1.39343	0.435304
Q9Z1N5	36	K	Spliceosome RNA helicase Ddx39b OS=Mus musculus OX=10090 GN=Ddx39b PE=1 SV=1	Ddx39b	_DVK[Acetyl (K)]GSYVSIHSSGFR_	1	614.984	1405.67	0.608699	1.3913	0.437503
Q64475	17	K	Histone H2B type 1-B OS=Mus musculus OX=10090 GN=H2bc3 PE=1 SV=3	H2bc3	_K[Acetyl (K)]AISK[Acetyl (K)]AQK_	1	2.16007e+06	4.93379e+06	0.608998	1.391	0.437812
Q99KI0	605	K	Aconitate hydratase, mitochondrial OS=Mus musculus OX=10090 GN=Aco2 PE=1 SV=1	Aco2	_C[Carbamidomethyl (C)]TTDHISAAGPWLK[Acetyl (K)]FR_	1	1161.78	2653.48	0.609017	1.39098	0.437832
P59999	89	K	Actin-related protein 2/3 complex subunit 4 OS=Mus musculus OX=10090 GN=Arpc4 PE=1 SV=3	Arpc4	_ILC[Carbamidomethyl (C)]HK[Acetyl (K)]FMR_	1	1902.51	4332.13	0.610303	1.3897	0.439163
Q64475	24	K	Histone H2B type 1-B OS=Mus musculus OX=10090 GN=H2bc3 PE=1 SV=3	H2bc3	_K[Acetyl (K)]AISK[Acetyl (K)]AQK[Acetyl (K)]K_	1	49342.2	112327	0.610409	1.38959	0.439272
P35700	192	K	Peroxiredoxin-1 OS=Mus musculus OX=10090 GN=Prdx1 PE=1 SV=1	Prdx1	_SK[Acetyl (K)]EYFSK_	1	1194.97	2718.95	0.610626	1.38937	0.439498
Q9DBJ1	251	K	Phosphoglycerate mutase 1 OS=Mus musculus OX=10090 GN=Pgam1 PE=1 SV=3	Pgam1	_AMEAVAAQGK[Acetyl (K)]VK_	1	2363.11	5376.02	0.610691	1.38931	0.439565
Q9JHU4	752	K	Cytoplasmic dynein 1 heavy chain 1 OS=Mus musculus OX=10090 GN=Dync1h1 PE=1 SV=2	Dync1h1	_NLK[Acetyl (K)]WLGFR_	1	1809.06	4111.73	0.611087	1.38891	0.439975
Q64475	16	K	Histone H2B type 1-B OS=Mus musculus OX=10090 GN=H2bc3 PE=1 SV=3	H2bc3	_KGSK[Acetyl (K)]K[Acetyl (K)]AISK_	1	1.85216e+06	4.20738e+06	0.611319	1.38868	0.440216
Q60710	498	K	Deoxynucleoside triphosphate triphosphohydrolase SAMHD1 OS=Mus musculus OX=10090 GN=Samhd1 PE=1 SV=3	Samhd1	_NLYK[Acetyl (K)]YLGETQPK_	1	1540.95	3497.21	0.611711	1.38829	0.440622
Q64475	13	K	Histone H2B type 1-B OS=Mus musculus OX=10090 GN=H2bc3 PE=1 SV=3	H2bc3	_K[Acetyl (K)]GSK[Acetyl (K)]K[Acetyl (K)]AISK[Acetyl (K)]AQK_	1	1.79894e+06	4079894	0.612006	1.38799	0.440929
Q8BMS1	569	K	Trifunctional enzyme subunit alpha, mitochondrial OS=Mus musculus OX=10090 GN=Hadha PE=1 SV=1	Hadha	_ILQEGVDPK[Acetyl (K)]K_	1	6497.29	14727.9	0.612224	1.38778	0.441155
Q9CW03	106	K	Structural maintenance of chromosomes protein 3 OS=Mus musculus OX=10090 GN=Smc3 PE=1 SV=2	Smc3	_K[Acetyl (K)]DQYFLDK_	1	154102	349203	0.612361	1.38764	0.441297
Q60931	224	K	Voltage-dependent anion-selective channel protein 3 OS=Mus musculus OX=10090 GN=Vdac3 PE=1 SV=1	Vdac3	_FGIAAK[Acetyl (K)]YK_	1	2128.89	4817.62	0.612937	1.38706	0.441896
Q06180	359	K	Tyrosine-protein phosphatase non-receptor type 2 OS=Mus musculus OX=10090 GN=Ptpn2 PE=1 SV=2	Ptpn2	_ATTAQK[Acetyl (K)]VQQMK_	1	661.829	1495.48	0.613568	1.38643	0.442552
P47915	101	K	Large ribosomal subunit protein eL29 OS=Mus musculus OX=10090 GN=Rpl29 PE=1 SV=2	Rpl29	_LAFIAHPK[Acetyl (K)]LGK_	1	1555.45	3512.03	0.613896	1.3861	0.442893
Q62418	288	K	Drebrin-like protein OS=Mus musculus OX=10090 GN=Dbnl PE=1 SV=2	Dbnl	_AMSTTSVTSSQPGK[Acetyl (K)]LR_	1	1012.97	2282.82	0.614706	1.38529	0.443737
Q05920	1090	K	Pyruvate carboxylase, mitochondrial OS=Mus musculus OX=10090 GN=Pc PE=1 SV=1	Pc	_SILVK[Acetyl (K)]DTQAMK_	1	1228.26	2766.78	0.614892	1.38511	0.44393
Q6Q899	859	K	Antiviral innate immune response receptor RIG-I OS=Mus musculus OX=10090 GN=Rigi PE=1 SV=2	Rigi	_IYDNFEK[Acetyl (K)]K_	1	4244.07	9559.73	0.614913	1.38509	0.443953
P49312	298	K	Heterogeneous nuclear ribonucleoprotein A1 OS=Mus musculus OX=10090 GN=Hnrnpa1 PE=1 SV=2	Hnrnpa1	_SSGPYGGGGQYFAK[Acetyl (K)]PR_	1	276.251	621.655	0.615323	1.38468	0.44438
P12382	677	K	ATP-dependent 6-phosphofructokinase, liver type OS=Mus musculus OX=10090 GN=Pfkl PE=1 SV=4	Pfkl	_NYGTK[Acetyl (K)]LGVK_	1	4054.92	9119.09	0.615594	1.38441	0.444663
P41105	65	K	Large ribosomal subunit protein eL28 OS=Mus musculus OX=10090 GN=Rpl28 PE=1 SV=2	Rpl28	_GVVVVMK[Acetyl (K)]R_	1	936.695	2098.7	0.617181	1.38282	0.446321
Q8BWT1	13	K	3-ketoacyl-CoA thiolase, mitochondrial OS=Mus musculus OX=10090 GN=Acaa2 PE=1 SV=3	Acaa2	_GVFIVAAK[Acetyl (K)]R_	1	3620.64	8103.24	0.617653	1.38235	0.446815
Q8K2B3	608	K	Succinate dehydrogenase [ubiquinone] flavoprotein subunit, mitochondrial OS=Mus musculus OX=10090 GN=Sdha PE=1 SV=1	Sdha	_VDEYDYSK[Acetyl (K)]PIQGQQK_	1	313.433	700.952	0.617977	1.38202	0.447154
P23116	1135	K	Eukaryotic translation initiation factor 3 subunit A OS=Mus musculus OX=10090 GN=Eif3a PE=1 SV=5	Eif3a	_PFVK[Acetyl (K)]PGGWR_	1	1320.99	2950.71	0.618484	1.38152	0.447685
P45481	1592	K	Histone lysine acetyltransferase CREBBP OS=Mus musculus OX=10090 GN=Crebbp PE=1 SV=3	Crebbp	_NNK[Acetyl (K)]K[Acetyl (K)]TNK[Acetyl (K)]NK[Acetyl (K)]SSISR_	1	18387.2	40924.8	0.620016	1.37998	0.449293
P09405	95	K	Nucleolin OS=Mus musculus OX=10090 GN=Ncl PE=1 SV=2	Ncl	_AVATPAK[Acetyl (K)]K_	1	16712.6	37001.9	0.622274	1.37773	0.451668
P47738	443	K	Aldehyde dehydrogenase, mitochondrial OS=Mus musculus OX=10090 GN=Aldh2 PE=1 SV=1	Aldh2	_ANDSK[Acetyl (K)]YGLAAAVFTK_	1	298.607	659.014	0.623643	1.37636	0.453112
Q9R0P5	30	K	Destrin OS=Mus musculus OX=10090 GN=Dstn PE=1 SV=3	Dstn	_C[Carbamidomethyl (C)]STPEEIK[Acetyl (K)]K_	1	621.807	1371.67	0.62384	1.37616	0.45332
P45481	1584	K	Histone lysine acetyltransferase CREBBP OS=Mus musculus OX=10090 GN=Crebbp PE=1 SV=3	Crebbp	_KKEESTAASETPEGSQGDSK[Acetyl (K)]NAK[Acetyl (K)]K_	1	4350.01	9556.77	0.625595	1.3744	0.455175
P45481	1587	K	Histone lysine acetyltransferase CREBBP OS=Mus musculus OX=10090 GN=Crebbp PE=1 SV=3	Crebbp	_KKEESTAASETPEGSQGDSK[Acetyl (K)]NAK[Acetyl (K)]K_	1	4350.01	9556.77	0.625595	1.3744	0.455175
P26041	139	K	Moesin OS=Mus musculus OX=10090 GN=Msn PE=1 SV=3	Msn	_YGDFNK[Acetyl (K)]EVHK_	1	1094.41	2401.45	0.626115	1.37388	0.455726
Q8C0D7	127	K	Inhibitor of growth protein 4 OS=Mus musculus OX=10090 GN=Ing4 PE=1 SV=2	Ing4	_QIESSDYDSSSSK[Acetyl (K)]GK_	1	11686.1	25638	0.626195	1.37381	0.45581
Q9QZQ8	134	K	Core histone macro-H2A.1 OS=Mus musculus OX=10090 GN=Macroh2a1 PE=1 SV=4	Macroh2a1	_LEAIITPPPAK[Acetyl (K)]K_	1	2205.56	4837.29	0.626326	1.37367	0.455949
Q9WTL8	500	K	Basic helix-loop-helix ARNT-like protein 1 OS=Mus musculus OX=10090 GN=Bmal1 PE=1 SV=2	Bmal1	_AGAGK[Acetyl (K)]IGR_	1	63710.8	139651	0.626576	1.37342	0.456214
Q9D2U9	13	K	H2B.U histone 2 OS=Mus musculus OX=10090 GN=H2bu2 PE=1 SV=3	H2bu2	_K[Acetyl (K)]GSK[Acetyl (K)]K[Acetyl (K)]AITK[Acetyl (K)]AQK_	1	12327.8	26886.8	0.628736	1.37126	0.458509
Q9D2U9	21	K	H2B.U histone 2 OS=Mus musculus OX=10090 GN=H2bu2 PE=1 SV=3	H2bu2	_K[Acetyl (K)]GSK[Acetyl (K)]K[Acetyl (K)]AITK[Acetyl (K)]AQK_	1	12327.8	26886.8	0.628736	1.37126	0.458509
Q9QZQ8	123	K	Core histone macro-H2A.1 OS=Mus musculus OX=10090 GN=Macroh2a1 PE=1 SV=4	Macroh2a1	_GK[Acetyl (K)]LEAIITPPPAK_	1	12940.6	28222.5	0.628748	1.37125	0.458521
P38647	138	K	Stress-70 protein, mitochondrial OS=Mus musculus OX=10090 GN=Hspa9 PE=1 SV=3	Hspa9	_DTK[Acetyl (K)]NVPFK_	1	2010.8	4363.63	0.630895	1.3691	0.460809
Q9DCT8	23	K	Cysteine-rich protein 2 OS=Mus musculus OX=10090 GN=Crip2 PE=1 SV=1	Crip2	_VSSLGK[Acetyl (K)]DWHK_	1	3451.11	7472.31	0.631873	1.36813	0.461853
P29595	48	K	Ubiquitin-like protein NEDD8 OS=Mus musculus OX=10090 GN=Nedd8 PE=1 SV=2	Nedd8	_LIYSGK[Acetyl (K)]QMNDEK_	1	37162	80397.9	0.632223	1.36778	0.462227
P11499	275	K	Heat shock protein HSP 90-beta OS=Mus musculus OX=10090 GN=Hsp90ab1 PE=1 SV=3	Hsp90ab1	_EK[Acetyl (K)]YIDQEELNK_	1	3491.25	7539.92	0.632979	1.36702	0.463036
P47738	377	K	Aldehyde dehydrogenase, mitochondrial OS=Mus musculus OX=10090 GN=Aldh2 PE=1 SV=1	Aldh2	_ILGYIK[Acetyl (K)]SGQQEGAK_	1	2536.47	5471.52	0.633485	1.36651	0.463577
Q8VEK3	309	K	Heterogeneous nuclear ribonucleoprotein U OS=Mus musculus OX=10090 GN=Hnrnpu PE=1 SV=1	Hnrnpu	_GK[Acetyl (K)]VC[Carbamidomethyl (C)]FEMK_	1	611.812	1318.44	0.63392	1.36608	0.464043
Q9R112	173	K	Sulfide:quinone oxidoreductase, mitochondrial OS=Mus musculus OX=10090 GN=Sqor PE=1 SV=3	Sqor	_IGSNYSVK[Acetyl (K)]TVEK_	1	8263.29	17708.6	0.636326	1.36367	0.466626
Q6PGH1	125	K	Protein BUD31 homolog OS=Mus musculus OX=10090 GN=Bud31 PE=1 SV=2	Bud31	_SK[Acetyl (K)]LEVGR_	1	14524.4	31106.2	0.636608	1.36339	0.466929
P48678	171	K	Prelamin-A/C OS=Mus musculus OX=10090 GN=Lmna PE=1 SV=2	Lmna	_GQVAK[Acetyl (K)]LEAALGEAK_	1	4596.99	9840.15	0.636828	1.36317	0.467167
P50544	196	K	Very long-chain specific acyl-CoA dehydrogenase, mitochondrial OS=Mus musculus OX=10090 GN=Acadvl PE=1 SV=3	Acadvl	_GILLYGTK[Acetyl (K)]AQR_	1	5570.66	11923.5	0.636858	1.36314	0.467199
Q60749	169	K	KH domain-containing, RNA-binding, signal transduction-associated protein 1 OS=Mus musculus OX=10090 GN=Khdrbs1 PE=1 SV=2	Khdrbs1	_QYPK[Acetyl (K)]FNFVGK_	1	2442.74	5216.3	0.63787	1.36213	0.468289
Q9WU01	73	K	KH domain-containing, RNA-binding, signal transduction-associated protein 2 OS=Mus musculus OX=10090 GN=Khdrbs2 PE=1 SV=1	Khdrbs2	_QYPK[Acetyl (K)]FNFVGK_	1	2442.74	5216.3	0.63787	1.36213	0.468289
Q9D0J8	91	K	Parathymosin OS=Mus musculus OX=10090 GN=Ptms PE=1 SV=3	Ptms	_TAEEEDEADPK[Acetyl (K)]R_	1	136.913	291.941	0.638507	1.36149	0.468975
Q99J99	230	K	3-mercaptopyruvate sulfurtransferase OS=Mus musculus OX=10090 GN=Mpst PE=1 SV=4	Mpst	_SPEEIK[Acetyl (K)]R_	1	5037.7	10692.7	0.640506	1.35949	0.471135
Q9Z2I9	88	K	Succinate--CoA ligase [ADP-forming] subunit beta, mitochondrial OS=Mus musculus OX=10090 GN=Sucla2 PE=1 SV=2	Sucla2	_SSDEAYAIAK[Acetyl (K)]K_	1	994.011	2108.52	0.640774	1.35923	0.471426
Q6ZWQ0	4563	K	Nesprin-2 OS=Mus musculus OX=10090 GN=Syne2 PE=1 SV=2	Syne2	_LALELK[Acetyl (K)]K_	1	3787.54	8014.07	0.641868	1.35813	0.472611
P47738	430	K	Aldehyde dehydrogenase, mitochondrial OS=Mus musculus OX=10090 GN=Aldh2 PE=1 SV=1	Aldh2	_FK[Acetyl (K)]TIEEVVGR_	1	6998.13	14791.1	0.642347	1.35765	0.473131
P17751	188	K	Triosephosphate isomerase OS=Mus musculus OX=10090 GN=Tpi1 PE=1 SV=5	Tpi1	_TATPQQAQEVHEK[Acetyl (K)]LR_	1	7927.83	16745.3	0.642628	1.35737	0.473435
Q9WUA3	687	K	ATP-dependent 6-phosphofructokinase, platelet type OS=Mus musculus OX=10090 GN=Pfkp PE=1 SV=1	Pfkp	_NFGTK[Acetyl (K)]ISAK_	1	166195	350765	0.64297	1.35703	0.473806
P10639	3	K	Thioredoxin OS=Mus musculus OX=10090 GN=Txn PE=1 SV=3	Txn	_VK[Acetyl (K)]LIESK_	1	21281.7	44847.3	0.643642	1.35636	0.474537
Q64523	96	K	Histone H2A type 2-C OS=Mus musculus OX=10090 GN=H2ac20 PE=1 SV=3	H2ac20	_NDEELNK[Acetyl (K)]LLGK_	1	2519.34	5295.87	0.644728	1.35527	0.475718
Q6GSS7	96	K	Histone H2A type 2-A OS=Mus musculus OX=10090 GN=Hist2h2aa1 PE=1 SV=3	Hist2h2aa1	_NDEELNK[Acetyl (K)]LLGK_	1	2519.34	5295.87	0.644728	1.35527	0.475718
Q569Z5	271	K	Probable ATP-dependent RNA helicase DDX46 OS=Mus musculus OX=10090 GN=Ddx46 PE=1 SV=2	Ddx46	_VVTVVTTK[Acetyl (K)]K_	1	1589.31	3335.48	0.645434	1.35457	0.476488
Q9D0K2	455	K	Succinyl-CoA:3-ketoacid coenzyme A transferase 1, mitochondrial OS=Mus musculus OX=10090 GN=Oxct1 PE=1 SV=1	Oxct1	_IMEK[Acetyl (K)]C[Carbamidomethyl (C)]TLPLTGK_	1	812.429	1696.77	0.64756	1.35244	0.478809
O70251	185	K	Elongation factor 1-beta OS=Mus musculus OX=10090 GN=Eef1b PE=1 SV=5	Eef1b	_LVPVGYGIK[Acetyl (K)]K_	1	3393.65	7023.9	0.651525	1.34847	0.483157
Q9ERU3	18	K	Zinc finger protein 22 OS=Mus musculus OX=10090 GN=Znf22 PE=1 SV=2	Znf22	_SASQGK[Acetyl (K)]AYESK_	1	7470.85	15455.5	0.651727	1.34827	0.483379
P62806	78	K	Histone H4 OS=Mus musculus OX=10090 GN=H4c1 PE=1 SV=2	H4c1	_DAVTYTEHAK[Acetyl (K)]R_	1	16835.4	34815	0.651898	1.3481	0.483567
O08784	241	K	Treacle protein OS=Mus musculus OX=10090 GN=Tcof1 PE=1 SV=1	Tcof1	_TAPGPTK[Acetyl (K)]LGNVAPTPAK_	1	5088.14	10521.1	0.651938	1.34806	0.483611
Q9D2U9	16	K	H2B.U histone 2 OS=Mus musculus OX=10090 GN=H2bu2 PE=1 SV=3	H2bu2	_GSK[Acetyl (K)]K[Acetyl (K)]AITK_	1	22412.3	46253	0.652799	1.3472	0.484559
Q9D2U9	17	K	H2B.U histone 2 OS=Mus musculus OX=10090 GN=H2bu2 PE=1 SV=3	H2bu2	_GSK[Acetyl (K)]K[Acetyl (K)]AITK_	1	22412.3	46253	0.652799	1.3472	0.484559
Q9D1R9	36	K	Large ribosomal subunit protein eL34 OS=Mus musculus OX=10090 GN=Rpl34 PE=1 SV=2	Rpl34	_IVYLYTK[Acetyl (K)]K_	1	30314	62455.3	0.653536	1.34646	0.485372
Q64478	21	K	Histone H2B type 1-H OS=Mus musculus OX=10090 GN=H2bc9 PE=1 SV=3	H2bc9	_K[Acetyl (K)]GSK[Acetyl (K)]K[Acetyl (K)]ALTK[Acetyl (K)]AQK_	1	13596.8	28002.7	0.653699	1.3463	0.485552
P16858	64	K	Glyceraldehyde-3-phosphate dehydrogenase OS=Mus musculus OX=10090 GN=Gapdh PE=1 SV=2	Gapdh	_AENGK[Acetyl (K)]LVINGK_	1	1745.94	3587.07	0.654769	1.34523	0.486733
P48678	155	K	Prelamin-A/C OS=Mus musculus OX=10090 GN=Lmna PE=1 SV=2	Lmna	_EAALSTALSEK[Acetyl (K)]R_	1	7641.95	15671.8	0.655574	1.34443	0.487624
Q61937	150	K	Nucleophosmin OS=Mus musculus OX=10090 GN=Npm1 PE=1 SV=1	Npm1	_SAPGGGNK[Acetyl (K)]VPQK_	1	48387.9	99201.1	0.655711	1.34429	0.487776
P14733	390	K	Lamin-B1 OS=Mus musculus OX=10090 GN=Lmnb1 PE=1 SV=3	Lmnb1	_LK[Acetyl (K)]LSPSPSSR_	1	2180.33	4469.76	0.655729	1.34427	0.487795
Q8C0D7	129	K	Inhibitor of growth protein 4 OS=Mus musculus OX=10090 GN=Ing4 PE=1 SV=2	Ing4	_QIESSDYDSSSSK[Acetyl (K)]GK[Acetyl (K)]K_	1	11686.1	23953.4	0.655794	1.34421	0.487867
Q9DAW9	147	K	Calponin-3 OS=Mus musculus OX=10090 GN=Cnn3 PE=1 SV=1	Cnn3	_YAEK[Acetyl (K)]QTR_	1	325.899	666.887	0.656534	1.34347	0.488687
Q61545	438	K	RNA-binding protein EWS OS=Mus musculus OX=10090 GN=Ewsr1 PE=1 SV=2	Ewsr1	_DFQGSK[Acetyl (K)]LK_	1	13959.1	28557.9	0.656637	1.34336	0.488801
P48036	74	K	Annexin A5 OS=Mus musculus OX=10090 GN=Anxa5 PE=1 SV=1	Anxa5	_SELTGK[Acetyl (K)]FEK_	1	2774.68	5648.68	0.658807	1.34119	0.491209
P27659	286	K	Large ribosomal subunit protein uL3 OS=Mus musculus OX=10090 GN=Rpl3 PE=1 SV=3	Rpl3	_IYK[Acetyl (K)]IGQGYLIK_	1	3854.43	7846.56	0.658822	1.34118	0.491226
Q6ZWV7	43	K	Large ribosomal subunit protein uL29 OS=Mus musculus OX=10090 GN=Rpl35 PE=1 SV=1	Rpl35	_VTGGAASK[Acetyl (K)]LSK_	1	30962.2	62846.1	0.660117	1.33988	0.492668
Q9QXS1	1418	K	Plectin OS=Mus musculus OX=10090 GN=Plec PE=1 SV=3	Plec	_FAK[Acetyl (K)]QYINAIK_	1	768.664	1556.16	0.661267	1.33873	0.49395
Q62446	170	K	Peptidyl-prolyl cis-trans isomerase FKBP3 OS=Mus musculus OX=10090 GN=Fkbp3 PE=1 SV=2	Fkbp3	_VGVGK[Acetyl (K)]VIR_	1	10487.4	21224.8	0.661411	1.33859	0.49411
P18760	121	K	Cofilin-1 OS=Mus musculus OX=10090 GN=Cfl1 PE=1 SV=3	Cfl1	_MIYASSK[Acetyl (K)]DAIK_	1	3786.04	7647.5	0.662269	1.33773	0.495068
Q8R3Q6	100	K	Protein MIX23 OS=Mus musculus OX=10090 GN=Mix23 PE=1 SV=1	Mix23	_NLDDLTLLK[Acetyl (K)]R_	1	243.364	491.087	0.662709	1.33729	0.495561
Q9CZN7	469	K	Serine hydroxymethyltransferase, mitochondrial OS=Mus musculus OX=10090 GN=Shmt2 PE=1 SV=1	Shmt2	_LQDFK[Acetyl (K)]SFLLK_	1	509.231	1027.37	0.662804	1.3372	0.495667
O88569	113	K	Heterogeneous nuclear ribonucleoproteins A2/B1 OS=Mus musculus OX=10090 GN=Hnrnpa2b1 PE=1 SV=2	Hnrnpa2b1	_K[Acetyl (K)]LFVGGIK_	1	1265.91	2552.07	0.663133	1.33687	0.496035
P27659	341	K	Large ribosomal subunit protein uL3 OS=Mus musculus OX=10090 GN=Rpl3 PE=1 SV=3	Rpl3	_GC[Carbamidomethyl (C)]VVGTK[Acetyl (K)]K_	1	326.101	656.721	0.663601	1.3364	0.496559
Q9R0P5	19	K	Destrin OS=Mus musculus OX=10090 GN=Dstn PE=1 SV=3	Dstn	_IFYDMK[Acetyl (K)]VR_	1	27439.5	55227.9	0.663854	1.33615	0.496842
Q569Z6	452	K	Thyroid hormone receptor-associated protein 3 OS=Mus musculus OX=10090 GN=Thrap3 PE=1 SV=1	Thrap3	_FMSK[Acetyl (K)]VIAGASK_	1	1443	2903.58	0.66397	1.33603	0.496972
P24270	449	K	Catalase OS=Mus musculus OX=10090 GN=Cat PE=1 SV=4	Cat	_TFYTK[Acetyl (K)]VLNEEER_	1	181.19	364.038	0.664639	1.33536	0.497723
Q9EP89	346	K	Serine beta-lactamase-like protein LACTB, mitochondrial OS=Mus musculus OX=10090 GN=Lactb PE=1 SV=1	Lactb	_ASGYK[Acetyl (K)]YLDYMQK_	1	1554.87	3111.43	0.666425	1.33357	0.499728
Q8QZY1	465	K	Eukaryotic translation initiation factor 3 subunit L OS=Mus musculus OX=10090 GN=Eif3l PE=1 SV=1	Eif3l	_SFLK[Acetyl (K)]LYTTM[Oxidation (M)]PVAK_	1	493.701	985.723	0.667423	1.33258	0.500851
P62983	113	K	Ubiquitin-ribosomal protein eS31 fusion protein OS=Mus musculus OX=10090 GN=Rps27a PE=1 SV=2	Rps27a	_VDENGK[Acetyl (K)]ISR_	1	839.406	1671.32	0.668656	1.33134	0.502242
Q61644	191	K	Protein kinase C and casein kinase substrate in neurons protein 1 OS=Mus musculus OX=10090 GN=Pacsin1 PE=1 SV=1	Pacsin1	_LVDK[Acetyl (K)]VDK_	1	58369.1	115899	0.669878	1.33012	0.503622
P08074	33	K	Carbonyl reductase [NADPH] 2 OS=Mus musculus OX=10090 GN=Cbr2 PE=1 SV=1	Cbr2	_ALHASGAK[Acetyl (K)]VVAVTR_	1	14567.9	28898.6	0.670306	1.32969	0.504105
P45481	1589	K	Histone lysine acetyltransferase CREBBP OS=Mus musculus OX=10090 GN=Crebbp PE=1 SV=3	Crebbp	_K[Acetyl (K)]NNK[Acetyl (K)]K[Acetyl (K)]TNK_	1	282.201	559.003	0.670946	1.32905	0.50483
P17563	93	K	Methanethiol oxidase OS=Mus musculus OX=10090 GN=Selenbp1 PE=1 SV=2	Selenbp1	_NK[Acetyl (K)]LILPGLISSR_	1	862.456	1706.54	0.671436	1.32856	0.505385
Q63836	93	K	Selenium-binding protein 2 OS=Mus musculus OX=10090 GN=Selenbp2 PE=1 SV=2	Selenbp2	_NK[Acetyl (K)]LILPGLISSR_	1	862.456	1706.54	0.671436	1.32856	0.505385
Q2VPQ9	69	K	Chromatin modification-related protein MEAF6 OS=Mus musculus OX=10090 GN=Meaf6 PE=1 SV=1	Meaf6	_YLTNQK[Acetyl (K)]NSNSK[Acetyl (K)]NDR_	1	624.023	1233.4	0.671923	1.32808	0.505937
Q2VPQ9	74	K	Chromatin modification-related protein MEAF6 OS=Mus musculus OX=10090 GN=Meaf6 PE=1 SV=1	Meaf6	_YLTNQK[Acetyl (K)]NSNSK[Acetyl (K)]NDR_	1	624.023	1233.4	0.671923	1.32808	0.505937
Q9CPR4	49	K	Large ribosomal subunit protein uL22 OS=Mus musculus OX=10090 GN=Rpl17 PE=1 SV=4	Rpl17	_YLK[Acetyl (K)]DVTLK_	1	5050.72	9960.7	0.672917	1.32708	0.507065
O70503	86	K	Very-long-chain 3-oxoacyl-CoA reductase OS=Mus musculus OX=10090 GN=Hsd17b12 PE=1 SV=1	Hsd17b12	_SQDK[Acetyl (K)]LNQVSNNIK_	1	349.407	689.04	0.672942	1.32706	0.507093
O88532	509	K	Zinc finger RNA-binding protein OS=Mus musculus OX=10090 GN=Zfr PE=1 SV=2	Zfr	_INFVGGNK[Acetyl (K)]LQSTGNK_	1	4334.87	8538.29	0.673474	1.32653	0.507697
Q60932	122	K	Non-selective voltage-gated ion channel VDAC1 OS=Mus musculus OX=10090 GN=Vdac1 PE=1 SV=3	Vdac1	_LTFDSSFSPNTGK[Acetyl (K)]K_	1	823.424	1618.46	0.674416	1.32558	0.508768
Q91YQ5	554	K	Dolichyl-diphosphooligosaccharide--protein glycosyltransferase subunit 1 OS=Mus musculus OX=10090 GN=Rpn1 PE=1 SV=1	Rpn1	_VSEMQK[Acetyl (K)]LDAQVK_	1	7128.36	13990.6	0.675066	1.32493	0.509509
P14733	124	K	Lamin-B1 OS=Mus musculus OX=10090 GN=Lmnb1 PE=1 SV=3	Lmnb1	_AEHDQLLLNYAK[Acetyl (K)]K_	1	1229.69	2399.87	0.677599	1.3224	0.5124
P47962	276	K	Large ribosomal subunit protein uL18 OS=Mus musculus OX=10090 GN=Rpl5 PE=1 SV=3	Rpl5	_MSLAQK[Acetyl (K)]K_	1	3102.93	6048.12	0.678158	1.32184	0.51304
P62852	52	K	Small ribosomal subunit protein eS25 OS=Mus musculus OX=10090 GN=Rps25 PE=1 SV=1	Rps25	_LNNLVLFDK[Acetyl (K)]ATYDK_	1	336.417	654.814	0.678787	1.32121	0.51376
Q62093	36	K	Serine/arginine-rich splicing factor 2 OS=Mus musculus OX=10090 GN=Srsf2 PE=1 SV=4	Srsf2	_VFEK[Acetyl (K)]YGR_	1	7447.3	14487.9	0.679026	1.32097	0.514034
Q60931	163	K	Voltage-dependent anion-selective channel protein 3 OS=Mus musculus OX=10090 GN=Vdac3 PE=1 SV=1	Vdac3	_SK[Acetyl (K)]LSQNNFALGYK_	1	1821.96	3542.72	0.679243	1.32076	0.514283
P09405	124	K	Nucleolin OS=Mus musculus OX=10090 GN=Ncl PE=1 SV=2	Ncl	_ALVPTPGK[Acetyl (K)]K_	1	98714.1	191591	0.680072	1.31993	0.515234
P62983	104	K	Ubiquitin-ribosomal protein eS31 fusion protein OS=Mus musculus OX=10090 GN=Rps27a PE=1 SV=2	Rps27a	_LAVLK[Acetyl (K)]YYK_	1	12403.7	23897.2	0.683384	1.31662	0.519046
Q569Z6	516	K	Thyroid hormone receptor-associated protein 3 OS=Mus musculus OX=10090 GN=Thrap3 PE=1 SV=1	Thrap3	_GFVPEK[Acetyl (K)]NFR_	1	24449.1	47083	0.683584	1.31642	0.519276
P09405	62	K	Nucleolin OS=Mus musculus OX=10090 GN=Ncl PE=1 SV=2	Ncl	_ATTTPAK[Acetyl (K)]K_	1	2126.37	4094.6	0.683613	1.31639	0.51931
Q8CAQ8	639	K	MICOS complex subunit Mic60 OS=Mus musculus OX=10090 GN=Immt PE=1 SV=1	Immt	_FYAVQK[Acetyl (K)]LAR_	1	3117.24	5993.58	0.684294	1.31571	0.520097
P61957	45	K	Small ubiquitin-related modifier 2 OS=Mus musculus OX=10090 GN=Sumo2 PE=1 SV=1	Sumo2	_LMK[Acetyl (K)]AYC[Carbamidomethyl (C)]ER_	1	977.816	1876.78	0.685082	1.31492	0.521008
Q9Z172	44	K	Small ubiquitin-related modifier 3 OS=Mus musculus OX=10090 GN=Sumo3 PE=1 SV=1	Sumo3	_LMK[Acetyl (K)]AYC[Carbamidomethyl (C)]ER_	1	977.816	1876.78	0.685082	1.31492	0.521008
P0DOV2	556	K	Interferon-activable protein 204 OS=Mus musculus OX=10090 GN=Ifi204 PE=1 SV=1	Ifi204	_NK[Acetyl (K)]FIYYGIGDDTGK_	1	503.341	963.21	0.686428	1.31357	0.522566
Q8BZ21	813	K	Histone acetyltransferase KAT6A OS=Mus musculus OX=10090 GN=Kat6a PE=1 SV=2	Kat6a	_VK[Acetyl (K)]VGK[Acetyl (K)]SVSR_	1	21078.5	40331	0.68649	1.31351	0.522638
Q8BZ21	816	K	Histone acetyltransferase KAT6A OS=Mus musculus OX=10090 GN=Kat6a PE=1 SV=2	Kat6a	_VK[Acetyl (K)]VGK[Acetyl (K)]SVSR_	1	21078.5	40331	0.68649	1.31351	0.522638
P11499	399	K	Heat shock protein HSP 90-beta OS=Mus musculus OX=10090 GN=Hsp90ab1 PE=1 SV=3	Hsp90ab1	_EMLQQSK[Acetyl (K)]ILK_	1	12282.1	23489.7	0.686691	1.31331	0.522871
Q9JHR7	436	K	Insulin-degrading enzyme OS=Mus musculus OX=10090 GN=Ide PE=1 SV=1	Ide	_GYTSK[Acetyl (K)]IAGK_	1	5247.14	10026.6	0.687081	1.31292	0.523323
Q61937	227	K	Nucleophosmin OS=Mus musculus OX=10090 GN=Npm1 PE=1 SV=1	Npm1	_GQESFK[Acetyl (K)]K_	1	6417.68	12248.4	0.687631	1.31237	0.523961
Q61937	141	K	Nucleophosmin OS=Mus musculus OX=10090 GN=Npm1 PE=1 SV=1	Npm1	_LLGMSGK[Acetyl (K)]R_	1	31763.8	60607.9	0.687738	1.31226	0.524086
Q61879	1731	K	Myosin-10 OS=Mus musculus OX=10090 GN=Myh10 PE=1 SV=2	Myh10	_SALLDEK[Acetyl (K)]R_	1	624.636	1186.85	0.689638	1.31036	0.526296
P62245	60	K	Small ribosomal subunit protein uS8 OS=Mus musculus OX=10090 GN=Rps15a PE=1 SV=2	Rps15a	_AGK[Acetyl (K)]IVVNLTGR_	1	1425.03	2702.93	0.690429	1.30957	0.527217
P52480	270	K	Pyruvate kinase PKM OS=Mus musculus OX=10090 GN=Pkm PE=1 SV=4	Pkm	_IISK[Acetyl (K)]IENHEGVR_	1	634.121	1201.87	0.690766	1.30923	0.527611
Q8JZX4	276	K	Splicing factor 45 OS=Mus musculus OX=10090 GN=Rbm17 PE=1 SV=1	Rbm17	_GGK[Acetyl (K)]IIVGDATEK_	1	9310.16	17631.5	0.691134	1.30887	0.52804
Q8BRB7	856	K	Histone acetyltransferase KAT6B OS=Mus musculus OX=10090 GN=Kat6b PE=1 SV=3	Kat6b	_QSSAK[Acetyl (K)]VQSK[Acetyl (K)]NK_	1	1968.9	3717.97	0.692437	1.30756	0.529563
Q8BRB7	860	K	Histone acetyltransferase KAT6B OS=Mus musculus OX=10090 GN=Kat6b PE=1 SV=3	Kat6b	_QSSAK[Acetyl (K)]VQSK[Acetyl (K)]NK_	1	1968.9	3717.97	0.692437	1.30756	0.529563
Q9WUM5	94	K	Succinate--CoA ligase [ADP/GDP-forming] subunit alpha, mitochondrial OS=Mus musculus OX=10090 GN=Suclg1 PE=1 SV=4	Suclg1	_GGQK[Acetyl (K)]HLGLPVFNTVK_	1	6837.14	12850.2	0.694573	1.30543	0.532066
Q91XU0	70	K	ATPase WRNIP1 OS=Mus musculus OX=10090 GN=Wrnip1 PE=1 SV=2	Wrnip1	_GPSPPGAK[Acetyl (K)]R_	1	653.791	1225.64	0.695732	1.30427	0.533428
Q9D8E6	327	K	Large ribosomal subunit protein uL4 OS=Mus musculus OX=10090 GN=Rpl4 PE=1 SV=3	Rpl4	_IMLK[Acetyl (K)]LNPYAK_	1	2470.65	4613.73	0.697493	1.30251	0.5355
Q9CZU6	321	K	Citrate synthase, mitochondrial OS=Mus musculus OX=10090 GN=Cs PE=1 SV=1	Cs	_EVGK[Acetyl (K)]DVSDEK_	1	2995.96	5559.85	0.700334	1.29967	0.538857
P09405	109	K	Nucleolin OS=Mus musculus OX=10090 GN=Ncl PE=1 SV=2	Ncl	_VIPTPGK[Acetyl (K)]K_	1	80227.1	148399	0.701819	1.29818	0.540618
P48678	270	K	Prelamin-A/C OS=Mus musculus OX=10090 GN=Lmna PE=1 SV=2	Lmna	_TYSAK[Acetyl (K)]LDNAR_	1	35773.5	66167.5	0.701847	1.29815	0.540651
Q9WTI7	404	K	Unconventional myosin-Ic OS=Mus musculus OX=10090 GN=Myo1c PE=1 SV=2	Myo1c	_SLASK[Acetyl (K)]DAESPSWR_	1	1715.52	3161.77	0.703473	1.29653	0.542582
P51881	33	K	ADP/ATP translocase 2 OS=Mus musculus OX=10090 GN=Slc25a5 PE=1 SV=3	Slc25a5	_VK[Acetyl (K)]LLLQVQHASK_	1	9074.29	16601.1	0.706847	1.29315	0.546607
P16381	117	K	Putative ATP-dependent RNA helicase Pl10 OS=Mus musculus OX=10090 GN=D1Pas1 PE=1 SV=1	D1Pas1	_SGFGK[Acetyl (K)]FER_	1	15405.6	28045.4	0.709103	1.2909	0.54931
Q62167	118	K	ATP-dependent RNA helicase DDX3X OS=Mus musculus OX=10090 GN=Ddx3x PE=1 SV=3	Ddx3x	_SGFGK[Acetyl (K)]FER_	1	15405.6	28045.4	0.709103	1.2909	0.54931
P45481	1588	K	Histone lysine acetyltransferase CREBBP OS=Mus musculus OX=10090 GN=Crebbp PE=1 SV=3	Crebbp	_EESTAASETPEGSQGDSK[Acetyl (K)]NAK[Acetyl (K)]K[Acetyl (K)]K_	1	2223.29	4045.57	0.709312	1.29069	0.549562
Q9ESU6	1213	K	Bromodomain-containing protein 4 OS=Mus musculus OX=10090 GN=Brd4 PE=1 SV=2	Brd4	_PVIRPPEQSAPPPGAPDK[Acetyl (K)]DK_	1	3191.01	5804.55	0.709462	1.29054	0.549742
P27659	393	K	Large ribosomal subunit protein uL3 OS=Mus musculus OX=10090 GN=Rpl3 PE=1 SV=3	Rpl3	_AFMGPLK[Acetyl (K)]K_	1	10294	18700.5	0.710065	1.28994	0.550466
Q93092	321	K	Transaldolase OS=Mus musculus OX=10090 GN=Taldo1 PE=1 SV=2	Taldo1	_FAADAIK[Acetyl (K)]LER_	1	3346.34	6056.56	0.711768	1.28823	0.552516
Q60854	316	K	Serpin B6 OS=Mus musculus OX=10090 GN=Serpinb6 PE=1 SV=1	Serpinb6	_QGLFLSK[Acetyl (K)]VVHK_	1	1276.64	2301.36	0.713605	1.2864	0.554732
P62827	134	K	GTP-binding nuclear protein Ran OS=Mus musculus OX=10090 GN=Ran PE=1 SV=3	Ran	_AK[Acetyl (K)]SIVFHR_	1	1900.74	3426.23	0.713629	1.28637	0.554762
P61358	59	K	Large ribosomal subunit protein eL27 OS=Mus musculus OX=10090 GN=Rpl27 PE=1 SV=2	Rpl27	_VTAAMGK[Acetyl (K)]K_	1	1497.21	2690.13	0.715114	1.28489	0.556558
P42669	272	K	Transcriptional activator protein Pur-alpha OS=Mus musculus OX=10090 GN=Pura PE=1 SV=1	Pura	_FGHTFC[Carbamidomethyl (C)]K[Acetyl (K)]YSEEMK_	1	12761.6	22846.7	0.716774	1.28323	0.558572
P46467	53	K	Vacuolar protein sorting-associated protein 4B OS=Mus musculus OX=10090 GN=Vps4b PE=1 SV=2	Vps4b	_YEAQGDK[Acetyl (K)]AK_	1	462.802	825.443	0.7185	1.2815	0.560671
Q9JIY2	29	K	E3 ubiquitin-protein ligase Hakai OS=Mus musculus OX=10090 GN=Cbll1 PE=1 SV=1	Cbll1	_IPIK[Acetyl (K)]LISK_	1	5868.16	10463.7	0.718617	1.28138	0.560814
O55112	667	K	AF4/FMR2 family member 2 OS=Mus musculus OX=10090 GN=Aff2 PE=2 SV=2	Aff2	_GPGK[Acetyl (K)]IVPK_	1	473.996	843.394	0.719598	1.2804	0.56201
P41216	533	K	Long-chain-fatty-acid--CoA ligase 1 OS=Mus musculus OX=10090 GN=Acsl1 PE=1 SV=2	Acsl1	_TAEALDK[Acetyl (K)]DGWLHTGDIGK_	1	1395.43	2482.72	0.719638	1.28036	0.562059
Q60931	63	K	Voltage-dependent anion-selective channel protein 3 OS=Mus musculus OX=10090 GN=Vdac3 PE=1 SV=1	Vdac3	_YK[Acetyl (K)]VC[Carbamidomethyl (C)]NYGLTFTQK_	1	38342.3	68167.1	0.71998	1.28002	0.562475
Q9JHE7	214	K	U5 small nuclear ribonucleoprotein TSSC4 OS=Mus musculus OX=10090 GN=Tssc4 PE=1 SV=1	Tssc4	_VVFTK[Acetyl (K)]PVR_	1	12935	22946.8	0.720978	1.27902	0.563695
Q60598	272	K	Src substrate cortactin OS=Mus musculus OX=10090 GN=Cttn PE=1 SV=2	Cttn	_TGFGGK[Acetyl (K)]FGVQSER_	1	1066.31	1891.24	0.721075	1.27893	0.563813
P62983	48	K	Ubiquitin-ribosomal protein eS31 fusion protein OS=Mus musculus OX=10090 GN=Rps27a PE=1 SV=2	Rps27a	_LIFAGK[Acetyl (K)]QLEDGR_	1	109288	193520	0.721829	1.27817	0.564736
Q05920	992	K	Pyruvate carboxylase, mitochondrial OS=Mus musculus OX=10090 GN=Pc PE=1 SV=1	Pc	_ELEK[Acetyl (K)]DLIDR_	1	4929.88	8721.11	0.722275	1.27773	0.565281
P18760	19	K	Cofilin-1 OS=Mus musculus OX=10090 GN=Cfl1 PE=1 SV=3	Cfl1	_VFNDMK[Acetyl (K)]VR_	1	3043.95	5381.75	0.722539	1.27746	0.565605
Q99MI1	10	K	ELKS/Rab6-interacting/CAST family member 1 OS=Mus musculus OX=10090 GN=Erc1 PE=1 SV=1	Erc1	_SVGK[Acetyl (K)]VEPSSQSPGR_	1	785.495	1388.38	0.722667	1.27733	0.565762
P26041	151	K	Moesin OS=Mus musculus OX=10090 GN=Msn PE=1 SV=3	Msn	_SGYLAGDK[Acetyl (K)]LLPQR_	1	4095.97	7239.26	0.722697	1.2773	0.565799
P62259	123	K	14-3-3 protein epsilon OS=Mus musculus OX=10090 GN=Ywhae PE=1 SV=1	Ywhae	_VFYYK[Acetyl (K)]MK_	1	5472.93	9652.65	0.723666	1.27633	0.566988
P80316	150	K	T-complex protein 1 subunit epsilon OS=Mus musculus OX=10090 GN=Cct5 PE=1 SV=1	Cct5	_IAIQHLDK[Acetyl (K)]ISDK_	1	810.66	1428.69	0.724015	1.27599	0.567416
Q80XU3	35	K	Nuclear ubiquitous casein and cyclin-dependent kinase substrate 1 OS=Mus musculus OX=10090 GN=Nucks1 PE=1 SV=1	Nucks1	_DSGPPAK[Acetyl (K)]K_	1	6161.86	10803.3	0.726415	1.27359	0.57037
Q9R112	134	K	Sulfide:quinone oxidoreductase, mitochondrial OS=Mus musculus OX=10090 GN=Sqor PE=1 SV=3	Sqor	_TDSGK[Acetyl (K)]EISYR_	1	824.414	1444.14	0.726818	1.27318	0.570867
Q99P72	1153	K	Reticulon-4 OS=Mus musculus OX=10090 GN=Rtn4 PE=1 SV=2	Rtn4	_IQAK[Acetyl (K)]IPGLK_	1	2635.97	4617.06	0.72686	1.27314	0.570919
Q61074	380	K	Protein phosphatase 1G OS=Mus musculus OX=10090 GN=Ppm1g PE=1 SV=3	Ppm1g	_NAGGK[Acetyl (K)]VTMDGR_	1	4484.91	7842.29	0.727645	1.27236	0.571888
Q8BMA6	451	K	Signal recognition particle subunit SRP68 OS=Mus musculus OX=10090 GN=Srp68 PE=1 SV=2	Srp68	_TFQK[Acetyl (K)]EISLK_	1	2916.37	5085.7	0.728904	1.2711	0.573445
Q6PE01	18	K	U5 small nuclear ribonucleoprotein 40 kDa protein OS=Mus musculus OX=10090 GN=Snrnp40 PE=1 SV=1	Snrnp40	_KGPELPLVPVK[Acetyl (K)]R_	1	6290.85	10961.2	0.729286	1.27071	0.573918
Q9JL61	607	K	DNA-binding protein Rfx5 OS=Mus musculus OX=10090 GN=Rfx5 PE=1 SV=2	Rfx5	_IPPVTSK[Acetyl (K)]VSVIK_	1	1835.98	3179.68	0.732098	1.2679	0.577409
Q9D0E1	238	K	Heterogeneous nuclear ribonucleoprotein M OS=Mus musculus OX=10090 GN=Hnrnpm PE=1 SV=3	Hnrnpm	_ADILEDK[Acetyl (K)]DGK_	1	4403.52	7609.52	0.733123	1.26688	0.578685
Q64478	24	K	Histone H2B type 1-H OS=Mus musculus OX=10090 GN=H2bc9 PE=1 SV=3	H2bc9	_K[Acetyl (K)]ALTK[Acetyl (K)]AQK[Acetyl (K)]K_	1	951.13	1638.29	0.734628	1.26537	0.580563
Q6P1B1	287	K	Xaa-Pro aminopeptidase 1 OS=Mus musculus OX=10090 GN=Xpnpep1 PE=1 SV=1	Xpnpep1	_EK[Acetyl (K)]VWVSDK_	1	5271.88	9050.09	0.736195	1.26381	0.582522
Q9DCN2	115	K	NADH-cytochrome b5 reductase 3 OS=Mus musculus OX=10090 GN=Cyb5r3 PE=1 SV=3	Cyb5r3	_VYFK[Acetyl (K)]DTHPK_	1	3179.82	5454.84	0.736525	1.26348	0.582936
P09405	96	K	Nucleolin OS=Mus musculus OX=10090 GN=Ncl PE=1 SV=2	Ncl	_K[Acetyl (K)]NITPAK[Acetyl (K)]VIPTPGK_	1	2118.42	3614.81	0.738998	1.261	0.58604
Q64669	209	K	NAD(P)H dehydrogenase [quinone] 1 OS=Mus musculus OX=10090 GN=Nqo1 PE=1 SV=3	Nqo1	_MQILEGWK[Acetyl (K)]K_	1	679.001	1158.41	0.739084	1.26092	0.586149
Q8VBW6	6	K	NEDD8-activating enzyme E1 regulatory subunit OS=Mus musculus OX=10090 GN=Nae1 PE=1 SV=1	Nae1	_[Acetyl (Protein N-term)]AQPGK[Acetyl (K)]ILK_	1	112267	191068	0.74022	1.25978	0.587578
P19157	82	K	Glutathione S-transferase P 1 OS=Mus musculus OX=10090 GN=Gstp1 PE=1 SV=2	Gstp1	_SLGLYGK[Acetyl (K)]NQR_	1	5913.1	10055.4	0.740594	1.25941	0.58805
P43276	63	K	Histone H1.5 OS=Mus musculus OX=10090 GN=H1-5 PE=1 SV=2	H1-5	_GGVSLPALK[Acetyl (K)]K_	1	1702.69	2894.22	0.740797	1.2592	0.588306
Q8R0G9	134	K	Nuclear pore complex protein Nup133 OS=Mus musculus OX=10090 GN=Nup133 PE=1 SV=2	Nup133	_IAVSPVTK[Acetyl (K)]LSVC[Carbamidomethyl (C)]K_	1	8942.9	15192.1	0.741073	1.25893	0.588655
P10853	86	K	Histone H2B type 1-F/J/L OS=Mus musculus OX=10090 GN=H2bc7 PE=1 SV=2	H2bc7	_LAHYNK[Acetyl (K)]R_	1	27761.4	46960.2	0.743062	1.25694	0.591169
Q6ZWY9	86	K	Histone H2B type 1-C/E/G OS=Mus musculus OX=10090 GN=H2bc4 PE=1 SV=3	H2bc4	_LAHYNK[Acetyl (K)]R_	1	27761.4	46960.2	0.743062	1.25694	0.591169
P51881	163	K	ADP/ATP translocase 2 OS=Mus musculus OX=10090 GN=Slc25a5 PE=1 SV=3	Slc25a5	_GLGDC[Carbamidomethyl (C)]LVK[Acetyl (K)]IYK_	1	13859.4	23420.5	0.743533	1.25647	0.591765
P84244	57	K	Histone H3.3 OS=Mus musculus OX=10090 GN=H3-3a PE=1 SV=2	H3-3a	_YQK[Acetyl (K)]STELLIR_	1	41867.4	70558.1	0.744802	1.2552	0.593374
Q9D6M3	83	K	Mitochondrial glutamate carrier 1 OS=Mus musculus OX=10090 GN=Slc25a22 PE=1 SV=1	Slc25a22	_AIK[Acetyl (K)]LAANDFFR_	1	1857.48	3120.61	0.746262	1.25374	0.59523
P10126	450	K	Elongation factor 1-alpha 1 OS=Mus musculus OX=10090 GN=Eef1a1 PE=1 SV=3	Eef1a1	_AAGAGK[Acetyl (K)]VTK_	1	12756.9	21391.1	0.747152	1.25285	0.596363
P14824	3	K	Annexin A6 OS=Mus musculus OX=10090 GN=Anxa6 PE=1 SV=3	Anxa6	_[Acetyl (Protein N-term)]AK[Acetyl (K)]IAQGAMYR_	1	7413.87	12419.3	0.747625	1.25238	0.596965
P17751	149	K	Triosephosphate isomerase OS=Mus musculus OX=10090 GN=Tpi1 PE=1 SV=5	Tpi1	_VVFEQTK[Acetyl (K)]VIADNVK_	1	446.197	746.543	0.748189	1.25181	0.597685
Q9CQV8	122	K	14-3-3 protein beta/alpha OS=Mus musculus OX=10090 GN=Ywhab PE=1 SV=3	Ywhab	_VFYLK[Acetyl (K)]MK_	1	19234.1	32153.7	0.748586	1.25141	0.598192
Q8CIM8	27	K	Integrator complex subunit 4 OS=Mus musculus OX=10090 GN=Ints4 PE=1 SV=1	Ints4	_VVQQQQEEIATK[Acetyl (K)]K_	1	783.663	1299.41	0.752409	1.24759	0.60309
P09405	70	K	Nucleolin OS=Mus musculus OX=10090 GN=Ncl PE=1 SV=2	Ncl	_VVVSQTK[Acetyl (K)]K_	1	11711.4	19344	0.754226	1.24577	0.605428
P09405	79	K	Nucleolin OS=Mus musculus OX=10090 GN=Ncl PE=1 SV=2	Ncl	_AAVPTPAK[Acetyl (K)]K_	1	18611.7	30738	0.754278	1.24572	0.605494
Q64669	90	K	NAD(P)H dehydrogenase [quinone] 1 OS=Mus musculus OX=10090 GN=Nqo1 PE=1 SV=3	Nqo1	_LSPDIVAEHK[Acetyl (K)]K_	1	1094.08	1804.28	0.754964	1.24504	0.606379
P67778	4	K	Prohibitin 1 OS=Mus musculus OX=10090 GN=Phb1 PE=1 SV=1	Phb1	_[Acetyl (Protein N-term)]AAK[Acetyl (K)]VFESIGK_	1	1706.82	2814.7	0.754975	1.24502	0.606394
P14824	299	K	Annexin A6 OS=Mus musculus OX=10090 GN=Anxa6 PE=1 SV=3	Anxa6	_YEK[Acetyl (K)]SLYSMIK_	1	2343.07	3852.48	0.756372	1.24363	0.608198
Q05920	297	K	Pyruvate carboxylase, mitochondrial OS=Mus musculus OX=10090 GN=Pc PE=1 SV=1	Pc	_LTSDSVK[Acetyl (K)]LAK_	1	1407.43	2311.65	0.756868	1.24313	0.60884
P14824	99	K	Annexin A6 OS=Mus musculus OX=10090 GN=Anxa6 PE=1 SV=3	Anxa6	_PLAYC[Carbamidomethyl (C)]DAK[Acetyl (K)]EIK_	1	2313.84	3795.06	0.757529	1.24247	0.609696
Q8CIH9	81	K	Amidophosphoribosyltransferase OS=Mus musculus OX=10090 GN=Ppat PE=1 SV=1	Ppat	_K[Acetyl (K)]LYDSNLGIGHTR_	1	1485.61	2432.68	0.758296	1.2417	0.61069
P70399	1357	K	TP53-binding protein 1 OS=Mus musculus OX=10090 GN=Tp53bp1 PE=1 SV=3	Tp53bp1	_GGPGK[Acetyl (K)]LSPR_	1	3751.89	6129.84	0.759358	1.24064	0.612069
Q7TMK9	363	K	Heterogeneous nuclear ribonucleoprotein Q OS=Mus musculus OX=10090 GN=Syncrip PE=1 SV=2	Syncrip	_SFSQFGK[Acetyl (K)]LER_	1	1100.21	1796.79	0.759552	1.24045	0.612321
P17751	194	K	Triosephosphate isomerase OS=Mus musculus OX=10090 GN=Tpi1 PE=1 SV=5	Tpi1	_GWLK[Acetyl (K)]SNVNDGVAQSTR_	1	1312.7	2141.67	0.760023	1.23998	0.612933
O70503	72	K	Very-long-chain 3-oxoacyl-CoA reductase OS=Mus musculus OX=10090 GN=Hsd17b12 PE=1 SV=1	Hsd17b12	_AYAEELAK[Acetyl (K)]R_	1	2072.44	3380.59	0.760106	1.23989	0.613041
Q9DCX2	95	K	ATP synthase subunit d, mitochondrial OS=Mus musculus OX=10090 GN=Atp5pd PE=1 SV=3	Atp5pd	_YTALVDQEEK[Acetyl (K)]EDVK_	1	1950.65	3181.49	0.760171	1.23983	0.613126
Q8BMS1	353	K	Trifunctional enzyme subunit alpha, mitochondrial OS=Mus musculus OX=10090 GN=Hadha PE=1 SV=1	Hadha	_NK[Acetyl (K)]FGAPQK_	1	2773.73	4485.7	0.764172	1.23583	0.618349
O35295	72	K	Transcriptional regulator protein Pur-beta OS=Mus musculus OX=10090 GN=Purb PE=1 SV=3	Purb	_FLK[Acetyl (K)]IAEVGAGGSK_	1	4544.37	7312.49	0.766538	1.23346	0.621452
Q9D9V3	232	K	Ethylmalonyl-CoA decarboxylase OS=Mus musculus OX=10090 GN=Echdc1 PE=1 SV=2	Echdc1	_VLSGTLK[Acetyl (K)]LDSK_	1	25214.4	40546.2	0.766853	1.23315	0.621867
P10126	165	K	Elongation factor 1-alpha 1 OS=Mus musculus OX=10090 GN=Eef1a1 PE=1 SV=3	Eef1a1	_MDSTEPPYSQK[Acetyl (K)]R_	1	7352.94	11820.1	0.76701	1.23299	0.622073
Q8R081	266	K	Heterogeneous nuclear ribonucleoprotein L OS=Mus musculus OX=10090 GN=Hnrnpl PE=1 SV=2	Hnrnpl	_IEYAK[Acetyl (K)]PTR_	1	11842.3	19017.5	0.76749	1.23251	0.622705
Q8VBW6	341	K	NEDD8-activating enzyme E1 regulatory subunit OS=Mus musculus OX=10090 GN=Nae1 PE=1 SV=1	Nae1	_YIK[Acetyl (K)]LQNVYR_	1	2125.1	3411.12	0.767708	1.23229	0.622991
Q9QXS1	4147	K	Plectin OS=Mus musculus OX=10090 GN=Plec PE=1 SV=3	Plec	_DK[Acetyl (K)]LLSAER_	1	3847.85	6166.41	0.768475	1.23153	0.624002
Q8CG19	345	K	Latent-transforming growth factor beta-binding protein 1 OS=Mus musculus OX=10090 GN=Ltbp1 PE=1 SV=2	Ltbp1	_IK[Acetyl (K)]VVFTPSIC[Carbamidomethyl (C)]K_	1	672.23	1076.11	0.768993	1.23101	0.624685
P10853	121	K	Histone H2B type 1-F/J/L OS=Mus musculus OX=10090 GN=H2bc7 PE=1 SV=2	H2bc7	_AVTK[Acetyl (K)]YTSSK_	1	25567.8	40874.8	0.769621	1.23038	0.625516
Q6ZWY9	121	K	Histone H2B type 1-C/E/G OS=Mus musculus OX=10090 GN=H2bc4 PE=1 SV=3	H2bc4	_AVTK[Acetyl (K)]YTSSK_	1	25567.8	40874.8	0.769621	1.23038	0.625516
O55143	533	K	Sarcoplasmic/endoplasmic reticulum calcium ATPase 2 OS=Mus musculus OX=10090 GN=Atp2a2 PE=1 SV=2	Atp2a2	_VGSTK[Acetyl (K)]VPMTPGVK_	1	885.12	1413.22	0.770225	1.22977	0.626314
P63017	512	K	Heat shock cognate 71 kDa protein OS=Mus musculus OX=10090 GN=Hspa8 PE=1 SV=1	Hspa8	_LSK[Acetyl (K)]EDIER_	1	3640.89	5810.76	0.770424	1.22958	0.626577
Q80X90	1572	K	Filamin-B OS=Mus musculus OX=10090 GN=Flnb PE=1 SV=3	Flnb	_ATVHDNK[Acetyl (K)]DGTYAVTYIPDK_	1	96.5434	154.076	0.770437	1.22956	0.626594
P47963	123	K	Large ribosomal subunit protein eL13 OS=Mus musculus OX=10090 GN=Rpl13 PE=1 SV=3	Rpl13	_SK[Acetyl (K)]LILFPR_	1	17803.4	28357.5	0.771363	1.22864	0.62782
P62082	147	K	Small ribosomal subunit protein eS7 OS=Mus musculus OX=10090 GN=Rps7 PE=1 SV=1	Rps7	_VK[Acetyl (K)]LDGSR_	1	887.42	1410.51	0.772366	1.22763	0.62915
P17751	156	K	Triosephosphate isomerase OS=Mus musculus OX=10090 GN=Tpi1 PE=1 SV=5	Tpi1	_VIADNVK[Acetyl (K)]DWSK_	1	3656.9	5803.64	0.773085	1.22691	0.630105
Q8BP27	149	K	Swi5-dependent recombination DNA repair protein 1 homolog OS=Mus musculus OX=10090 GN=Sfr1 PE=1 SV=2	Sfr1	_SSSHSFC[Carbamidomethyl (C)]SVVK[Acetyl (K)]R_	1	21492.6	33958.5	0.775192	1.22481	0.632909
P51410	121	K	Large ribosomal subunit protein uL6 OS=Mus musculus OX=10090 GN=Rpl9 PE=1 SV=2	Rpl9	_NFLGEK[Acetyl (K)]YIR_	1	6170.57	9720.25	0.776621	1.22338	0.634816
Q99K48	469	K	Non-POU domain-containing octamer-binding protein OS=Mus musculus OX=10090 GN=Nono PE=1 SV=3	Nono	_PAPGAEFAPNK[Acetyl (K)]R_	1	2882.81	4515.3	0.779338	1.22066	0.638455
Q8CAQ8	281	K	MICOS complex subunit Mic60 OS=Mus musculus OX=10090 GN=Immt PE=1 SV=1	Immt	_TVEGALK[Acetyl (K)]ER_	1	304.622	476.723	0.779738	1.22026	0.638992
P54822	295	K	Adenylosuccinate lyase OS=Mus musculus OX=10090 GN=Adsl PE=1 SV=2	Adsl	_QQIGSSAMPYK[Acetyl (K)]R_	1	1888.85	2953.35	0.780162	1.21984	0.639562
Q9ESX5	11	K	H/ACA ribonucleoprotein complex subunit DKC1 OS=Mus musculus OX=10090 GN=Dkc1 PE=1 SV=4	Dkc1	_[Acetyl (Protein N-term)]ADAEVITFPK[Acetyl (K)]K_	1	1713.49	2658.71	0.783813	1.21619	0.644484
O54724	167	K	Caveolae-associated protein 1 OS=Mus musculus OX=10090 GN=Cavin1 PE=1 SV=1	Cavin1	_LPAK[Acetyl (K)]LSVSK_	1	11713.9	18175.5	0.783816	1.21618	0.644488
P09405	87	K	Nucleolin OS=Mus musculus OX=10090 GN=Ncl PE=1 SV=2	Ncl	_AAVTPGK[Acetyl (K)]K_	1	43762.9	67831	0.784324	1.21568	0.645175
P58252	272	K	Elongation factor 2 OS=Mus musculus OX=10090 GN=Eef2 PE=1 SV=2	Eef2	_YFDPANGK[Acetyl (K)]FSK_	1	2955.83	4576.75	0.784812	1.21519	0.645836
Q9D289	35	K	Trafficking protein particle complex subunit 6B OS=Mus musculus OX=10090 GN=Trappc6b PE=1 SV=1	Trappc6b	_C[Carbamidomethyl (C)]VTK[Acetyl (K)]LESMGFR_	1	953.704	1476.32	0.784933	1.21507	0.645999
Q8C0D7	146	K	Inhibitor of growth protein 4 OS=Mus musculus OX=10090 GN=Ing4 PE=1 SV=2	Ing4	_SK[Acetyl (K)]GK[Acetyl (K)]NSDEEAPK_	1	12393.9	19120.2	0.786564	1.21344	0.648212
Q8C0D7	148	K	Inhibitor of growth protein 4 OS=Mus musculus OX=10090 GN=Ing4 PE=1 SV=2	Ing4	_SK[Acetyl (K)]GK[Acetyl (K)]NSDEEAPK_	1	12393.9	19120.2	0.786564	1.21344	0.648212
P20152	104	K	Vimentin OS=Mus musculus OX=10090 GN=Vim PE=1 SV=3	Vim	_TNEK[Acetyl (K)]VELQELNDR_	1	426.839	658.267	0.786723	1.21328	0.648428
Q8BG05	126	K	Heterogeneous nuclear ribonucleoprotein A3 OS=Mus musculus OX=10090 GN=Hnrnpa3 PE=1 SV=1	Hnrnpa3	_EDSVKPGAHLTVK[Acetyl (K)]K_	1	1379.74	2116.36	0.789302	1.2107	0.65194
Q61879	1417	K	Myosin-10 OS=Mus musculus OX=10090 GN=Myh10 PE=1 SV=2	Myh10	_VLAYDK[Acetyl (K)]LEK_	1	7089.56	10871.5	0.789436	1.21056	0.652122
Q9WV68	64	K	Peroxisomal 2,4-dienoyl-CoA reductase [(3E)-enoyl-CoA-producing] OS=Mus musculus OX=10090 GN=Decr2 PE=1 SV=1	Decr2	_SLQK[Acetyl (K)]VTTAAK_	1	1591.47	2434.38	0.790628	1.20937	0.65375
Q9WVK4	324	K	EH domain-containing protein 1 OS=Mus musculus OX=10090 GN=Ehd1 PE=1 SV=1	Ehd1	_EMPNVFGK[Acetyl (K)]ESK_	1	2175.17	3305.93	0.793698	1.2063	0.65796
P10639	85	K	Thioredoxin OS=Mus musculus OX=10090 GN=Txn PE=1 SV=3	Txn	_GQK[Acetyl (K)]VGEFSGANK_	1	1047.05	1591.11	0.793773	1.20623	0.658063
P05213	163	K	Tubulin alpha-1B chain OS=Mus musculus OX=10090 GN=Tuba1b PE=1 SV=2	Tuba1b	_LSVDYGK[Acetyl (K)]K_	1	11646.8	17682.7	0.794203	1.2058	0.658654
Q8CCK0	134	K	Core histone macro-H2A.2 OS=Mus musculus OX=10090 GN=Macroh2a2 PE=1 SV=3	Macroh2a2	_SETILSPPPEK[Acetyl (K)]R_	1	4901.55	7420.78	0.795555	1.20444	0.660516
Q9JL19	1825	K	Nuclear receptor coactivator 6 OS=Mus musculus OX=10090 GN=Ncoa6 PE=1 SV=1	Ncoa6	_VDK[Acetyl (K)]IGQILLTK_	1	754.244	1140.44	0.796167	1.20383	0.66136
Q69ZJ7	524	K	Guanine nucleotide exchange factor subunit RIC1 OS=Mus musculus OX=10090 GN=Ric1 PE=1 SV=2	Ric1	_FGFAHYSLLTK[Acetyl (K)]K_	1	1953.31	2948.53	0.79697	1.20303	0.662469
P16858	192	K	Glyceraldehyde-3-phosphate dehydrogenase OS=Mus musculus OX=10090 GN=Gapdh PE=1 SV=2	Gapdh	_TVDGPSGK[Acetyl (K)]LWR_	1	576198	869728	0.796995	1.203	0.662504
Q8BMS1	60	K	Trifunctional enzyme subunit alpha, mitochondrial OS=Mus musculus OX=10090 GN=Hadha PE=1 SV=1	Hadha	_INSPNSK[Acetyl (K)]VNTLNK_	1	32805.6	49472.7	0.797431	1.20257	0.663106
Q9EP89	383	K	Serine beta-lactamase-like protein LACTB, mitochondrial OS=Mus musculus OX=10090 GN=Lactb PE=1 SV=1	Lactb	_FYVYNK[Acetyl (K)]K_	1	6288.7	9473.61	0.797942	1.20206	0.663813
Q7TPR4	31	K	Alpha-actinin-1 OS=Mus musculus OX=10090 GN=Actn1 PE=1 SV=1	Actn1	_DLLLDPAWEK[Acetyl (K)]QQR_	1	318.899	479.575	0.798771	1.20123	0.664961
P62082	74	K	Small ribosomal subunit protein eS7 OS=Mus musculus OX=10090 GN=Rps7 PE=1 SV=1	Rps7	_SFQK[Acetyl (K)]IQVR_	1	6785.02	10159.4	0.800856	1.19914	0.667857
Q80XU3	175	K	Nuclear ubiquitous casein and cyclin-dependent kinase substrate 1 OS=Mus musculus OX=10090 GN=Nucks1 PE=1 SV=1	Nucks1	_LK[Acetyl (K)]ATVTPSPVK_	1	1191.24	1777.31	0.802575	1.19743	0.670251
Q67FY2	36	K	B-cell CLL/lymphoma 9-like protein OS=Mus musculus OX=10090 GN=Bcl9l PE=1 SV=1	Bcl9l	_GHC[Carbamidomethyl (C)]PPAPAK[Acetyl (K)]PMHPENK[Acetyl (K)]LTNHGK_	1	170.422	253.429	0.804158	1.19584	0.672462
Q67FY2	43	K	B-cell CLL/lymphoma 9-like protein OS=Mus musculus OX=10090 GN=Bcl9l PE=1 SV=1	Bcl9l	_GHC[Carbamidomethyl (C)]PPAPAK[Acetyl (K)]PMHPENK[Acetyl (K)]LTNHGK_	1	170.422	253.429	0.804158	1.19584	0.672462
Q11011	833	K	Puromycin-sensitive aminopeptidase OS=Mus musculus OX=10090 GN=Npepps PE=1 SV=2	Npepps	_FIK[Acetyl (K)]DNWEELHNR_	1	751.396	1116.66	0.804468	1.19553	0.672895
P14733	110	K	Lamin-B1 OS=Mus musculus OX=10090 GN=Lmnb1 PE=1 SV=3	Lmnb1	_LQIELGK[Acetyl (K)]FK_	1	2264.03	3364.21	0.804526	1.19547	0.672976
Q8R331	66	K	Zinc finger HIT domain-containing protein 1 OS=Mus musculus OX=10090 GN=Znhit1 PE=1 SV=1	Znhit1	_LPQFDDDADTGK[Acetyl (K)]K_	1	1131.84	1680.08	0.805028	1.19497	0.67368
P80315	321	K	T-complex protein 1 subunit delta OS=Mus musculus OX=10090 GN=Cct4 PE=1 SV=3	Cct4	_MK[Acetyl (K)]IMVVK_	1	3919.07	5784.58	0.807752	1.19225	0.677503
P35700	7	K	Peroxiredoxin-1 OS=Mus musculus OX=10090 GN=Prdx1 PE=1 SV=1	Prdx1	_[Acetyl (Protein N-term)]SSGNAK[Acetyl (K)]IGYPAPNFK_	1	4004.04	5906.02	0.808075	1.19192	0.677958
Q9R1J0	179	K	Sterol-4-alpha-carboxylate 3-dehydrogenase, decarboxylating OS=Mus musculus OX=10090 GN=Nsdhl PE=1 SV=1	Nsdhl	_AVLDANDPK[Acetyl (K)]K_	1	2557.2	3765.75	0.808863	1.19114	0.679067
Q62376	118	K	U1 small nuclear ribonucleoprotein 70 kDa OS=Mus musculus OX=10090 GN=Snrnp70 PE=1 SV=2	Snrnp70	_VNYDTTESK[Acetyl (K)]LR_	1	712.47	1041.95	0.812201	1.1878	0.683786
P11031	38	K	Activated RNA polymerase II transcriptional coactivator p15 OS=Mus musculus OX=10090 GN=Sub1 PE=1 SV=3	Sub1	_QAVPEKPVK[Acetyl (K)]K_	0.9861	1023.8	1491.56	0.814041	1.18596	0.686398
Q99PT1	141	K	Rho GDP-dissociation inhibitor 1 OS=Mus musculus OX=10090 GN=Arhgdia PE=1 SV=3	Arhgdia	_IDK[Acetyl (K)]TDYMVGSYGPR_	1	777.418	1128.5	0.815795	1.1842	0.688897
P07356	302	K	Annexin A2 OS=Mus musculus OX=10090 GN=Anxa2 PE=1 SV=2	Anxa2	_SEVDMLK[Acetyl (K)]IR_	1	17997.4	26083.7	0.816557	1.18344	0.689984
Q8BMF4	357	K	Dihydrolipoyllysine-residue acetyltransferase component of pyruvate dehydrogenase complex, mitochondrial OS=Mus musculus OX=10090 GN=Dlat PE=1 SV=2	Dlat	_VFVSPLAK[Acetyl (K)]K_	1	1535.42	2217	0.818363	1.18164	0.692567
Q8C176	412	K	Transcription initiation factor TFIID subunit 2 OS=Mus musculus OX=10090 GN=Taf2 PE=2 SV=2	Taf2	_TGGVLLHPIFGGGK[Acetyl (K)]EK_	1	2113.72	3036.68	0.820798	1.1792	0.696063
Q8K3K7	120	K	1-acyl-sn-glycerol-3-phosphate acyltransferase beta OS=Mus musculus OX=10090 GN=Agpat2 PE=1 SV=1	Agpat2	_C[Carbamidomethyl (C)]VQIAK[Acetyl (K)]R_	1	18364.3	26317.7	0.822001	1.178	0.697794
P10126	179	K	Elongation factor 1-alpha 1 OS=Mus musculus OX=10090 GN=Eef1a1 PE=1 SV=3	Eef1a1	_EVSTYIK[Acetyl (K)]K_	1	75771.2	108290	0.823325	1.17668	0.699705
Q8BH64	32	K	EH domain-containing protein 2 OS=Mus musculus OX=10090 GN=Ehd2 PE=1 SV=1	Ehd2	_TK[Acetyl (K)]LLPLEEHYR_	1	2269.47	3242.45	0.823478	1.17652	0.699926
P18653	494	K	Ribosomal protein S6 kinase alpha-1 OS=Mus musculus OX=10090 GN=Rps6ka1 PE=1 SV=1	Rps6ka1	_QK[Acetyl (K)]FFSER_	1	2972.02	4235.31	0.824722	1.17528	0.701725
P18654	509	K	Ribosomal protein S6 kinase alpha-3 OS=Mus musculus OX=10090 GN=Rps6ka3 PE=1 SV=2	Rps6ka3	_QK[Acetyl (K)]FFSER_	1	2972.02	4235.31	0.824722	1.17528	0.701725
Q99JY9	254	K	Actin-related protein 3 OS=Mus musculus OX=10090 GN=Actr3 PE=1 SV=3	Actr3	_WIK[Acetyl (K)]QYTGVNAISK_	1	513	729.769	0.825576	1.17442	0.702962
Q6ZQ38	574	K	Cullin-associated NEDD8-dissociated protein 1 OS=Mus musculus OX=10090 GN=Cand1 PE=1 SV=2	Cand1	_DLFTC[Carbamidomethyl (C)]TIK[Acetyl (K)]R_	1	2283.92	3247.24	0.825839	1.17416	0.703343
P30115	4	K	Glutathione S-transferase A3 OS=Mus musculus OX=10090 GN=Gsta3 PE=1 SV=2	Gsta3	_AGK[Acetyl (K)]PVLHYFDGR_	1	1458.73	2072.82	0.826113	1.17389	0.703742
P62897	87	K	Cytochrome c, somatic OS=Mus musculus OX=10090 GN=Cycs PE=1 SV=2	Cycs	_MIFAGIK[Acetyl (K)]K_	1	33418	47370.9	0.827292	1.17271	0.705454
P63017	500	K	Heat shock cognate 71 kDa protein OS=Mus musculus OX=10090 GN=Hspa8 PE=1 SV=1	Hspa8	_ENK[Acetyl (K)]ITITNDK_	1	6233.58	8835.58	0.827329	1.17267	0.705508
Q91VM5	147	K	RNA binding motif protein, X-linked-like-1 OS=Mus musculus OX=10090 GN=Rbmxl1 PE=2 SV=1	Rbmxl1	_GPLPVK[Acetyl (K)]R_	1	60552.5	85669.6	0.828227	1.17177	0.706815
Q9WV02	150	K	RNA-binding motif protein, X chromosome OS=Mus musculus OX=10090 GN=Rbmx PE=1 SV=1	Rbmx	_GPLPVK[Acetyl (K)]R_	1	60552.5	85669.6	0.828227	1.17177	0.706815
P40142	204	K	Transketolase OS=Mus musculus OX=10090 GN=Tkt PE=1 SV=1	Tkt	_LGQSDPAPLQHQVDIYQK[Acetyl (K)]R_	1	1771.77	2504.53	0.828648	1.17135	0.707428
Q9DCD0	308	K	6-phosphogluconate dehydrogenase, decarboxylating OS=Mus musculus OX=10090 GN=Pgd PE=1 SV=3	Pgd	_GPK[Acetyl (K)]VVQLEGSK_	1	2822.47	3986.53	0.829041	1.17096	0.708001
Q9QXS1	3569	K	Plectin OS=Mus musculus OX=10090 GN=Plec PE=1 SV=3	Plec	_AGVVGPELHEK[Acetyl (K)]LLSAEK_	1	2682.25	3786.15	0.829339	1.17066	0.708437
P48678	108	K	Prelamin-A/C OS=Mus musculus OX=10090 GN=Lmna PE=1 SV=2	Lmna	_LQLELSK[Acetyl (K)]VR_	1	39434.8	55539.9	0.830427	1.16957	0.710026
P62141	140	K	Serine/threonine-protein phosphatase PP1-beta catalytic subunit OS=Mus musculus OX=10090 GN=Ppp1cb PE=1 SV=3	Ppp1cb	_IYGFYDEC[Carbamidomethyl (C)]K[Acetyl (K)]R_	1	656.448	924.14	0.830638	1.16936	0.710334
Q8VDD5	972	K	Myosin-9 OS=Mus musculus OX=10090 GN=Myh9 PE=1 SV=4	Myh9	_VTTEAK[Acetyl (K)]LK_	1	841.742	1183	0.831456	1.16854	0.711532
P62983	6	K	Ubiquitin-ribosomal protein eS31 fusion protein OS=Mus musculus OX=10090 GN=Rps27a PE=1 SV=2	Rps27a	_MQIFVK[Acetyl (K)]TLTGK_	1	12117.2	16973.1	0.833075	1.16692	0.713907
P11276	2026	K	Fibronectin OS=Mus musculus OX=10090 GN=Fn1 PE=1 SV=4	Fn1	_ITGYIIK[Acetyl (K)]YEK_	1	3951.2	5522.45	0.834145	1.16585	0.71548
P61027	129	K	Ras-related protein Rab-10 OS=Mus musculus OX=10090 GN=Rab10 PE=1 SV=1	Rab10	_C[Carbamidomethyl (C)]DMDDK[Acetyl (K)]R_	1	254.511	355.492	0.83446	1.16554	0.715942
P80315	375	K	T-complex protein 1 subunit delta OS=Mus musculus OX=10090 GN=Cct4 PE=1 SV=3	Cct4	_LFK[Acetyl (K)]ITGC[Carbamidomethyl (C)]TSPGK_	1	3826.41	5340.69	0.834814	1.16519	0.716464
Q4PJX1	158	K	Protein odr-4 homolog OS=Mus musculus OX=10090 GN=Odr4 PE=1 SV=2	Odr4	_TYDVQDPK[Acetyl (K)]SSAR_	1	1367.5	1896.06	0.838044	1.16196	0.721235
P63017	246	K	Heat shock cognate 71 kDa protein OS=Mus musculus OX=10090 GN=Hspa8 PE=1 SV=1	Hspa8	_MVNHFIAEFK[Acetyl (K)]R_	1	1408.06	1935.64	0.842217	1.15778	0.72744
P42669	261	K	Transcriptional activator protein Pur-alpha OS=Mus musculus OX=10090 GN=Pura PE=1 SV=1	Pura	_NSITVPYK[Acetyl (K)]VWAK_	1	308.104	420.365	0.845895	1.1541	0.732945
P09405	643	K	Nucleolin OS=Mus musculus OX=10090 GN=Ncl PE=1 SV=2	Ncl	_VTLDWAK[Acetyl (K)]PK_	1	6839.18	9317.56	0.846604	1.1534	0.734011
P42669	265	K	Transcriptional activator protein Pur-alpha OS=Mus musculus OX=10090 GN=Pura PE=1 SV=1	Pura	_VWAK[Acetyl (K)]FGHTFC[Carbamidomethyl (C)]K_	1	866.187	1179.64	0.846784	1.15322	0.73428
P63017	601	K	Heat shock cognate 71 kDa protein OS=Mus musculus OX=10090 GN=Hspa8 PE=1 SV=1	Hspa8	_ELEK[Acetyl (K)]VC[Carbamidomethyl (C)]NPIITK_	1	5589.7	7589.9	0.848235	1.15177	0.736465
P09405	230	K	Nucleolin OS=Mus musculus OX=10090 GN=Ncl PE=1 SV=2	Ncl	_TPAK[Acetyl (K)]VVPMK_	1	12241.9	16620.4	0.848295	1.1517	0.736556
Q6Q899	862	K	Antiviral innate immune response receptor RIG-I OS=Mus musculus OX=10090 GN=Rigi PE=1 SV=2	Rigi	_AK[Acetyl (K)]IFC[Carbamidomethyl (C)]AK_	1	1429.56	1938.03	0.849011	1.15099	0.737636
P06151	155	K	L-lactate dehydrogenase A chain OS=Mus musculus OX=10090 GN=Ldha PE=1 SV=3	Ldha	_ISGFPK[Acetyl (K)]NR_	1	21262.5	28777.3	0.849824	1.15018	0.738865
B2RWS6	1589	K	Histone acetyltransferase p300 OS=Mus musculus OX=10090 GN=Ep300 PE=1 SV=2	Ep300	_LYATMEK[Acetyl (K)]HK_	1	919.58	1244.45	0.849879	1.15012	0.738947
P48036	95	K	Annexin A5 OS=Mus musculus OX=10090 GN=Anxa5 PE=1 SV=1	Anxa5	_LYDAYELK[Acetyl (K)]HALK_	1	769.413	1032.82	0.853843	1.14616	0.744962
Q9Z1K5	140	K	E3 ubiquitin-protein ligase ARIH1 OS=Mus musculus OX=10090 GN=Arih1 PE=1 SV=3	Arih1	_ILLSHFNWDK[Acetyl (K)]EK_	1	1119.08	1502.2	0.853845	1.14615	0.744965
Q60598	181	K	Src substrate cortactin OS=Mus musculus OX=10090 GN=Cttn PE=1 SV=2	Cttn	_SAVGFDYQGK[Acetyl (K)]TEK_	1	3185.98	4274.56	0.854087	1.14591	0.745334
Q11011	830	K	Puromycin-sensitive aminopeptidase OS=Mus musculus OX=10090 GN=Npepps PE=1 SV=2	Npepps	_AAWK[Acetyl (K)]FIK_	1	2760.72	3694.61	0.855331	1.14467	0.74723
Q64727	170	K	Vinculin OS=Mus musculus OX=10090 GN=Vcl PE=1 SV=4	Vcl	_NLGPGMTK[Acetyl (K)]MAK_	1	1745.25	2333.86	0.855702	1.1443	0.747797
Q9D8E6	106	K	Large ribosomal subunit protein uL4 OS=Mus musculus OX=10090 GN=Rpl4 PE=1 SV=3	Rpl4	_MFAPTK[Acetyl (K)]TWR_	1	8074.04	10791.7	0.855948	1.14405	0.748172
Q01853	8	K	Transitional endoplasmic reticulum ATPase OS=Mus musculus OX=10090 GN=Vcp PE=1 SV=4	Vcp	_[Acetyl (Protein N-term)]ASGADSK[Acetyl (K)]GDDLSTAILK_	1	217.314	289.61	0.857382	1.14262	0.750366
P19096	1697	K	Fatty acid synthase OS=Mus musculus OX=10090 GN=Fasn PE=1 SV=2	Fasn	_VFTTVGSAEK[Acetyl (K)]R_	1	8355.28	11133.1	0.857463	1.14254	0.750491
Q9D8N0	434	K	Elongation factor 1-gamma OS=Mus musculus OX=10090 GN=Eef1g PE=1 SV=3	Eef1g	_AVNQGK[Acetyl (K)]IFK_	1	734691	974015	0.859938	1.14006	0.754291
P48678	180	K	Prelamin-A/C OS=Mus musculus OX=10090 GN=Lmna PE=1 SV=2	Lmna	_LEAALGEAK[Acetyl (K)]K_	1	10475.8	13854.1	0.861147	1.13885	0.756154
Q9CVB6	275	K	Actin-related protein 2/3 complex subunit 2 OS=Mus musculus OX=10090 GN=Arpc2 PE=1 SV=3	Arpc2	_TSDFLK[Acetyl (K)]VLNR_	1	1248.04	1649.92	0.861322	1.13868	0.756422
Q8BH59	406	K	Electrogenic aspartate/glutamate antiporter SLC25A12, mitochondrial OS=Mus musculus OX=10090 GN=Slc25a12 PE=1 SV=1	Slc25a12	_AIK[Acetyl (K)]LTVNDFVR_	1	3688.77	4857.79	0.863218	1.13678	0.759352
Q9QXX4	409	K	Electrogenic aspartate/glutamate antiporter SLC25A13, mitochondrial OS=Mus musculus OX=10090 GN=Slc25a13 PE=1 SV=1	Slc25a13	_AIK[Acetyl (K)]LTVNDFVR_	1	3688.77	4857.79	0.863218	1.13678	0.759352
P16381	64	K	Putative ATP-dependent RNA helicase Pl10 OS=Mus musculus OX=10090 GN=D1Pas1 PE=1 SV=1	D1Pas1	_DK[Acetyl (K)]DAYSSFGSR_	1	1365.37	1797.35	0.863413	1.13659	0.759654
Q62167	66	K	ATP-dependent RNA helicase DDX3X OS=Mus musculus OX=10090 GN=Ddx3x PE=1 SV=3	Ddx3x	_DK[Acetyl (K)]DAYSSFGSR_	1	1365.37	1797.35	0.863413	1.13659	0.759654
Q9R1P0	238	K	Proteasome subunit alpha type-4 OS=Mus musculus OX=10090 GN=Psma4 PE=1 SV=1	Psma4	_EVEQLIK[Acetyl (K)]K_	1	630.291	828.076	0.864379	1.13562	0.761151
Q9CQF3	23	K	Cleavage and polyadenylation specificity factor subunit 5 OS=Mus musculus OX=10090 GN=Nudt21 PE=1 SV=1	Nudt21	_GVNQFGNK[Acetyl (K)]YIQQTK_	1	76443.1	100221	0.865408	1.13459	0.762748
P14733	103	K	Lamin-B1 OS=Mus musculus OX=10090 GN=Lmnb1 PE=1 SV=3	Lmnb1	_AK[Acetyl (K)]LQIELGK_	1	1953.68	2548.79	0.867824	1.13218	0.76651
Q7TPR4	398	K	Alpha-actinin-1 OS=Mus musculus OX=10090 GN=Actn1 PE=1 SV=1	Actn1	_LDHLAEK[Acetyl (K)]FR_	1	727.354	947.685	0.868462	1.13154	0.767506
Q61656	40	K	Probable ATP-dependent RNA helicase DDX5 OS=Mus musculus OX=10090 GN=Ddx5 PE=1 SV=2	Ddx5	_FGNPGEK[Acetyl (K)]LVK_	1	15802.9	20580.3	0.868692	1.13131	0.767866
O08784	468	K	Treacle protein OS=Mus musculus OX=10090 GN=Tcof1 PE=1 SV=1	Tcof1	_GANLPC[Carbamidomethyl (C)]PGK[Acetyl (K)]VGSAALR_	1	1497.12	1945.61	0.869727	1.13027	0.769484
Q99L27	291	K	GMP reductase 2 OS=Mus musculus OX=10090 GN=Gmpr2 PE=1 SV=2	Gmpr2	_ASEGK[Acetyl (K)]IVEVPFK_	1	2009.54	2586.09	0.874543	1.12546	0.777056
P60710	315	K	Actin, cytoplasmic 1 OS=Mus musculus OX=10090 GN=Actb PE=1 SV=1	Actb	_MQK[Acetyl (K)]EITALAPSTMK_	1	689.462	884.828	0.875902	1.1241	0.779204
O08709	56	K	Peroxiredoxin-6 OS=Mus musculus OX=10090 GN=Prdx6 PE=1 SV=3	Prdx6	_AAK[Acetyl (K)]LAPEFAK_	1	6534.06	8373.95	0.876584	1.12342	0.780285
P20152	294	K	Vimentin OS=Mus musculus OX=10090 GN=Vim PE=1 SV=3	Vim	_SK[Acetyl (K)]FADLSEAANR_	1	6702.82	8584.3	0.876924	1.12308	0.780823
P39054	299	K	Dynamin-2 OS=Mus musculus OX=10090 GN=Dnm2 PE=1 SV=2	Dnm2	_SK[Acetyl (K)]LQSQLLSLEK_	1	2126.47	2719.7	0.877589	1.12241	0.781878
Q68FD5	1441	K	Clathrin heavy chain 1 OS=Mus musculus OX=10090 GN=Cltc PE=1 SV=3	Cltc	_AVNYFSK[Acetyl (K)]VK_	1	12854.8	16438.9	0.877648	1.12235	0.781972
Q60598	235	K	Src substrate cortactin OS=Mus musculus OX=10090 GN=Cttn PE=1 SV=2	Cttn	_GFGGK[Acetyl (K)]FGVQTDR_	1	1186.05	1512.33	0.879081	1.12092	0.784251
P24549	419	K	Aldehyde dehydrogenase 1A1 OS=Mus musculus OX=10090 GN=Aldh1a1 PE=1 SV=5	Aldh1a1	_SVDDVIK[Acetyl (K)]R_	1	5688.63	7233.5	0.880448	1.11955	0.786429
Q9R0P3	200	K	S-formylglutathione hydrolase OS=Mus musculus OX=10090 GN=Esd PE=1 SV=1	Esd	_WK[Acetyl (K)]AYDATC[Carbamidomethyl (C)]LVK_	1	26661.1	33855	0.881124	1.11888	0.787508
Q63844	295	K	Mitogen-activated protein kinase 3 OS=Mus musculus OX=10090 GN=Mapk3 PE=1 SV=5	Mapk3	_VAWAK[Acetyl (K)]LFPK_	1	1070.73	1358.51	0.881536	1.11846	0.788166
O35286	488	K	ATP-dependent RNA helicase DHX15 OS=Mus musculus OX=10090 GN=Dhx15 PE=1 SV=2	Dhx15	_LYTEK[Acetyl (K)]AYK_	1	863.982	1095.24	0.881964	1.11804	0.788852
P84091	405	K	AP-2 complex subunit mu OS=Mus musculus OX=10090 GN=Ap2m1 PE=1 SV=1	Ap2m1	_YLK[Acetyl (K)]VFEPK_	1	6165.44	7790.99	0.883527	1.11647	0.791356
Q68FD5	450	K	Clathrin heavy chain 1 OS=Mus musculus OX=10090 GN=Cltc PE=1 SV=3	Cltc	_QLLEK[Acetyl (K)]WLK_	1	629.829	793.981	0.884709	1.11529	0.793255
Q67FY2	108	K	B-cell CLL/lymphoma 9-like protein OS=Mus musculus OX=10090 GN=Bcl9l PE=1 SV=1	Bcl9l	_NPQAGVSPFSSLK[Acetyl (K)]GK[Acetyl (K)]VK_	1	2705.66	3408.18	0.885095	1.11491	0.793874
Q67FY2	110	K	B-cell CLL/lymphoma 9-like protein OS=Mus musculus OX=10090 GN=Bcl9l PE=1 SV=1	Bcl9l	_NPQAGVSPFSSLK[Acetyl (K)]GK[Acetyl (K)]VK_	1	2705.66	3408.18	0.885095	1.11491	0.793874
Q8VDD5	69	K	Myosin-9 OS=Mus musculus OX=10090 GN=Myh9 PE=1 SV=4	Myh9	_VNK[Acetyl (K)]DDIQK_	1	2057.72	2590.77	0.885329	1.11467	0.794251
Q8VDD5	1370	K	Myosin-9 OS=Mus musculus OX=10090 GN=Myh9 PE=1 SV=4	Myh9	_QIATLHAQVTDMK[Acetyl (K)]K_	1	445.183	560.242	0.885562	1.11444	0.794626
E9Q7E2	1235	K	AT-rich interactive domain-containing protein 2 OS=Mus musculus OX=10090 GN=Arid2 PE=1 SV=1	Arid2	_GDK[Acetyl (K)]IIC[Carbamidomethyl (C)]QK_	1	961.348	1207.97	0.886315	1.11369	0.795839
Q9D7H3	163	K	RNA 3'-terminal phosphate cyclase OS=Mus musculus OX=10090 GN=RtcA PE=1 SV=2	RtcA	_GYYPK[Acetyl (K)]GGGEVIVR_	1	3809.98	4772.53	0.887847	1.11215	0.798313
P51881	155	K	ADP/ATP translocase 2 OS=Mus musculus OX=10090 GN=Slc25a5 PE=1 SV=3	Slc25a5	_EFK[Acetyl (K)]GLGDC[Carbamidomethyl (C)]LVK_	1	2875.28	3569.69	0.892256	1.10774	0.805471
Q99JY9	244	K	Actin-related protein 3 OS=Mus musculus OX=10090 GN=Actr3 PE=1 SV=3	Actr3	_EFNK[Acetyl (K)]YDTDGSK_	1	430.14	533.209	0.89301	1.10699	0.806701
P52480	266	K	Pyruvate kinase PKM OS=Mus musculus OX=10090 GN=Pkm PE=1 SV=4	Pkm	_NIK[Acetyl (K)]IISK_	1	22046.2	27295.1	0.893621	1.10638	0.8077
Q9D0T1	20	K	NHP2-like protein 1 OS=Mus musculus OX=10090 GN=Snu13 PE=1 SV=4	Snu13	_AYPLADAHLTK[Acetyl (K)]K_	1	7053.73	8709.77	0.894945	1.10506	0.809864
Q9DCD0	59	K	6-phosphogluconate dehydrogenase, decarboxylating OS=Mus musculus OX=10090 GN=Pgd PE=1 SV=3	Pgd	_VVGAQSLK[Acetyl (K)]DMVSK_	1	1143.72	1408.51	0.896248	1.10375	0.812002
Q99L27	13	K	GMP reductase 2 OS=Mus musculus OX=10090 GN=Gmpr2 PE=1 SV=2	Gmpr2	_LDFK[Acetyl (K)]DVLLRPK_	1	1577.66	1938.86	0.897283	1.10272	0.813703
Q3U7R1	666	K	Extended synaptotagmin-1 OS=Mus musculus OX=10090 GN=Esyt1 PE=1 SV=2	Esyt1	_SDPYVK[Acetyl (K)]LK_	1	9516.94	11677.6	0.898055	1.10194	0.814973
P16858	217	K	Glyceraldehyde-3-phosphate dehydrogenase OS=Mus musculus OX=10090 GN=Gapdh PE=1 SV=2	Gapdh	_AVGK[Acetyl (K)]VIPELNGK_	1	178014	218019	0.898987	1.10101	0.81651
P67984	69	K	Large ribosomal subunit protein eL22 OS=Mus musculus OX=10090 GN=Rpl22 PE=1 SV=2	Rpl22	_SK[Acetyl (K)]ITVTSEVPFSK_	1	1291.64	1578.81	0.899955	1.10004	0.818107
P35279	164	K	Ras-related protein Rab-6A OS=Mus musculus OX=10090 GN=Rab6a PE=1 SV=4	Rab6a	_AGYNVK[Acetyl (K)]QLFR_	1	1102.51	1344.78	0.901008	1.09899	0.819849
F6ZDS4	822	K	Nucleoprotein TPR OS=Mus musculus OX=10090 GN=Tpr PE=1 SV=1	Tpr	_NQK[Acetyl (K)]LTATTQK_	1	57179.5	69640.1	0.901745	1.09825	0.821071
P11983	400	K	T-complex protein 1 subunit alpha OS=Mus musculus OX=10090 GN=Tcp1 PE=1 SV=3	Tcp1	_SLHDALC[Carbamidomethyl (C)]VVK[Acetyl (K)]R_	1	154214	186794	0.904458	1.09554	0.82558
Q9QXS1	578	K	Plectin OS=Mus musculus OX=10090 GN=Plec PE=1 SV=3	Plec	_LLASGK[Acetyl (K)]VAQR_	1	1010.4	1223.37	0.904658	1.09534	0.825914
Q9D0F9	457	K	Phosphoglucomutase-1 OS=Mus musculus OX=10090 GN=Pgm1 PE=1 SV=4	Pgm1	_SFVGK[Acetyl (K)]QFSANDK_	1	725.877	878.812	0.904695	1.0953	0.825976
Q9WTM5	9	K	RuvB-like 2 OS=Mus musculus OX=10090 GN=Ruvbl2 PE=1 SV=3	Ruvbl2	_[Acetyl (Protein N-term)]ATVAATTK[Acetyl (K)]VPEIR_	1	4379.11	5264.4	0.908199	1.0918	0.831835
P62852	57	K	Small ribosomal subunit protein eS25 OS=Mus musculus OX=10090 GN=Rps25 PE=1 SV=1	Rps25	_ATYDK[Acetyl (K)]LC[Carbamidomethyl (C)]K_	1	5134.42	6157.8	0.909373	1.09063	0.833808
P58252	438	K	Elongation factor 2 OS=Mus musculus OX=10090 GN=Eef2 PE=1 SV=2	Eef2	_IMGPNYTPGK[Acetyl (K)]K_	1	1614.5	1927.58	0.91161	1.08839	0.837577
Q64727	173	K	Vinculin OS=Mus musculus OX=10090 GN=Vcl PE=1 SV=4	Vcl	_MAK[Acetyl (K)]MIDER_	1	10025.1	11915.3	0.913851	1.08615	0.841367
P05064	42	K	Fructose-bisphosphate aldolase A OS=Mus musculus OX=10090 GN=Aldoa PE=1 SV=2	Aldoa	_GILAADESTGSIAK[Acetyl (K)]R_	1	3980.46	4716.91	0.915325	1.08468	0.84387
P06745	252	K	Glucose-6-phosphate isomerase OS=Mus musculus OX=10090 GN=Gpi PE=1 SV=4	Gpi	_HFVALSTNTAK[Acetyl (K)]VK_	1	4194.18	4969.14	0.915429	1.08457	0.844047
Q9DBE9	233	K	pre-rRNA 2'-O-ribose RNA methyltransferase FTSJ3 OS=Mus musculus OX=10090 GN=Ftsj3 PE=1 SV=1	Ftsj3	_TVTELVTK[Acetyl (K)]K_	1	2100.35	2480.01	0.917111	1.08289	0.846911
P42669	278	K	Transcriptional activator protein Pur-alpha OS=Mus musculus OX=10090 GN=Pura PE=1 SV=1	Pura	_YSEEMK[Acetyl (K)]K_	1	425.344	501.728	0.917607	1.08239	0.847758
Q9D8E6	367	K	Large ribosomal subunit protein uL4 OS=Mus musculus OX=10090 GN=Rpl4 PE=1 SV=3	Rpl4	_SEK[Acetyl (K)]VVPEK_	1	1481.1	1746.88	0.917664	1.08234	0.847855
P20152	439	K	Vimentin OS=Mus musculus OX=10090 GN=Vim PE=1 SV=3	Vim	_ETNLESLPLVDTHSK[Acetyl (K)]R_	1	3434.59	4042.94	0.918643	1.08136	0.849528
P07091	48	K	Protein S100-A4 OS=Mus musculus OX=10090 GN=S100a4 PE=1 SV=1	S100a4	_ELPSFLGK[Acetyl (K)]R_	1	64705	76112.4	0.918992	1.08101	0.850125
O54724	111	K	Caveolae-associated protein 1 OS=Mus musculus OX=10090 GN=Cavin1 PE=1 SV=1	Cavin1	_AHATTSNTVSK[Acetyl (K)]LLEK_	1	7777.38	9112.88	0.920931	1.07907	0.853449
P20152	188	K	Vimentin OS=Mus musculus OX=10090 GN=Vim PE=1 SV=3	Vim	_EK[Acetyl (K)]LQEEMLQR_	1	4964.04	5813.82	0.921155	1.07884	0.853835
P08207	57	K	Protein S100-A10 OS=Mus musculus OX=10090 GN=S100a10 PE=1 SV=2	S100a10	_IMK[Acetyl (K)]DLDQC[Carbamidomethyl (C)]R_	1	20653	24160.8	0.921723	1.07828	0.854811
P07356	227	K	Annexin A2 OS=Mus musculus OX=10090 GN=Anxa2 PE=1 SV=2	Anxa2	_SVC[Carbamidomethyl (C)]HLQK[Acetyl (K)]VFER_	1	4.0085e+06	4659899	0.924853	1.07515	0.860211
P60710	326	K	Actin, cytoplasmic 1 OS=Mus musculus OX=10090 GN=Actb PE=1 SV=1	Actb	_EITALAPSTMK[Acetyl (K)]IK_	1	237233	275611	0.925166	1.07483	0.860753
Q9CSN1	170	K	SNW domain-containing protein 1 OS=Mus musculus OX=10090 GN=Snw1 PE=1 SV=3	Snw1	_AADK[Acetyl (K)]LAPAQYIR_	1	4190.54	4849.24	0.927134	1.07287	0.864165
P60710	328	K	Actin, cytoplasmic 1 OS=Mus musculus OX=10090 GN=Actb PE=1 SV=1	Actb	_IK[Acetyl (K)]IIAPPER_	1	1.42846e+06	1.65164e+06	0.927542	1.07246	0.864875
Q93092	269	K	Transaldolase OS=Mus musculus OX=10090 GN=Taldo1 PE=1 SV=2	Taldo1	_DNSK[Acetyl (K)]LAPALSVK_	1	15260.3	17529.9	0.930785	1.06922	0.87053
P29037	293	K	TATA-box-binding protein OS=Mus musculus OX=10090 GN=Tbp PE=1 SV=1	Tbp	_VVLTGAK[Acetyl (K)]VR_	1	1477.25	1696.3	0.930978	1.06902	0.870869
P24452	28	K	Macrophage-capping protein OS=Mus musculus OX=10090 GN=Capg PE=1 SV=2	Capg	_VEK[Acetyl (K)]LKPVPIAR_	1	11729	13443.2	0.931899	1.0681	0.872482
Q9R0P3	4	K	S-formylglutathione hydrolase OS=Mus musculus OX=10090 GN=Esd PE=1 SV=1	Esd	_[Acetyl (Protein N-term)]ALK[Acetyl (K)]QISSNR_	1	9016.03	10323.5	0.932395	1.06761	0.873351
Q91YI0	7	K	Argininosuccinate lyase OS=Mus musculus OX=10090 GN=Asl PE=1 SV=1	Asl	_[Acetyl (Protein N-term)]ASESGK[Acetyl (K)]LWGGR_	1	3711.28	4245.45	0.932866	1.06713	0.874179
P60710	61	K	Actin, cytoplasmic 1 OS=Mus musculus OX=10090 GN=Actb PE=1 SV=1	Actb	_DSYVGDEAQSK[Acetyl (K)]R_	1	5158.59	5876.25	0.934965	1.06504	0.877872
P07356	169	K	Annexin A2 OS=Mus musculus OX=10090 GN=Anxa2 PE=1 SV=2	Anxa2	_K[Acetyl (K)]LMVALAK_	1	11211.9	12769.1	0.935062	1.06494	0.878044
Q9QXG4	542	K	Acetyl-coenzyme A synthetase, cytoplasmic OS=Mus musculus OX=10090 GN=Acss2 PE=1 SV=2	Acss2	_FETTYFK[Acetyl (K)]K_	1	664.121	755.277	0.935778	1.06422	0.879308
P84099	80	K	Large ribosomal subunit protein eL19 OS=Mus musculus OX=10090 GN=Rpl19 PE=1 SV=1	Rpl19	_HMGIGK[Acetyl (K)]R_	1	6768.54	7695.99	0.935881	1.06412	0.87949
P12970	97	K	Large ribosomal subunit protein eL8 OS=Mus musculus OX=10090 GN=Rpl7a PE=1 SV=2	Rpl7a	_QTATQLLK[Acetyl (K)]LAHK_	1	7257.78	8231.17	0.937155	1.06284	0.881743
O88665	328	K	Bromodomain-containing protein 7 OS=Mus musculus OX=10090 GN=Brd7 PE=1 SV=1	Brd7	_VVQESGGK[Acetyl (K)]LTR_	1	4472.46	5061.07	0.938259	1.06174	0.883698
P48678	135	K	Prelamin-A/C OS=Mus musculus OX=10090 GN=Lmna PE=1 SV=2	Lmna	_LK[Acetyl (K)]DLEALLNSK_	1	613.625	694.293	0.938323	1.06168	0.883812
Q8VDD5	656	K	Myosin-9 OS=Mus musculus OX=10090 GN=Myh9 PE=1 SV=4	Myh9	_EQLAK[Acetyl (K)]LMATLR_	1	1004.9	1136.14	0.938702	1.0613	0.884484
P09411	11	K	Phosphoglycerate kinase 1 OS=Mus musculus OX=10090 GN=Pgk1 PE=1 SV=4	Pgk1	_LTLDK[Acetyl (K)]LDVK_	1	13963.3	15755.3	0.939701	1.0603	0.886261
P13020	366	K	Gelsolin OS=Mus musculus OX=10090 GN=Gsn PE=1 SV=3	Gsn	_TASDFISK[Acetyl (K)]MQYPR_	1	986.227	1109.29	0.941274	1.05873	0.889063
Q8CI51	410	K	PDZ and LIM domain protein 5 OS=Mus musculus OX=10090 GN=Pdlim5 PE=1 SV=4	Pdlim5	_AEHIPAGK[Acetyl (K)]R_	1	705.588	789.548	0.943844	1.05616	0.89366
Q91VM5	30	K	RNA binding motif protein, X-linked-like-1 OS=Mus musculus OX=10090 GN=Rbmxl1 PE=2 SV=1	Rbmxl1	_ALEAVFGK[Acetyl (K)]YGR_	1	2210.59	2460.16	0.946567	1.05343	0.898555
Q9WV02	30	K	RNA-binding motif protein, X chromosome OS=Mus musculus OX=10090 GN=Rbmx PE=1 SV=1	Rbmx	_ALEAVFGK[Acetyl (K)]YGR_	1	2210.59	2460.16	0.946567	1.05343	0.898555
Q9Z130	97	K	Heterogeneous nuclear ribonucleoprotein D-like OS=Mus musculus OX=10090 GN=Hnrnpdl PE=1 SV=1	Hnrnpdl	_LDGK[Acetyl (K)]LIDPK_	1	907.485	1006.76	0.94814	1.05186	0.901395
P48036	307	K	Annexin A5 OS=Mus musculus OX=10090 GN=Anxa5 PE=1 SV=1	Anxa5	_GDTSGDYK[Acetyl (K)]K_	1	1985.5	2187.19	0.951666	1.04833	0.907789
O35326	25	K	Serine/arginine-rich splicing factor 5 OS=Mus musculus OX=10090 GN=Srsf5 PE=1 SV=2	Srsf5	_FFK[Acetyl (K)]GYGR_	1	2926.03	3220.37	0.952112	1.04789	0.9086
P68510	77	K	14-3-3 protein eta OS=Mus musculus OX=10090 GN=Ywhah PE=1 SV=2	Ywhah	_TMADGNEK[Acetyl (K)]K_	1	439.605	481.398	0.954622	1.04538	0.913184
P41216	208	K	Long-chain-fatty-acid--CoA ligase 1 OS=Mus musculus OX=10090 GN=Acsl1 PE=1 SV=2	Acsl1	_AK[Acetyl (K)]LLLEGVENK_	1	32703.6	35653.9	0.95684	1.04316	0.917251
P62281	58	K	Small ribosomal subunit protein uS17 OS=Mus musculus OX=10090 GN=Rps11 PE=1 SV=3	Rps11	_EAIEGTYIDK[Acetyl (K)]K_	1	900.212	978.596	0.95828	1.04172	0.919902
P00493	156	K	Hypoxanthine-guanine phosphoribosyltransferase OS=Mus musculus OX=10090 GN=Hprt1 PE=1 SV=3	Hprt1	_QYSPK[Acetyl (K)]MVK_	1	1986.26	2149.73	0.960476	1.03952	0.923958
P20152	120	K	Vimentin OS=Mus musculus OX=10090 GN=Vim PE=1 SV=3	Vim	_FANYIDK[Acetyl (K)]VR_	1	23594.9	25469.3	0.961797	1.0382	0.926405
P62281	38	K	Small ribosomal subunit protein uS17 OS=Mus musculus OX=10090 GN=Rps11 PE=1 SV=3	Rps11	_YYK[Acetyl (K)]NIGLGFK_	1	4654.68	5023.06	0.961936	1.03806	0.926663
Q9D0F9	3	K	Phosphoglucomutase-1 OS=Mus musculus OX=10090 GN=Pgm1 PE=1 SV=4	Pgm1	_VK[Acetyl (K)]IVTVK_	1	2107.68	2259.11	0.965322	1.03468	0.932969
P97351	56	K	Small ribosomal subunit protein eS1 OS=Mus musculus OX=10090 GN=Rps3a PE=1 SV=3	Rps3a	_TQGTK[Acetyl (K)]IASDGLK_	1	897.603	960.245	0.966282	1.03372	0.934764
P05064	330	K	Fructose-bisphosphate aldolase A OS=Mus musculus OX=10090 GN=Aldoa PE=1 SV=2	Aldoa	_AAQEEYIK[Acetyl (K)]R_	1	1013.72	1082.19	0.967332	1.03267	0.93673
P50544	483	K	Very long-chain specific acyl-CoA dehydrogenase, mitochondrial OS=Mus musculus OX=10090 GN=Acadvl PE=1 SV=3	Acadvl	_GK[Acetyl (K)]ELTGLGNALK_	1	1088.42	1156.86	0.969516	1.03048	0.940835
P31786	61	K	Acyl-CoA-binding protein OS=Mus musculus OX=10090 GN=Dbi PE=1 SV=2	Dbi	_WDSWNK[Acetyl (K)]LK_	1	2045.12	2172.51	0.969796	1.0302	0.941363
Q99LX0	148	K	Parkinson disease protein 7 homolog OS=Mus musculus OX=10090 GN=Park7 PE=1 SV=1	Park7	_VEK[Acetyl (K)]DGLILTSR_	1	1492.86	1581.49	0.971172	1.02883	0.943959
Q91VE6	308	K	MKI67 FHA domain-interacting nucleolar phosphoprotein OS=Mus musculus OX=10090 GN=Nifk PE=1 SV=1	Nifk	_TPTSASPGGK[Acetyl (K)]R_	1	466.986	490.142	0.975807	1.02419	0.952756
Q8BFV2	133	K	PCI domain-containing protein 2 OS=Mus musculus OX=10090 GN=Pcid2 PE=1 SV=1	Pcid2	_SK[Acetyl (K)]VGDMLEK_	1	6077.12	6370.16	0.976458	1.02354	0.953999
P84244	80	K	Histone H3.3 OS=Mus musculus OX=10090 GN=H3-3a PE=1 SV=2	H3-3a	_EIAQDFK[Acetyl (K)]TDLR_	1	7095.35	7417.79	0.977783	1.02222	0.956531
Q8BH64	324	K	EH domain-containing protein 2 OS=Mus musculus OX=10090 GN=Ehd2 PE=1 SV=1	Ehd2	_EMPTVFGK[Acetyl (K)]ENK_	1	2556.35	2668.99	0.978443	1.02156	0.957796
Q61656	32	K	Probable ATP-dependent RNA helicase DDX5 OS=Mus musculus OX=10090 GN=Ddx5 PE=1 SV=2	Ddx5	_TGPLSGK[Acetyl (K)]K_	1	24513.1	25569.2	0.978912	1.02109	0.958695
P40142	144	K	Transketolase OS=Mus musculus OX=10090 GN=Tkt PE=1 SV=1	Tkt	_YFDK[Acetyl (K)]ASYR_	1	4192.1	4363.63	0.979952	1.02005	0.960691
Q9QUH0	20	K	Glutaredoxin-1 OS=Mus musculus OX=10090 GN=Glrx PE=1 SV=3	Glrx	_VVVFIK[Acetyl (K)]PTC[Carbamidomethyl (C)]PYC[Carbamidomethyl (C)]R_	1	3381.51	3506.98	0.981786	1.01821	0.964223
P60843	174	K	Eukaryotic initiation factor 4A-I OS=Mus musculus OX=10090 GN=Eif4a1 PE=1 SV=1	Eif4a1	_YLSPK[Acetyl (K)]YIK_	1	16305.8	16827	0.984268	1.01573	0.969023
Q9D819	57	K	Inorganic pyrophosphatase OS=Mus musculus OX=10090 GN=Ppa1 PE=1 SV=1	Ppa1	_WSNAK[Acetyl (K)]MEIATK_	1	2940.04	3023.68	0.985974	1.01403	0.972336
Q9WVA4	57	K	Transgelin-2 OS=Mus musculus OX=10090 GN=Tagln2 PE=1 SV=4	Tagln2	_WLK[Acetyl (K)]DGTVLC[Carbamidomethyl (C)]K_	1	2925.98	3003.68	0.986897	1.0131	0.974132
Q3U319	20	K	E3 ubiquitin-protein ligase BRE1B OS=Mus musculus OX=10090 GN=Rnf40 PE=1 SV=2	Rnf40	_AAGDGGSGPPEK[Acetyl (K)]K_	1	1711.71	1755.53	0.987363	1.01264	0.975041
Q8CEC0	598	K	Nuclear pore complex protein Nup88 OS=Mus musculus OX=10090 GN=Nup88 PE=1 SV=1	Nup88	_VK[Acetyl (K)]LLC[Carbamidomethyl (C)]DQK_	1	7572.44	7730.56	0.989667	1.01033	0.979546
Q9ET01	29	K	Glycogen phosphorylase, liver form OS=Mus musculus OX=10090 GN=Pygl PE=1 SV=4	Pygl	_GIVGVENVAELK[Acetyl (K)]K_	1	370.007	376.069	0.991875	1.00813	0.983881
Q9R1T2	202	K	SUMO-activating enzyme subunit 1 OS=Mus musculus OX=10090 GN=Sae1 PE=1 SV=1	Sae1	_AK[Acetyl (K)]LDSSETTMVK_	1	1289.83	1307.51	0.993191	1.00681	0.986474
Q91WQ3	146	K	Tyrosine--tRNA ligase, cytoplasmic OS=Mus musculus OX=10090 GN=Yars1 PE=1 SV=3	Yars1	_LSSVVTQHDAK[Acetyl (K)]K_	1	1433.59	1451.47	0.993802	1.0062	0.98768
P62242	128	K	Small ribosomal subunit protein eS8 OS=Mus musculus OX=10090 GN=Rps8 PE=1 SV=2	Rps8	_GAK[Acetyl (K)]LTPEEEEILNK_	1	8831.08	8935.23	0.994138	1.00586	0.988344
P27659	66	K	Large ribosomal subunit protein uL3 OS=Mus musculus OX=10090 GN=Rpl3 PE=1 SV=3	Rpl3	_EVDRPGSK[Acetyl (K)]VNK_	1	2348.74	2373.35	0.994789	1.00521	0.989633
Q9WTI7	274	K	Unconventional myosin-Ic OS=Mus musculus OX=10090 GN=Myo1c PE=1 SV=2	Myo1c	_GQC[Carbamidomethyl (C)]AK[Acetyl (K)]VSSINDK_	1	539.624	543.639	0.996294	1.00371	0.992616
Q78PY7	541	K	Staphylococcal nuclease domain-containing protein 1 OS=Mus musculus OX=10090 GN=Snd1 PE=1 SV=1	Snd1	_LK[Acetyl (K)]LYLPK_	1	3262.26	3279.17	0.997414	1.00259	0.994842
Q61879	1800	K	Myosin-10 OS=Mus musculus OX=10090 GN=Myh10 PE=1 SV=2	Myh10	_AK[Acetyl (K)]LQELEGAVK_	1	2365.98	2373.01	0.998517	1.00148	0.997039
O08749	122	K	Dihydrolipoyl dehydrogenase, mitochondrial OS=Mus musculus OX=10090 GN=Dld PE=1 SV=2	Dld	_LNLEK[Acetyl (K)]MMEQK_	1		28794		1
P04117	113	K	Fatty acid-binding protein, adipocyte OS=Mus musculus OX=10090 GN=Fabp4 PE=1 SV=3	Fabp4	_DGDK[Acetyl (K)]LVVEC[Carbamidomethyl (C)]VMK_	1		5756.88		1
P08113	404	K	Endoplasmin OS=Mus musculus OX=10090 GN=Hsp90b1 PE=1 SV=2	Hsp90b1	_GLFDEYGSK[Acetyl (K)]K_	1		1466.51		1
P09671	130	K	Superoxide dismutase [Mn], mitochondrial OS=Mus musculus OX=10090 GN=Sod2 PE=1 SV=3	Sod2	_DFGSFEK[Acetyl (K)]FK_	1		274900		1
P14211	48	K	Calreticulin OS=Mus musculus OX=10090 GN=Calr PE=1 SV=1	Calr	_SDFGK[Acetyl (K)]FVLSSGK_	1		2887.54		1
P23198	44	K	Chromobox protein homolog 3 OS=Mus musculus OX=10090 GN=Cbx3 PE=1 SV=2	Cbx3	_VVNGK[Acetyl (K)]VEYFLK_	1		4787.7		1
P28653	220	K	Biglycan OS=Mus musculus OX=10090 GN=Bgn PE=1 SV=1	Bgn	_ISEAK[Acetyl (K)]LTGIPK_	1		1014.94		1
P38647	135	K	Stress-70 protein, mitochondrial OS=Mus musculus OX=10090 GN=Hspa9 PE=1 SV=3	Hspa9	_RYDDPEVQK[Acetyl (K)]DTK_	1		2104.99		1
P45952	212	K	Medium-chain specific acyl-CoA dehydrogenase, mitochondrial OS=Mus musculus OX=10090 GN=Acadm PE=1 SV=1	Acadm	_SNPDPK[Acetyl (K)]VPASK_	1		11588.5		1
P47934	261	K	Carnitine O-acetyltransferase OS=Mus musculus OX=10090 GN=Crat PE=1 SV=3	Crat	_NTWAK[Acetyl (K)]AYNNLIK_	1		6234.28		1
P47962	178	K	Large ribosomal subunit protein uL18 OS=Mus musculus OX=10090 GN=Rpl5 PE=1 SV=3	Rpl5	_GAVDGGLSIPHSTK[Acetyl (K)]R_	1		2196.33		1
Q01853	505	K	Transitional endoplasmic reticulum ATPase OS=Mus musculus OX=10090 GN=Vcp PE=1 SV=4	Vcp	_FLK[Acetyl (K)]FGMTPSK_	1		12559.6		1
Q5EG47	80	K	5'-AMP-activated protein kinase catalytic subunit alpha-1 OS=Mus musculus OX=10090 GN=Prkaa1 PE=1 SV=2	Prkaa1	_EIQNLK[Acetyl (K)]LFR_	1		2144.89		1
Q60847	2379	K	Collagen alpha-1(XII) chain OS=Mus musculus OX=10090 GN=Col12a1 PE=2 SV=3	Col12a1	_SEFK[Acetyl (K)]LNTYNDK_	1		3041.97		1
Q61191	813	K	Host cell factor 1 OS=Mus musculus OX=10090 GN=Hcfc1 PE=1 SV=2	Hcfc1	_VMTSGTGAPAK[Acetyl (K)]IITAVPK_	1		3360.29		1
Q8BHJ9	498	K	Pre-mRNA-splicing factor SLU7 OS=Mus musculus OX=10090 GN=Slu7 PE=1 SV=1	Slu7	_LKEEK[Acetyl (K)]K[Acetyl (K)]K[Acetyl (K)]K_	1		10541		1
Q8BHJ9	499	K	Pre-mRNA-splicing factor SLU7 OS=Mus musculus OX=10090 GN=Slu7 PE=1 SV=1	Slu7	_LKEEK[Acetyl (K)]K[Acetyl (K)]K[Acetyl (K)]K_	1		10541		1
Q8BHJ9	500	K	Pre-mRNA-splicing factor SLU7 OS=Mus musculus OX=10090 GN=Slu7 PE=1 SV=1	Slu7	_LKEEK[Acetyl (K)]K[Acetyl (K)]K[Acetyl (K)]K_	1		10541		1
Q8BMS1	728	K	Trifunctional enzyme subunit alpha, mitochondrial OS=Mus musculus OX=10090 GN=Hadha PE=1 SV=1	Hadha	_FVDLYGAQK[Acetyl (K)]VVDR_	1		16206		1
Q8BRK8	69	K	5'-AMP-activated protein kinase catalytic subunit alpha-2 OS=Mus musculus OX=10090 GN=Prkaa2 PE=1 SV=3	Prkaa2	_EIQNLK[Acetyl (K)]LFR_	1		2144.89		1
Q8C0D7	156	K	Inhibitor of growth protein 4 OS=Mus musculus OX=10090 GN=Ing4 PE=1 SV=2	Ing4	_SK[Acetyl (K)]GK[Acetyl (K)]NSDEEAPK[Acetyl (K)]AAQK_	1		3379.35		1
Q8K2B3	615	K	Succinate dehydrogenase [ubiquinone] flavoprotein subunit, mitochondrial OS=Mus musculus OX=10090 GN=Sdha PE=1 SV=1	Sdha	_PIQGQQK[Acetyl (K)]K_	1		344.21		1
Q8R1M2	96	K	Histone H2A.J OS=Mus musculus OX=10090 GN=H2aj PE=1 SV=1	H2aj	_NDEELNK[Acetyl (K)]LLGR_	1		9954.79		1
Q8VCW8	179	K	Medium-chain acyl-CoA ligase ACSF2, mitochondrial OS=Mus musculus OX=10090 GN=Acsf2 PE=1 SV=1	Acsf2	_GIVFPK[Acetyl (K)]QFK_	1		33629.5		1
Q8VDD5	938	K	Myosin-9 OS=Mus musculus OX=10090 GN=Myh9 PE=1 SV=4	Myh9	_C[Carbamidomethyl (C)]QYLQAEK[Acetyl (K)]K_	1		590.127		1
Q91WE2	168	K	PSME3-interacting protein OS=Mus musculus OX=10090 GN=Psme3ip1 PE=1 SV=1	Psme3ip1	_SSESGNSVK[Acetyl (K)]R_	1		225.692		1
Q922H2	43	K	[Pyruvate dehydrogenase (acetyl-transferring)] kinase isozyme 3, mitochondrial OS=Mus musculus OX=10090 GN=Pdk3 PE=1 SV=1	Pdk3	_DNAC[Carbamidomethyl (C)]EK[Acetyl (K)]TSYMFLR_	1		1502.86		1
Q925I1	490	K	ATPase family AAA domain-containing protein 3A OS=Mus musculus OX=10090 GN=Atad3a PE=1 SV=1	Atad3a	_MYFDK[Acetyl (K)]YVLKPATEGK_	0.999981		9335.34		1
Q93092	7	K	Transaldolase OS=Mus musculus OX=10090 GN=Taldo1 PE=1 SV=2	Taldo1	_[Acetyl (Protein N-term)]SGSPVK[Acetyl (K)]R_	1		313079		1
Q99LP6	215	K	GrpE protein homolog 1, mitochondrial OS=Mus musculus OX=10090 GN=Grpel1 PE=1 SV=1	Grpel1	_TLRPALVGVVK[Acetyl (K)]DA_	1		3807.62		1
Q9CZU6	393	K	Citrate synthase, mitochondrial OS=Mus musculus OX=10090 GN=Cs PE=1 SV=1	Cs	_IVPNILLEQGK[Acetyl (K)]AK_	1		6415.24		1
Q9D379	288	K	Epoxide hydrolase 1 OS=Mus musculus OX=10090 GN=Ephx1 PE=1 SV=2	Ephx1	_EK[Acetyl (K)]VFYNIMR_	1		4208.65		1
Q9D8N0	147	K	Elongation factor 1-gamma OS=Mus musculus OX=10090 GN=Eef1g PE=1 SV=3	Eef1g	_ILGLLDTHLK[Acetyl (K)]TR_	1		70036.9		1
Q9Z2D6	210	K	Methyl-CpG-binding protein 2 OS=Mus musculus OX=10090 GN=Mecp2 PE=1 SV=1	Mecp2	_AAASEGVQVK[Acetyl (K)]R_	1		947.685		1
P41216	522	K	Long-chain-fatty-acid--CoA ligase 1 OS=Mus musculus OX=10090 GN=Acsl1 PE=1 SV=2	Acsl1	_GYLK[Acetyl (K)]DPAR_	1	7092.83	7073.52	1.00136	0.998637	1.00273
P52825	418	K	Carnitine O-palmitoyltransferase 2, mitochondrial OS=Mus musculus OX=10090 GN=Cpt2 PE=1 SV=2	Cpt2	_LSFK[Acetyl (K)]LSSALK_	1	569.289	566.911	1.00209	0.997907	1.00419
P17182	80	K	Alpha-enolase OS=Mus musculus OX=10090 GN=Eno1 PE=1 SV=3	Eno1	_TIAPALVSK[Acetyl (K)]K_	1	26583	26428.6	1.00291	0.997088	1.00584
Q61026	640	K	Nuclear receptor coactivator 2 OS=Mus musculus OX=10090 GN=Ncoa2 PE=1 SV=3	Ncoa2	_GQTK[Acetyl (K)]LLQLLTTK_	1	4910.12	4854.39	1.00571	0.994292	1.01148
P97351	115	K	Small ribosomal subunit protein eS1 OS=Mus musculus OX=10090 GN=Rps3a PE=1 SV=3	Rps3a	_MC[Carbamidomethyl (C)]SMVK[Acetyl (K)]K_	1	2027.11	1989.1	1.00946	0.990536	1.01911
O35286	445	K	ATP-dependent RNA helicase DHX15 OS=Mus musculus OX=10090 GN=Dhx15 PE=1 SV=2	Dhx15	_QK[Acetyl (K)]VYNPR_	1	2961.69	2895.19	1.01135	0.988646	1.02297
P47857	678	K	ATP-dependent 6-phosphofructokinase, muscle type OS=Mus musculus OX=10090 GN=Pfkm PE=1 SV=3	Pfkm	_NFATK[Acetyl (K)]MGAK_	1	41684.3	40630	1.01281	0.987192	1.02595
F6ZDS4	787	K	Nucleoprotein TPR OS=Mus musculus OX=10090 GN=Tpr PE=1 SV=1	Tpr	_SQNTK[Acetyl (K)]ISTQLDFASK_	1	597.15	581.475	1.0133	0.9867	1.02696
P15626	136	K	Glutathione S-transferase Mu 2 OS=Mus musculus OX=10090 GN=Gstm2 PE=1 SV=2	Gstm2	_MK[Acetyl (K)]LYSEFLGK_	1	7680.51	7454.9	1.01491	0.985094	1.03026
P60710	50	K	Actin, cytoplasmic 1 OS=Mus musculus OX=10090 GN=Actb PE=1 SV=1	Actb	_HQGVMVGMGQK[Acetyl (K)]DSYVGDEAQSK_	1	3181.63	3085.98	1.01526	0.984738	1.031
P40142	11	K	Transketolase OS=Mus musculus OX=10090 GN=Tkt PE=1 SV=1	Tkt	_[Acetyl (Protein N-term)]MEGYHKPDQQK[Acetyl (K)]LQALK_	1	1810.29	1751.69	1.01645	0.983547	1.03346
P09405	102	K	Nucleolin OS=Mus musculus OX=10090 GN=Ncl PE=1 SV=2	Ncl	_NITPAK[Acetyl (K)]VIPTPGK_	1	176485	170271	1.01792	0.982079	1.0365
P55264	70	K	Adenosine kinase OS=Mus musculus OX=10090 GN=Adk PE=1 SV=2	Adk	_ELFDELVK[Acetyl (K)]K_	1	5518.75	5297.63	1.02044	0.979557	1.04174
P40142	352	K	Transketolase OS=Mus musculus OX=10090 GN=Tkt PE=1 SV=1	Tkt	_NSTFSELFK[Acetyl (K)]K_	1	3554.71	3412.14	1.02046	0.979536	1.04178
Q7TPR4	676	K	Alpha-actinin-1 OS=Mus musculus OX=10090 GN=Actn1 PE=1 SV=1	Actn1	_QYEK[Acetyl (K)]SIVNYKPK_	1	1994.37	1911.54	1.02121	0.978793	1.04333
P14152	107	K	Malate dehydrogenase, cytoplasmic OS=Mus musculus OX=10090 GN=Mdh1 PE=1 SV=3	Mdh1	_ANVK[Acetyl (K)]IFK_	1	18899.6	18103.7	1.02151	0.978492	1.04396
P06801	516	K	NADP-dependent malic enzyme OS=Mus musculus OX=10090 GN=Me1 PE=1 SV=2	Me1	_IAVK[Acetyl (K)]IVQDAYK_	1	828.69	791.02	1.02326	0.976743	1.04762
Q3U1J4	1067	K	DNA damage-binding protein 1 OS=Mus musculus OX=10090 GN=Ddb1 PE=1 SV=2	Ddb1	_SVGK[Acetyl (K)]IEHSFWR_	1	1663.36	1587.25	1.02341	0.976586	1.04795
Q80X90	1510	K	Filamin-B OS=Mus musculus OX=10090 GN=Flnb PE=1 SV=3	Flnb	_VK[Acetyl (K)]VLPTYDASK_	1	74757.8	71287	1.02377	0.976234	1.04869
O54998	66	K	Peptidyl-prolyl cis-trans isomerase FKBP7 OS=Mus musculus OX=10090 GN=Fkbp7 PE=1 SV=1	Fkbp7	_DGSK[Acetyl (K)]FYC[Carbamidomethyl (C)]SR_	1	3120.51	2969.76	1.02475	0.975247	1.05076
Q8BP67	27	K	Large ribosomal subunit protein eL24 OS=Mus musculus OX=10090 GN=Rpl24 PE=1 SV=2	Rpl24	_TDGK[Acetyl (K)]VFQFLNAK_	1	19617.6	18618.6	1.02613	0.973872	1.05366
P52480	166	K	Pyruvate kinase PKM OS=Mus musculus OX=10090 GN=Pkm PE=1 SV=4	Pkm	_NIC[Carbamidomethyl (C)]K[Acetyl (K)]VVEVGSK_	1	1267.21	1201.17	1.02675	0.973248	1.05497
P09602	64	K	Non-histone chromosomal protein HMG-17 OS=Mus musculus OX=10090 GN=Hmgn2 PE=1 SV=2	Hmgn2	_ADAGK[Acetyl (K)]DANNPAENGDAK_	1	941.032	885.076	1.03064	0.969358	1.06322
O09131	151	K	Glutathione S-transferase omega-1 OS=Mus musculus OX=10090 GN=Gsto1 PE=1 SV=2	Gsto1	_EALENEFK[Acetyl (K)]K_	1	3384.17	3173.46	1.03213	0.967869	1.0664
P62852	98	K	Small ribosomal subunit protein eS25 OS=Mus musculus OX=10090 GN=Rps25 PE=1 SV=1	Rps25	_GLIK[Acetyl (K)]LVSK_	1	6126.19	5731.28	1.0333	0.966695	1.0689
P16045	108	K	Galectin-1 OS=Mus musculus OX=10090 GN=Lgals1 PE=1 SV=3	Lgals1	_LPDGHEFK[Acetyl (K)]FPNR_	1	1701.44	1586.62	1.03492	0.965082	1.07236
P51855	178	K	Glutathione synthetase OS=Mus musculus OX=10090 GN=Gss PE=1 SV=1	Gss	_EASK[Acetyl (K)]ILSNNPSK_	1	929.226	865.182	1.03569	0.964309	1.07402
Q6ZWX6	141	K	Eukaryotic translation initiation factor 2 subunit 1 OS=Mus musculus OX=10090 GN=Eif2s1 PE=1 SV=3	Eif2s1	_TAWVFDDK[Acetyl (K)]YK_	1	753.576	701.316	1.03592	0.96408	1.07452
P26041	60	K	Moesin OS=Mus musculus OX=10090 GN=Msn PE=1 SV=3	Msn	_AFSTWLK[Acetyl (K)]LNK_	1	948.499	880.328	1.03728	0.962724	1.07744
Q8VDD5	678	K	Myosin-9 OS=Mus musculus OX=10090 GN=Myh9 PE=1 SV=4	Myh9	_C[Carbamidomethyl (C)]IIPNHEK[Acetyl (K)]K_	1	520.912	480.354	1.04051	0.959493	1.08443
Q91V92	968	K	ATP-citrate synthase OS=Mus musculus OX=10090 GN=Acly PE=1 SV=1	Acly	_VK[Acetyl (K)]SINNPDMR_	1	1282.62	1182.02	1.04082	0.959183	1.08511
P0DOV1	411	K	Interferon-activable protein 211 OS=Mus musculus OX=10090 GN=Ifi211 PE=1 SV=1	Ifi211	_LVC[Carbamidomethyl (C)]GDHSFVK[Acetyl (K)]VTK_	1	9652.14	8893.39	1.04091	0.959087	1.08532
Q8CGE8	390	K	Interferon-activable protein 205-A OS=Mus musculus OX=10090 GN=Ifi205a PE=2 SV=1	Ifi205a	_LVC[Carbamidomethyl (C)]GDHSFVK[Acetyl (K)]VTK_	1	9652.14	8893.39	1.04091	0.959087	1.08532
Q8VIJ6	203	K	Splicing factor, proline- and glutamine-rich OS=Mus musculus OX=10090 GN=Sfpq PE=1 SV=1	Sfpq	_GGK[Acetyl (K)]MPGGPK_	1	16649.1	15337.5	1.041	0.958997	1.08551
P26041	79	K	Moesin OS=Mus musculus OX=10090 GN=Msn PE=1 SV=3	Msn	_ESPLLFK[Acetyl (K)]FR_	1	2743.6	2522.94	1.0419	0.958102	1.08746
P62918	60	K	Large ribosomal subunit protein uL2 OS=Mus musculus OX=10090 GN=Rpl8 PE=1 SV=2	Rpl8	_GAPLAK[Acetyl (K)]VVFR_	1	2204.8	2023.39	1.0429	0.957096	1.08966
P47754	97	K	F-actin-capping protein subunit alpha-2 OS=Mus musculus OX=10090 GN=Capza2 PE=1 SV=3	Capza2	_IC[Carbamidomethyl (C)]FK[Acetyl (K)]FDHLR_	1	3404.02	3123.44	1.04299	0.957014	1.08983
Q9R1P1	77	K	Proteasome subunit beta type-3 OS=Mus musculus OX=10090 GN=Psmb3 PE=1 SV=1	Psmb3	_LNLYELK[Acetyl (K)]EGR_	1	16726.8	15337.4	1.04333	0.95667	1.09059
Q99PT1	178	K	Rho GDP-dissociation inhibitor 1 OS=Mus musculus OX=10090 GN=Arhgdia PE=1 SV=3	Arhgdia	_GSYNIK[Acetyl (K)]SR_	1	14373.1	13120.3	1.04557	0.954434	1.09548
O55131	185	K	Septin-7 OS=Mus musculus OX=10090 GN=Septin7 PE=1 SV=1	Septin7	_LHEK[Acetyl (K)]VNIIPLIAK_	1	4015.45	3662.37	1.04599	0.954013	1.09641
P70227	1664	K	Inositol 1,4,5-trisphosphate-gated calcium channel ITPR3 OS=Mus musculus OX=10090 GN=Itpr3 PE=1 SV=3	Itpr3	_LC[Carbamidomethyl (C)]VK[Acetyl (K)]VLR_	1	4654.22	4230.95	1.04764	0.952362	1.10004
Q9CZX8	23	K	Small ribosomal subunit protein eS19 OS=Mus musculus OX=10090 GN=Rps19 PE=1 SV=3	Rps19	_ALAAFLK[Acetyl (K)]K_	1	2661.78	2418.38	1.04791	0.952089	1.10064
P50543	22	K	Protein S100-A11 OS=Mus musculus OX=10090 GN=S100a11 PE=1 SV=1	S100a11	_YSGK[Acetyl (K)]DGNNTQLSK_	1	598.923	543.608	1.04841	0.951585	1.10176
P24638	153	K	Lysosomal acid phosphatase OS=Mus musculus OX=10090 GN=Acp2 PE=1 SV=2	Acp2	_LLK[Acetyl (K)]FPLGPC[Carbamidomethyl (C)]PR_	1	1176.48	1063.23	1.05056	0.949435	1.10651
P48678	201	K	Prelamin-A/C OS=Mus musculus OX=10090 GN=Lmna PE=1 SV=2	Lmna	_LQTLK[Acetyl (K)]EELDFQK_	1	861.654	775.48	1.05264	0.947363	1.11112
P40142	241	K	Transketolase OS=Mus musculus OX=10090 GN=Tkt PE=1 SV=1	Tkt	_HQPTAIIAK[Acetyl (K)]TFK_	1	4857.93	4318.89	1.05874	0.941261	1.12481
Q61879	1842	K	Myosin-10 OS=Mus musculus OX=10090 GN=Myh10 PE=1 SV=2	Myh10	_AAANK[Acetyl (K)]LVR_	1	5525.82	4895.91	1.06044	0.939559	1.12866
O89110	226	K	Caspase-8 OS=Mus musculus OX=10090 GN=Casp8 PE=1 SV=1	Casp8	_TSDK[Acetyl (K)]VYQMK_	1	1741.84	1542.09	1.06083	0.939175	1.12953
Q9R1P0	127	K	Proteasome subunit alpha type-4 OS=Mus musculus OX=10090 GN=Psma4 PE=1 SV=1	Psma4	_QAYTQFGGK[Acetyl (K)]R_	1	6877.21	6058.53	1.06329	0.936712	1.13513
P52480	433	K	Pyruvate kinase PKM OS=Mus musculus OX=10090 GN=Pkm PE=1 SV=4	Pkm	_C[Carbamidomethyl (C)]C[Carbamidomethyl (C)]SGAIIVLTK[Acetyl (K)]SGR_	1	12777	11237.7	1.0641	0.935901	1.13698
Q9DCN2	120	K	NADH-cytochrome b5 reductase 3 OS=Mus musculus OX=10090 GN=Cyb5r3 PE=1 SV=3	Cyb5r3	_DTHPK[Acetyl (K)]FPAGGK_	1	9973.04	8766.26	1.0644	0.935602	1.13766
Q9QZE5	175	K	Coatomer subunit gamma-1 OS=Mus musculus OX=10090 GN=Copg1 PE=1 SV=1	Copg1	_C[Carbamidomethyl (C)]SFDVVK[Acetyl (K)]R_	1	673.773	591.922	1.06467	0.935332	1.13828
Q9CY27	60	K	Very-long-chain enoyl-CoA reductase OS=Mus musculus OX=10090 GN=Tecr PE=1 SV=1	Tecr	_SLK[Acetyl (K)]DEDVLQK_	1	66111	57916.8	1.06607	0.933933	1.14148
Q6P7W0	331	K	Sentrin-specific protease 6 OS=Mus musculus OX=10090 GN=Senp6 PE=1 SV=3	Senp6	_VILPGGK[Acetyl (K)]IPK_	1	1180.4	1031.26	1.06744	0.932565	1.14462
Q8R0Y6	229	K	Cytosolic 10-formyltetrahydrofolate dehydrogenase OS=Mus musculus OX=10090 GN=Aldh1l1 PE=1 SV=1	Aldh1l1	_GNDK[Acetyl (K)]VPGAWTEAC[Carbamidomethyl (C)]GQK_	1	1233.1	1067.36	1.07205	0.927952	1.15528
P62141	25	K	Serine/threonine-protein phosphatase PP1-beta catalytic subunit OS=Mus musculus OX=10090 GN=Ppp1cb PE=1 SV=3	Ppp1cb	_PGK[Acetyl (K)]IVQMTEAEVR_	1	14022.4	12088	1.07409	0.925915	1.16003
P06151	81	K	L-lactate dehydrogenase A chain OS=Mus musculus OX=10090 GN=Ldha PE=1 SV=3	Ldha	_IVSSK[Acetyl (K)]DYC[Carbamidomethyl (C)]VTANSK_	1	4356.45	3726.78	1.0779	0.922101	1.16896
P16045	19	K	Galectin-1 OS=Mus musculus OX=10090 GN=Lgals1 PE=1 SV=3	Lgals1	_PGEC[Carbamidomethyl (C)]LK[Acetyl (K)]VR_	1	745.059	635.847	1.07909	0.920913	1.17176
P19253	191	K	Large ribosomal subunit protein uL13 OS=Mus musculus OX=10090 GN=Rpl13a PE=1 SV=4	Rpl13a	_IC[Carbamidomethyl (C)]K[Acetyl (K)]FTEVLK_	1	26277.4	22267.7	1.0826	0.917403	1.18007
Q62318	262	K	Transcription intermediary factor 1-beta OS=Mus musculus OX=10090 GN=Trim28 PE=1 SV=3	Trim28	_LLASLVK[Acetyl (K)]R_	1	4616.95	3908.42	1.08311	0.916891	1.18128
O08749	410	K	Dihydrolipoyl dehydrogenase, mitochondrial OS=Mus musculus OX=10090 GN=Dld PE=1 SV=2	Dld	_SEEQLK[Acetyl (K)]EEGIEFK_	1	559.534	473.325	1.08347	0.916534	1.18213
Q91YH5	407	K	Atlastin-3 OS=Mus musculus OX=10090 GN=Atl3 PE=1 SV=1	Atl3	_MGGK[Acetyl (K)]DFSFR_	1	1857.03	1569.85	1.0838	0.916197	1.18294
P62897	100	K	Cytochrome c, somatic OS=Mus musculus OX=10090 GN=Cycs PE=1 SV=2	Cycs	_ADLIAYLK[Acetyl (K)]K_	1	3793.03	3204.98	1.08403	0.915969	1.18348
P32020	522	K	Sterol carrier protein 2 OS=Mus musculus OX=10090 GN=Scp2 PE=1 SV=3	Scp2	_MNPQSAFFQGK[Acetyl (K)]LK_	1	365.885	307.018	1.08748	0.912517	1.19174
Q68FD5	245	K	Clathrin heavy chain 1 OS=Mus musculus OX=10090 GN=Cltc PE=1 SV=3	Cltc	_LHIIEVGTPPTGNQPFPK[Acetyl (K)]K_	1	704.652	588.2	1.09007	0.909926	1.19798
P14824	370	K	Annexin A6 OS=Mus musculus OX=10090 GN=Anxa6 PE=1 SV=3	Anxa6	_GTVC[Carbamidomethyl (C)]AANDFNPDADAK[Acetyl (K)]ALR_	1	3756.98	3127.75	1.09139	0.908605	1.20118
Q8K2F0	303	K	Bromodomain-containing protein 3 OS=Mus musculus OX=10090 GN=Brd3 PE=1 SV=2	Brd3	_DLEDGEVPQHAGK[Acetyl (K)]K_	1	1499.29	1248.03	1.09145	0.908545	1.20132
Q8VD62	206	K	UPF0696 protein C11orf68 homolog OS=Mus musculus OX=10090 GN=Bles03 PE=1 SV=2	Bles03	_LQVAK[Acetyl (K)]VSPR_	1	7241.12	6026.78	1.09152	0.908476	1.20149
O88342	182	K	WD repeat-containing protein 1 OS=Mus musculus OX=10090 GN=Wdr1 PE=1 SV=3	Wdr1	_FK[Acetyl (K)]FTIGDHSR_	1	1560.9	1296.73	1.09244	0.907557	1.20372
Q99K41	192	K	EMILIN-1 OS=Mus musculus OX=10090 GN=Emilin1 PE=1 SV=1	Emilin1	_SLTK[Acetyl (K)]ELQGLR_	1	771.234	638.717	1.09399	0.906013	1.20747
P40142	314	K	Transketolase OS=Mus musculus OX=10090 GN=Tkt PE=1 SV=1	Tkt	_VGDK[Acetyl (K)]IATR_	1	39175.7	32109.5	1.09913	0.900875	1.22006
P63101	138	K	14-3-3 protein zeta/delta OS=Mus musculus OX=10090 GN=Ywhaz PE=1 SV=1	Ywhaz	_YLAEVAAGDDK[Acetyl (K)]K_	1	431.962	352.585	1.10117	0.898825	1.22513
Q9DCD0	38	K	6-phosphogluconate dehydrogenase, decarboxylating OS=Mus musculus OX=10090 GN=Pgd PE=1 SV=3	Pgd	_TVSK[Acetyl (K)]VDDFLANEAK_	1	1406.24	1133.77	1.10727	0.892729	1.24032
Q60598	107	K	Src substrate cortactin OS=Mus musculus OX=10090 GN=Cttn PE=1 SV=2	Cttn	_SAVGHEYQSK[Acetyl (K)]LSK_	1	744.94	598.282	1.10918	0.890817	1.24513
Q99J77	290	K	Sialic acid synthase OS=Mus musculus OX=10090 GN=Nans PE=1 SV=1	Nans	_QLLPC[Carbamidomethyl (C)]EMAC[Carbamidomethyl (C)]NEK[Acetyl (K)]LGK_	1	380.454	305.522	1.10923	0.890766	1.24526
Q91VS7	42	K	Microsomal glutathione S-transferase 1 OS=Mus musculus OX=10090 GN=Mgst1 PE=1 SV=3	Mgst1	_ITNK[Acetyl (K)]VFANPEDC[Carbamidomethyl (C)]AGFGK_	1	426.036	340.802	1.11115	0.888851	1.2501
Q3THE2	150	K	Myosin regulatory light chain 12B OS=Mus musculus OX=10090 GN=Myl12b PE=1 SV=2	Myl12b	_EAPIDK[Acetyl (K)]K_	1	10221.5	8093.94	1.11616	0.883838	1.26286
Q9CYR6	350	K	Phosphoacetylglucosamine mutase OS=Mus musculus OX=10090 GN=Pgm3 PE=1 SV=1	Pgm3	_VPVYC[Carbamidomethyl (C)]TK[Acetyl (K)]TGVK_	1	8062.7	6371.39	1.11717	0.882825	1.26545
Q8VDD5	1410	K	Myosin-9 OS=Mus musculus OX=10090 GN=Myh9 PE=1 SV=4	Myh9	_VAAYDK[Acetyl (K)]LEK_	1	10240.5	8074.85	1.11825	0.881755	1.2682
O09131	219	K	Glutathione S-transferase omega-1 OS=Mus musculus OX=10090 GN=Gsto1 PE=1 SV=2	Gsto1	_IDAK[Acetyl (K)]TYR_	1	2679.02	2108.63	1.11914	0.880862	1.2705
F6ZDS4	797	K	Nucleoprotein TPR OS=Mus musculus OX=10090 GN=Tpr PE=1 SV=1	Tpr	_ISTQLDFASK[Acetyl (K)]R_	1	4393.04	3450.67	1.12014	0.879856	1.2731
P51859	105	K	Hepatoma-derived growth factor OS=Mus musculus OX=10090 GN=Hdgf PE=1 SV=2	Hdgf	_ASGYQSSQK[Acetyl (K)]K_	1	1662.22	1300.73	1.122	0.877999	1.27791
P62908	108	K	Small ribosomal subunit protein uS3 OS=Mus musculus OX=10090 GN=Rps3 PE=1 SV=1	Rps3	_YK[Acetyl (K)]LLGGLAVR_	1	27064.5	21111.9	1.12356	0.876443	1.28195
Q91YR9	178	K	Prostaglandin reductase 1 OS=Mus musculus OX=10090 GN=Ptgr1 PE=1 SV=2	Ptgr1	_VVGTAGSDEK[Acetyl (K)]VAYLK_	1	530.792	411.901	1.12612	0.873881	1.28864
P97351	144	K	Small ribosomal subunit protein eS1 OS=Mus musculus OX=10090 GN=Rps3a PE=1 SV=3	Rps3a	_LFC[Carbamidomethyl (C)]VGFTK[Acetyl (K)]K_	1	4665.13	3616.53	1.12662	0.873383	1.28995
Q91V92	958	K	ATP-citrate synthase OS=Mus musculus OX=10090 GN=Acly PE=1 SV=1	Acly	_EGK[Acetyl (K)]LIMGIGHR_	1	5474.59	4241.49	1.12691	0.873087	1.29072
P49312	8	K	Heterogeneous nuclear ribonucleoprotein A1 OS=Mus musculus OX=10090 GN=Hnrnpa1 PE=1 SV=2	Hnrnpa1	_SESPK[Acetyl (K)]EPEQLR_	1	1485.99	1150.73	1.12715	0.872853	1.29134
Q9QXG4	418	K	Acetyl-coenzyme A synthetase, cytoplasmic OS=Mus musculus OX=10090 GN=Acss2 PE=1 SV=2	Acss2	_MLMK[Acetyl (K)]FGDDPVTK_	1	3806.52	2947.43	1.1272	0.872802	1.29147
P26043	253	K	Radixin OS=Mus musculus OX=10090 GN=Rdx PE=1 SV=3	Rdx	_NISFNDK[Acetyl (K)]K_	1	5830.09	4494.64	1.12934	0.870655	1.29712
Q9R0Q7	33	K	Prostaglandin E synthase 3 OS=Mus musculus OX=10090 GN=Ptges3 PE=1 SV=1	Ptges3	_DVNVNFEK[Acetyl (K)]SK_	1	27528.5	21094.4	1.13233	0.867673	1.30502
P48678	97	K	Prelamin-A/C OS=Mus musculus OX=10090 GN=Lmna PE=1 SV=2	Lmna	_TLDSVAK[Acetyl (K)]ER_	1	2863.75	2190.62	1.13318	0.866821	1.30728
Q8VDD5	299	K	Myosin-9 OS=Mus musculus OX=10090 GN=Myh9 PE=1 SV=4	Myh9	_TDLLLEPYNK[Acetyl (K)]YR_	1	6428.74	4886.53	1.13629	0.863706	1.3156
P19096	673	K	Fatty acid synthase OS=Mus musculus OX=10090 GN=Fasn PE=1 SV=2	Fasn	_QEGVFAK[Acetyl (K)]EVR_	1	39059.9	29640.3	1.13711	0.862888	1.3178
P47802	38	K	Metaxin-1 OS=Mus musculus OX=10090 GN=Mtx1 PE=1 SV=1	Mtx1	_FTGAPLK[Acetyl (K)]IHK_	1	850.478	644.494	1.13778	0.862215	1.31961
Q8K2F0	306	K	Bromodomain-containing protein 3 OS=Mus musculus OX=10090 GN=Brd3 PE=1 SV=2	Brd3	_GK[Acetyl (K)]LSEHLR_	1	721.055	542.083	1.14169	0.858311	1.33016
P16858	213	K	Glyceraldehyde-3-phosphate dehydrogenase OS=Mus musculus OX=10090 GN=Gapdh PE=1 SV=2	Gapdh	_GAAQNIIPASTGAAK[Acetyl (K)]AVGK_	1	7372.34	5520.59	1.14363	0.856374	1.33543
P19096	1840	K	Fatty acid synthase OS=Mus musculus OX=10090 GN=Fasn PE=1 SV=2	Fasn	_YMAQGK[Acetyl (K)]HIGK_	1	8544.23	6395.94	1.14379	0.856207	1.33588
O35945	419	K	Aldehyde dehydrogenase, cytosolic 1 OS=Mus musculus OX=10090 GN=Aldh1a7 PE=1 SV=1	Aldh1a7	_SMDDVIK[Acetyl (K)]R_	1	4850.64	3623.21	1.14485	0.855151	1.33877
P27659	366	K	Large ribosomal subunit protein uL3 OS=Mus musculus OX=10090 GN=Rpl3 PE=1 SV=3	Rpl3	_IDLK[Acetyl (K)]FIDTTSK_	1	1149.92	843.973	1.15344	0.84656	1.3625
P63028	93	K	Translationally-controlled tumor protein OS=Mus musculus OX=10090 GN=Tpt1 PE=1 SV=1	Tpt1	_YIK[Acetyl (K)]DYMK_	1	42724.2	31152	1.15664	0.843358	1.37147
P52825	510	K	Carnitine O-palmitoyltransferase 2, mitochondrial OS=Mus musculus OX=10090 GN=Cpt2 PE=1 SV=2	Cpt2	_PASIFTK[Acetyl (K)]R_	1	5775.73	4202.85	1.15763	0.842375	1.37424
Q00612	497	K	Glucose-6-phosphate 1-dehydrogenase X OS=Mus musculus OX=10090 GN=G6pdx PE=1 SV=3	G6pdx	_GPTEADELMK[Acetyl (K)]R_	1	2180.57	1584.16	1.15842	0.84158	1.37648
Q99PL5	1564	K	Ribosome-binding protein 1 OS=Mus musculus OX=10090 GN=Rrbp1 PE=1 SV=2	Rrbp1	_AAIK[Acetyl (K)]LQELLK_	1	3655.02	2653.51	1.15876	0.841245	1.37743
P20152	235	K	Vimentin OS=Mus musculus OX=10090 GN=Vim PE=1 SV=3	Vim	_KVESLQEEIAFLK[Acetyl (K)]K_	1	1971.68	1421.78	1.16205	0.837954	1.38677
P29341	104	K	Polyadenylate-binding protein 1 OS=Mus musculus OX=10090 GN=Pabpc1 PE=1 SV=2	Pabpc1	_SGVGNIFIK[Acetyl (K)]NLDK_	1	1309.39	937.81	1.16535	0.834646	1.39623
Q93092	136	K	Transaldolase OS=Mus musculus OX=10090 GN=Taldo1 PE=1 SV=2	Taldo1	_EAGVGK[Acetyl (K)]DR_	1	2408.12	1718.7	1.16706	0.832941	1.40113
Q9CY27	16	K	Very-long-chain enoyl-CoA reductase OS=Mus musculus OX=10090 GN=Tecr PE=1 SV=1	Tecr	_EK[Acetyl (K)]LC[Carbamidomethyl (C)]FLDK_	1	3706.22	2641.36	1.16776	0.832241	1.40315
P48678	417	K	Prelamin-A/C OS=Mus musculus OX=10090 GN=Lmna PE=1 SV=2	Lmna	_ASSHSSQSQGGGSVTK[Acetyl (K)]K_	1	8171.5	5799.94	1.16974	0.830257	1.40889
P57780	626	K	Alpha-actinin-4 OS=Mus musculus OX=10090 GN=Actn4 PE=1 SV=1	Actn4	_WEK[Acetyl (K)]VQQLVPK_	1	2054.8	1433.35	1.17816	0.821839	1.43357
Q8BH69	27	K	Selenide, water dikinase 1 OS=Mus musculus OX=10090 GN=Sephs1 PE=1 SV=1	Sephs1	_FTELK[Acetyl (K)]GTGC[Carbamidomethyl (C)]K_	1	1603.02	1113.15	1.18035	0.819646	1.44008
Q9Z180	1473	K	SET-binding protein OS=Mus musculus OX=10090 GN=Setbp1 PE=1 SV=4	Setbp1	_C[Carbamidomethyl (C)]IDLPSK[Acetyl (K)]R_	1	7809.74	5421.88	1.18047	0.819534	1.44041
O88844	243	K	Isocitrate dehydrogenase [NADP] cytoplasmic OS=Mus musculus OX=10090 GN=Idh1 PE=1 SV=2	Idh1	_SQFEAQK[Acetyl (K)]IC[Carbamidomethyl (C)]YEHR_	1	11656.5	8063.42	1.18221	0.817795	1.4456
Q8VDD5	1793	K	Myosin-9 OS=Mus musculus OX=10090 GN=Myh9 PE=1 SV=4	Myh9	_AK[Acetyl (K)]LQEMESAVK_	1	6366.89	4400.8	1.18259	0.817409	1.44676
Q7TPR4	89	K	Alpha-actinin-1 OS=Mus musculus OX=10090 GN=Actn1 PE=1 SV=1	Actn1	_VHK[Acetyl (K)]ISNVNK_	1	576.801	396.36	1.18542	0.814582	1.45525
Q8VDD5	74	K	Myosin-9 OS=Mus musculus OX=10090 GN=Myh9 PE=1 SV=4	Myh9	_VNKDDIQK[Acetyl (K)]MNPPK_	1	1300.27	891.473	1.18652	0.813484	1.45856
Q91WE2	150	K	PSME3-interacting protein OS=Mus musculus OX=10090 GN=Psme3ip1 PE=1 SV=1	Psme3ip1	_FSQAK[Acetyl (K)]LLAGAVK_	1	347.379	236.924	1.18904	0.810962	1.46621
P04117	101	K	Fatty acid-binding protein, adipocyte OS=Mus musculus OX=10090 GN=Fabp4 PE=1 SV=3	Fabp4	_WDGK[Acetyl (K)]STTIK_	1	47562.2	32376.7	1.18996	0.810036	1.46903
Q8K3K7	185	K	1-acyl-sn-glycerol-3-phosphate acyltransferase beta OS=Mus musculus OX=10090 GN=Agpat2 PE=1 SV=1	Agpat2	_NDNGDLLPFK[Acetyl (K)]K_	1	2361.72	1604.15	1.19102	0.808977	1.47226
Q8BTM8	578	K	Filamin-A OS=Mus musculus OX=10090 GN=Flna PE=1 SV=5	Flna	_VGTEC[Carbamidomethyl (C)]GNQK[Acetyl (K)]VR_	1	1562.41	1059.35	1.19188	0.808124	1.47487
O88844	58	K	Isocitrate dehydrogenase [NADP] cytoplasmic OS=Mus musculus OX=10090 GN=Idh1 PE=1 SV=2	Idh1	_DATNDQVTK[Acetyl (K)]DAAEAIK_	1	711.019	479.967	1.194	0.805999	1.48139
Q9D0J8	15	K	Parathymosin OS=Mus musculus OX=10090 GN=Ptms PE=1 SV=3	Ptms	_SVEAAAELSAK[Acetyl (K)]DLK_	1	4706.15	3174.62	1.19434	0.805663	1.48243
Q63918	140	K	Caveolae-associated protein 2 OS=Mus musculus OX=10090 GN=Cavin2 PE=1 SV=3	Cavin2	_QC[Carbamidomethyl (C)]VQVK[Acetyl (K)]R_	1	10500.6	7063.57	1.19569	0.804315	1.48659
Q6PB66	755	K	Leucine-rich PPR motif-containing protein, mitochondrial OS=Mus musculus OX=10090 GN=Lrpprc PE=1 SV=2	Lrpprc	_YVALVK[Acetyl (K)]VLGK_	1	1044.51	699.976	1.1975	0.8025	1.49221
P26516	45	K	26S proteasome non-ATPase regulatory subunit 7 OS=Mus musculus OX=10090 GN=Psmd7 PE=1 SV=2	Psmd7	_VVGVLLGSWQK[Acetyl (K)]K_	1	1233.02	823.969	1.19886	0.801142	1.49644
Q9Z1F9	621	K	SUMO-activating enzyme subunit 2 OS=Mus musculus OX=10090 GN=Uba2 PE=1 SV=1	Uba2	_LEENEAASTK[Acetyl (K)]K_	1	2530.23	1678.5	1.20237	0.797627	1.50744
P84099	195	K	Large ribosomal subunit protein eL19 OS=Mus musculus OX=10090 GN=Rpl19 PE=1 SV=1	Rpl19	_TLSKEEETK[Acetyl (K)]K_	1	1144.89	759.002	1.20268	0.797316	1.50842
P14824	314	K	Annexin A6 OS=Mus musculus OX=10090 GN=Anxa6 PE=1 SV=3	Anxa6	_NDTSGEYK[Acetyl (K)]K_	1	431.881	285.508	1.20404	0.795964	1.51268
Q9D819	228	K	Inorganic pyrophosphatase OS=Mus musculus OX=10090 GN=Ppa1 PE=1 SV=1	Ppa1	_STHDYWK[Acetyl (K)]ALVTK_	1	11587.9	7637.98	1.20545	0.794552	1.51714
Q93092	265	K	Transaldolase OS=Mus musculus OX=10090 GN=Taldo1 PE=1 SV=2	Taldo1	_LLGELLK[Acetyl (K)]DNSK_	1	1856.39	1211.45	1.21023	0.789773	1.53237
P21107	137	K	Tropomyosin alpha-3 chain OS=Mus musculus OX=10090 GN=Tpm3 PE=1 SV=3	Tpm3	_ALK[Acetyl (K)]DEEK_	1	741.497	482.654	1.21145	0.788553	1.53629
P51881	105	K	ADP/ATP translocase 2 OS=Mus musculus OX=10090 GN=Slc25a5 PE=1 SV=3	Slc25a5	_QIFLGGVDK[Acetyl (K)]R_	1	19677.4	12756.6	1.21338	0.78662	1.54252
Q8BTM8	773	K	Filamin-A OS=Mus musculus OX=10090 GN=Flna PE=1 SV=5	Flna	_VK[Acetyl (K)]VYGPGVAK_	1	3052.39	1976.16	1.21402	0.785976	1.54461
P62852	60	K	Small ribosomal subunit protein eS25 OS=Mus musculus OX=10090 GN=Rps25 PE=1 SV=1	Rps25	_LC[Carbamidomethyl (C)]K[Acetyl (K)]EVPNYK_	1	1021.47	659.996	1.21497	0.785026	1.54769
P63323	116	K	Small ribosomal subunit protein eS12 OS=Mus musculus OX=10090 GN=Rps12 PE=1 SV=3	Rps12	_DYGK[Acetyl (K)]ESQAK_	1	458.443	294.61	1.21756	0.782442	1.5561
P48962	96	K	ADP/ATP translocase 1 OS=Mus musculus OX=10090 GN=Slc25a4 PE=1 SV=4	Slc25a4	_YK[Acetyl (K)]QIFLGGVDR_	1	11384.6	7310.23	1.21794	0.782058	1.55735
O88844	81	K	Isocitrate dehydrogenase [NADP] cytoplasmic OS=Mus musculus OX=10090 GN=Idh1 PE=1 SV=2	Idh1	_C[Carbamidomethyl (C)]ATITPDEK[Acetyl (K)]R_	1	29495	18875	1.21956	0.780441	1.56265
P63242	47	K	Eukaryotic translation initiation factor 5A-1 OS=Mus musculus OX=10090 GN=Eif5a PE=1 SV=2	Eif5a	_IVEM[Oxidation (M)]STSK[Acetyl (K)]TGK_	1	1260.6	806.095	1.21992	0.780079	1.56384
P68040	183	K	Small ribosomal subunit protein RACK1 OS=Mus musculus OX=10090 GN=Rack1 PE=1 SV=3	Rack1	_VWNLANC[Carbamidomethyl (C)]K[Acetyl (K)]LK_	1	3503.08	2236.44	1.22069	0.779313	1.56636
Q9Z0X1	592	K	Apoptosis-inducing factor 1, mitochondrial OS=Mus musculus OX=10090 GN=Aifm1 PE=1 SV=1	Aifm1	_IIK[Acetyl (K)]DGEQHEDLNEVAK_	1	4366.08	2787.2	1.22072	0.779279	1.56648
Q64514	1217	K	Tripeptidyl-peptidase 2 OS=Mus musculus OX=10090 GN=Tpp2 PE=1 SV=3	Tpp2	_FATK[Acetyl (K)]LVEEKPTK_	0.97264	772.652	488.491	1.22532	0.77468	1.58171
Q8R395	53	K	COMM domain-containing protein 5 OS=Mus musculus OX=10090 GN=Commd5 PE=1 SV=1	Commd5	_LLK[Acetyl (K)]LVVGALHGK_	1	785.864	493.924	1.22812	0.771884	1.59106
P62301	39	K	Small ribosomal subunit protein uS15 OS=Mus musculus OX=10090 GN=Rps13 PE=1 SV=2	Rps13	_EQIYK[Acetyl (K)]LAK_	1	3923.11	2462.33	1.22877	0.771233	1.59325
Q61586	783	K	Glycerol-3-phosphate acyltransferase 1, mitochondrial OS=Mus musculus OX=10090 GN=Gpam PE=1 SV=2	Gpam	_NAVK[Acetyl (K)]MFK_	1	7075.39	4406.96	1.23239	0.767606	1.6055
P33267	139	K	Cytochrome P450 2F2 OS=Mus musculus OX=10090 GN=Cyp2f2 PE=1 SV=1	Cyp2f2	_NFGMGK[Acetyl (K)]R_	1	1923.95	1197.76	1.23263	0.767373	1.60629
O55222	426	K	Scaffold protein ILK OS=Mus musculus OX=10090 GN=Ilk PE=1 SV=2	Ilk	_LMK[Acetyl (K)]IC[Carbamidomethyl (C)]MNEDPAK_	1	52491.4	32326.8	1.23774	0.762262	1.62377
P19096	49	K	Fatty acid synthase OS=Mus musculus OX=10090 GN=Fasn PE=1 SV=2	Fasn	_AGLYGLPK[Acetyl (K)]R_	1	11922.6	7337.47	1.23806	0.761937	1.62489
P40142	310	K	Transketolase OS=Mus musculus OX=10090 GN=Tkt PE=1 SV=1	Tkt	_MPTPPSYK[Acetyl (K)]VGDK_	1	975.597	599.138	1.23906	0.760938	1.62833
P00493	103	K	Hypoxanthine-guanine phosphoribosyltransferase OS=Mus musculus OX=10090 GN=Hprt1 PE=1 SV=3	Hprt1	_LK[Acetyl (K)]SYC[Carbamidomethyl (C)]NDQSTGDIK_	1	53.4686	32.55	1.24319	0.756813	1.64266
Q3ULW8	15	K	Protein mono-ADP-ribosyltransferase PARP3 OS=Mus musculus OX=10090 GN=Parp3 PE=2 SV=1	Parp3	_ASVQTEGSK[Acetyl (K)]K_	1	3378.94	2055.12	1.24362	0.756385	1.64416
Q00612	89	K	Glucose-6-phosphate 1-dehydrogenase X OS=Mus musculus OX=10090 GN=G6pdx PE=1 SV=3	G6pdx	_QSEPFFK[Acetyl (K)]ATPEERPK_	1	856.319	520.354	1.24404	0.755959	1.64565
Q99KQ4	330	K	Nicotinamide phosphoribosyltransferase OS=Mus musculus OX=10090 GN=Nampt PE=1 SV=1	Nampt	_VLDILGK[Acetyl (K)]K_	1	2275.21	1377.72	1.24569	0.75431	1.65143
Q80XC2	57	K	tRNA (adenine(58)-N(1))-methyltransferase catalytic subunit TRMT61A OS=Mus musculus OX=10090 GN=Trmt61a PE=1 SV=1	Trmt61a	_PFGSK[Acetyl (K)]VIC[Carbamidomethyl (C)]SR_	1	2918.14	1754.33	1.24908	0.750922	1.66339
Q9DCD0	51	K	6-phosphogluconate dehydrogenase, decarboxylating OS=Mus musculus OX=10090 GN=Pgd PE=1 SV=3	Pgd	_GTK[Acetyl (K)]VVGAQSLK_	1	2952.6	1766.09	1.25145	0.748552	1.67183
P46935	206	K	E3 ubiquitin-protein ligase NEDD4 OS=Mus musculus OX=10090 GN=Nedd4 PE=1 SV=3	Nedd4	_LK[Acetyl (K)]MTYLPK_	1	3273.76	1951.77	1.25299	0.747013	1.67733
Q80X90	2470	K	Filamin-B OS=Mus musculus OX=10090 GN=Flnb PE=1 SV=3	Flnb	_AK[Acetyl (K)]VTGQR_	1	1617.8	956.136	1.25706	0.742937	1.69202
Q68FL4	442	K	Putative adenosylhomocysteinase 3 OS=Mus musculus OX=10090 GN=Ahcyl2 PE=1 SV=1	Ahcyl2	_LVK[Acetyl (K)]LNEVIR_	1	2103.93	1231.3	1.26164	0.738361	1.7087
P19096	1575	K	Fatty acid synthase OS=Mus musculus OX=10090 GN=Fasn PE=1 SV=2	Fasn	_DIMLATGK[Acetyl (K)]LSPDAIPGK_	1	4759.39	2777.13	1.26302	0.73698	1.71378
Q9WVA4	78	K	Transgelin-2 OS=Mus musculus OX=10090 GN=Tagln2 PE=1 SV=4	Tagln2	_LINSLYPEGQAPVK[Acetyl (K)]K_	1	3235.71	1874.81	1.26629	0.733706	1.72589
Q00612	403	K	Glucose-6-phosphate 1-dehydrogenase X OS=Mus musculus OX=10090 GN=G6pdx PE=1 SV=3	G6pdx	_VQPNEAVYTK[Acetyl (K)]MMTK_	1	6528.45	3782.17	1.26635	0.733646	1.72611
Q8VDD5	1441	K	Myosin-9 OS=Mus musculus OX=10090 GN=Myh9 PE=1 SV=4	Myh9	_QSVSNLEK[Acetyl (K)]K_	1	790.502	455.012	1.26936	0.730641	1.73732
Q9D8Y8	154	K	Inhibitor of growth protein 5 OS=Mus musculus OX=10090 GN=Ing5 PE=1 SV=1	Ing5	_TSEEDTPK[Acetyl (K)]K_	1	309.321	177.825	1.26993	0.730068	1.73947
Q9EP71	935	K	Ankycorbin OS=Mus musculus OX=10090 GN=Rai14 PE=1 SV=1	Rai14	_QLQNQLAEC[Carbamidomethyl (C)]K[Acetyl (K)]K_	1	2708.62	1520.13	1.28105	0.718949	1.78184
P51881	96	K	ADP/ATP translocase 2 OS=Mus musculus OX=10090 GN=Slc25a5 PE=1 SV=3	Slc25a5	_YK[Acetyl (K)]QIFLGGVDK_	1	23339.8	13013.1	1.28407	0.715934	1.79355
P19096	786	K	Fatty acid synthase OS=Mus musculus OX=10090 GN=Fasn PE=1 SV=2	Fasn	_SSC[Carbamidomethyl (C)]TIIPLMK[Acetyl (K)]R_	1	12771.7	7045.03	1.28898	0.711019	1.81286
Q04207	122	K	Transcription factor p65 OS=Mus musculus OX=10090 GN=Rela PE=1 SV=1	Rela	_SIHSFQNLGIQC[Carbamidomethyl (C)]VK[Acetyl (K)]K_	1	2592.92	1427.77	1.28979	0.71021	1.81607
Q8R0Y6	205	K	Cytosolic 10-formyltetrahydrofolate dehydrogenase OS=Mus musculus OX=10090 GN=Aldh1l1 PE=1 SV=1	Aldh1l1	_RPQPEEGATYEGIQK[Acetyl (K)]K_	1	538.043	295.343	1.29122	0.708778	1.82176
Q61598	164	K	Rab GDP dissociation inhibitor beta OS=Mus musculus OX=10090 GN=Gdi2 PE=1 SV=1	Gdi2	_TFEGVDPK[Acetyl (K)]K_	1	7073.59	3878.51	1.29173	0.708268	1.82379
Q8CIE6	1082	K	Coatomer subunit alpha OS=Mus musculus OX=10090 GN=Copa PE=1 SV=2	Copa	_ETLDQQK[Acetyl (K)]R_	1	3560.71	1921.09	1.2991	0.700898	1.85348
P68037	73	K	Ubiquitin-conjugating enzyme E2 L3 OS=Mus musculus OX=10090 GN=Ube2l3 PE=1 SV=1	Ube2l3	_TK[Acetyl (K)]IYHPNIDEK_	1	1853.5	998.462	1.29981	0.700193	1.85635
Q8BRG8	304	K	Transmembrane protein 209 OS=Mus musculus OX=10090 GN=Tmem209 PE=2 SV=1	Tmem209	_SQAPC[Carbamidomethyl (C)]ANK[Acetyl (K)]DEADLISK_	1	1843.16	987.143	1.30245	0.697553	1.86717
Q922Q8	73	K	Leucine-rich repeat-containing protein 59 OS=Mus musculus OX=10090 GN=Lrrc59 PE=1 SV=1	Lrrc59	_NK[Acetyl (K)]LQQLPADFGR_	1	3536.05	1861.12	1.31033	0.689665	1.89996
P47964	62	K	Large ribosomal subunit protein eL36 OS=Mus musculus OX=10090 GN=Rpl36 PE=1 SV=3	Rpl36	_AMELLK[Acetyl (K)]VSK_	1	4175.75	2154.63	1.31927	0.680727	1.93804
P97461	191	K	Small ribosomal subunit protein uS7 OS=Mus musculus OX=10090 GN=Rps5 PE=1 SV=4	Rps5	_GSSNSYAIK[Acetyl (K)]K_	1	280.93	141.498	1.33007	0.669925	1.98541
P17742	125	K	Peptidyl-prolyl cis-trans isomerase A OS=Mus musculus OX=10090 GN=Ppia PE=1 SV=2	Ppia	_TEWLDGK[Acetyl (K)]HVVFGK_	1	7690.91	3825.44	1.33565	0.664349	2.01047
P40142	6	K	Transketolase OS=Mus musculus OX=10090 GN=Tkt PE=1 SV=1	Tkt	_[Acetyl (Protein N-term)]MEGYHK[Acetyl (K)]PDQQK_	1	2435.65	1209.68	1.33631	0.663688	2.01346
P53026	91	K	Large ribosomal subunit protein uL1 OS=Mus musculus OX=10090 GN=Rpl10a PE=1 SV=3	Rpl10a	_AVDIPHMDIEALK[Acetyl (K)]K_	1	2134.55	1018.32	1.35403	0.645966	2.09614
Q9JII6	127	K	Aldo-keto reductase family 1 member A1 OS=Mus musculus OX=10090 GN=Akr1a1 PE=1 SV=3	Akr1a1	_GDNPFPK[Acetyl (K)]NADGTVR_	1	4591.91	2110.2	1.37029	0.629712	2.17605
Q9DCB1	13	K	High mobility group nucleosome-binding domain-containing protein 3 OS=Mus musculus OX=10090 GN=Hmgn3 PE=1 SV=1	Hmgn3	_SPENTEGK[Acetyl (K)]DGTK_	1	16154.3	7371.38	1.37333	0.626666	2.19149
Q9CQM5	89	K	Thioredoxin domain-containing protein 17 OS=Mus musculus OX=10090 GN=Txndc17 PE=1 SV=1	Txndc17	_LK[Acetyl (K)]ITAVPTLLK_	1	2493.52	1136.07	1.374	0.626004	2.19487
O35074	240	K	Prostacyclin synthase OS=Mus musculus OX=10090 GN=Ptgis PE=1 SV=1	Ptgis	_LWK[Acetyl (K)]LLSPAR_	1	4375.26	1933.89	1.38696	0.613043	2.26241
P35979	40	K	Large ribosomal subunit protein uL11 OS=Mus musculus OX=10090 GN=Rpl12 PE=1 SV=2	Rpl12	_IGPLGLSPK[Acetyl (K)]K_	1	1548.28	680.095	1.38961	0.610394	2.27657
P10126	392	K	Elongation factor 1-alpha 1 OS=Mus musculus OX=10090 GN=Eef1a1 PE=1 SV=3	Eef1a1	_KLEDGPK[Acetyl (K)]FLK_	1	3772.06	1652.26	1.3908	0.609205	2.28297
Q8BTM8	1538	K	Filamin-A OS=Mus musculus OX=10090 GN=Flna PE=1 SV=5	Flna	_VK[Acetyl (K)]VLPTHDASK_	1	2879.29	1234.54	1.39981	0.600189	2.33229
Q99PL5	1241	K	Ribosome-binding protein 1 OS=Mus musculus OX=10090 GN=Rrbp1 PE=1 SV=2	Rrbp1	_AC[Carbamidomethyl (C)]EEK[Acetyl (K)]LR_	1	2432.4	987.09	1.42267	0.577332	2.46421
Q9CY27	291	K	Very-long-chain enoyl-CoA reductase OS=Mus musculus OX=10090 GN=Tecr PE=1 SV=1	Tecr	_SYLK[Acetyl (K)]EFR_	1	40730.7	16248.9	1.42966	0.570342	2.50667
Q9CX56	300	K	26S proteasome non-ATPase regulatory subunit 8 OS=Mus musculus OX=10090 GN=Psmd8 PE=1 SV=2	Psmd8	_ILFFSTPK[Acetyl (K)]K_	1	1769.91	691.891	1.4379	0.562102	2.55808
P05064	312	K	Fructose-bisphosphate aldolase A OS=Mus musculus OX=10090 GN=Aldoa PE=1 SV=2	Aldoa	_ALQASALK[Acetyl (K)]AWGGK_	1	1098.42	425.164	1.44189	0.558112	2.58351
Q9CYN2	191	K	Signal peptidase complex subunit 2 OS=Mus musculus OX=10090 GN=Spcs2 PE=1 SV=1	Spcs2	_EAEFTK[Acetyl (K)]SIAK_	1	9508.6	3680.36	1.4419	0.558097	2.5836
P10639	39	K	Thioredoxin OS=Mus musculus OX=10090 GN=Txn PE=1 SV=3	Txn	_MIK[Acetyl (K)]PFFHSLC[Carbamidomethyl (C)]DK_	1	424.661	161.946	1.44786	0.552144	2.62225
P31786	55	K	Acyl-CoA-binding protein OS=Mus musculus OX=10090 GN=Dbi PE=1 SV=2	Dbi	_AK[Acetyl (K)]WDSWNK_	1	85416.6	32045.2	1.45437	0.545627	2.66551
P50543	50	K	Protein S100-A11 OS=Mus musculus OX=10090 GN=S100a11 PE=1 SV=1	S100a11	_NQK[Acetyl (K)]DPGVLDR_	1	1050.26	376.645	1.47208	0.527921	2.78845
P62983	152	K	Ubiquitin-ribosomal protein eS31 fusion protein OS=Mus musculus OX=10090 GN=Rps27a PE=1 SV=2	Rps27a	_C[Carbamidomethyl (C)]C[Carbamidomethyl (C)]LTYC[Carbamidomethyl (C)]FNK[Acetyl (K)]PEDK_	1	970.464	347.966	1.47215	0.527848	2.78897
Q7TPR4	420	K	Alpha-actinin-1 OS=Mus musculus OX=10090 GN=Actn1 PE=1 SV=1	Actn1	_QK[Acetyl (K)]DYETATLSEIK_	1	664.256	214.91	1.5111	0.488896	3.09085
O08997	60	K	Copper transport protein ATOX1 OS=Mus musculus OX=10090 GN=Atox1 PE=1 SV=1	Atox1	_TGK[Acetyl (K)]AVSYLGPK_	1	157866	50780.6	1.51324	0.486762	3.10879
Q8C166	170	K	Copine-1 OS=Mus musculus OX=10090 GN=Cpne1 PE=1 SV=1	Cpne1	_QGDGK[Acetyl (K)]WQLAYR_	1	2549.24	806.4	1.51938	0.480623	3.16126
P70349	30	K	Adenosine 5'-monophosphoramidase HINT1 OS=Mus musculus OX=10090 GN=Hint1 PE=1 SV=3	Hint1	_EIPAK[Acetyl (K)]IIFEDDR_	1	5333.6	1598.64	1.53878	0.461219	3.33634
Q9D110	150	K	5-formyltetrahydrofolate cyclo-ligase OS=Mus musculus OX=10090 GN=Mthfs PE=2 SV=2	Mthfs	_GK[Acetyl (K)]GYYDTYLK_	1	229.104	66.7044	1.549	0.450997	3.43462
P17182	89	K	Alpha-enolase OS=Mus musculus OX=10090 GN=Eno1 PE=1 SV=3	Eno1	_KVNVVEQEK[Acetyl (K)]IDK_	1	8553.09	2480.71	1.55034	0.449657	3.44784
Q8BKX6	171	K	Serine/threonine-protein kinase SMG1 OS=Mus musculus OX=10090 GN=Smg1 PE=1 SV=3	Smg1	_QLK[Acetyl (K)]EFIQQPENK_	1	1214.53	352.035	1.55056	0.449437	3.45001
Q91YQ5	539	K	Dolichyl-diphosphooligosaccharide--protein glycosyltransferase subunit 1 OS=Mus musculus OX=10090 GN=Rpn1 PE=1 SV=1	Rpn1	_LK[Acetyl (K)]TEGSDLC[Carbamidomethyl (C)]DR_	1	34436.3	9166.36	1.57955	0.42045	3.75681
Q9Z2M7	145	K	Phosphomannomutase 2 OS=Mus musculus OX=10090 GN=Pmm2 PE=1 SV=1	Pmm2	_IEFYELDK[Acetyl (K)]K_	1	2225.47	579.32	1.58691	0.413094	3.84152
P61089	92	K	Ubiquitin-conjugating enzyme E2 N OS=Mus musculus OX=10090 GN=Ube2n PE=1 SV=1	Ube2n	_IC[Carbamidomethyl (C)]LDILK[Acetyl (K)]DK_	1	3249.05	830.569	1.59282	0.40718	3.91184
Q64514	123	K	Tripeptidyl-peptidase 2 OS=Mus musculus OX=10090 GN=Tpp2 PE=1 SV=3	Tpp2	_NGYDFYPK[Acetyl (K)]ALK_	1	915.335	218.228	1.61497	0.38503	4.1944
Q9D0E1	697	K	Heterogeneous nuclear ribonucleoprotein M OS=Mus musculus OX=10090 GN=Hnrnpm PE=1 SV=3	Hnrnpm	_GC[Carbamidomethyl (C)]GVVK[Acetyl (K)]FESPEVAER_	1	6716.08	1534.46	1.62803	0.371966	4.37684
P14206	52	K	Small ribosomal subunit protein uS2 OS=Mus musculus OX=10090 GN=Rpsa PE=1 SV=4	Rpsa	_SDGIYIINLK[Acetyl (K)]R_	1	465.773	104.783	1.6327	0.367302	4.4451
P62889	44	K	Large ribosomal subunit protein eL30 OS=Mus musculus OX=10090 GN=Rpl30 PE=1 SV=2	Rpl30	_AK[Acetyl (K)]LVILANNC[Carbamidomethyl (C)]PALR_	1	1784.02	344.079	1.67663	0.323368	5.1849
Q9QZE7	252	K	Translin-associated protein X OS=Mus musculus OX=10090 GN=Tsnax PE=1 SV=1	Tsnax	_QSLAK[Acetyl (K)]VENAC[Carbamidomethyl (C)]YALK_	1	1035.45	182.347	1.70053	0.29947	5.67848
P14824	568	K	Annexin A6 OS=Mus musculus OX=10090 GN=Anxa6 PE=1 SV=3	Anxa6	_VFQEFIK[Acetyl (K)]K_	1	1242.83	208.126	1.71312	0.286881	5.97153
P49615	56	K	Cyclin-dependent kinase 5 OS=Mus musculus OX=10090 GN=Cdk5 PE=1 SV=1	Cdk5	_EIC[Carbamidomethyl (C)]LLK[Acetyl (K)]ELK_	1	2702.22	432.242	1.7242	0.2758	6.25163
Q8VDD5	1392	K	Myosin-9 OS=Mus musculus OX=10090 GN=Myh9 PE=1 SV=4	Myh9	_LQK[Acetyl (K)]DLEGLSQR_	1	2584.19	265.256	1.81382	0.186181	9.74225
F6ZDS4	1179	K	Nucleoprotein TPR OS=Mus musculus OX=10090 GN=Tpr PE=1 SV=1	Tpr	_EQVSK[Acetyl (K)]MTSIR_	1	297.125		1
O88844	159	K	Isocitrate dehydrogenase [NADP] cytoplasmic OS=Mus musculus OX=10090 GN=Idh1 PE=1 SV=2	Idh1	_VEITYTPK[Acetyl (K)]DGTQK_	1	1009.25		1
P00493	159	K	Hypoxanthine-guanine phosphoribosyltransferase OS=Mus musculus OX=10090 GN=Hprt1 PE=1 SV=3	Hprt1	_MVK[Acetyl (K)]VASLLVK_	1	989.588		1
P04117	59	K	Fatty acid-binding protein, adipocyte OS=Mus musculus OX=10090 GN=Fabp4 PE=1 SV=3	Fabp4	_SESTFK[Acetyl (K)]NTEISFK_	1	1047.1		1
P06151	76	K	L-lactate dehydrogenase A chain OS=Mus musculus OX=10090 GN=Ldha PE=1 SV=3	Ldha	_TPK[Acetyl (K)]IVSSK_	1	1623.01		1
P07356	148	K	Annexin A2 OS=Mus musculus OX=10090 GN=Anxa2 PE=1 SV=2	Anxa2	_VYK[Acetyl (K)]EMYK_	1	1575.23		1
P08228	123	K	Superoxide dismutase [Cu-Zn] OS=Mus musculus OX=10090 GN=Sod1 PE=1 SV=2	Sod1	_TMVVHEK[Acetyl (K)]QDDLGK_	1	147.942		1
P09405	514	K	Nucleolin OS=Mus musculus OX=10090 GN=Ncl PE=1 SV=2	Ncl	_ATFIK[Acetyl (K)]VPQNPHGK_	1	284.642		1
P10107	242	K	Annexin A1 OS=Mus musculus OX=10090 GN=Anxa1 PE=1 SV=2	Anxa1	_VFQNYGK[Acetyl (K)]YSQHDMNK_	1	223.238		1
P12970	150	K	Large ribosomal subunit protein eL8 OS=Mus musculus OX=10090 GN=Rpl7a PE=1 SV=2	Rpl7a	_AGVNTVTTLVENK[Acetyl (K)]K_	1	255.298		1
P14152	118	K	Malate dehydrogenase, cytoplasmic OS=Mus musculus OX=10090 GN=Mdh1 PE=1 SV=3	Mdh1	_SQGTALEK[Acetyl (K)]YAK_	1	235.356		1
P14824	81	K	Annexin A6 OS=Mus musculus OX=10090 GN=Anxa6 PE=1 SV=3	Anxa6	_YELTGK[Acetyl (K)]FER_	1	1318.13		1
P16460	408	K	Argininosuccinate synthase OS=Mus musculus OX=10090 GN=Ass1 PE=1 SV=1	Ass1	_LQSK[Acetyl (K)]VTAK_	1	803.671		1
P16858	261	K	Glyceraldehyde-3-phosphate dehydrogenase OS=Mus musculus OX=10090 GN=Gapdh PE=1 SV=2	Gapdh	_VVK[Acetyl (K)]QASEGPLK_	1	904.728		1
P17182	60	K	Alpha-enolase OS=Mus musculus OX=10090 GN=Eno1 PE=1 SV=3	Eno1	_FMGK[Acetyl (K)]GVSQAVEHINK_	1	363.796		1
P17710	884	K	Hexokinase-1 OS=Mus musculus OX=10090 GN=Hk1 PE=1 SV=3	Hk1	_TVC[Carbamidomethyl (C)]GVVSK[Acetyl (K)]R_	1	859.276		1
P18760	30	K	Cofilin-1 OS=Mus musculus OX=10090 GN=Cfl1 PE=1 SV=3	Cfl1	_SSTPEEVK[Acetyl (K)]K_	1	595.243		1
P19096	489	K	Fatty acid synthase OS=Mus musculus OX=10090 GN=Fasn PE=1 SV=2	Fasn	_VQEVQQVSTNK[Acetyl (K)]R_	1	271.871		1
P20152	168	K	Vimentin OS=Mus musculus OX=10090 GN=Vim PE=1 SV=3	Vim	_QVDQLTNDK[Acetyl (K)]AR_	1	617.115		1
P21619	496	K	Lamin-B2 OS=Mus musculus OX=10090 GN=Lmnb2 PE=1 SV=2	Lmnb2	_FTPK[Acetyl (K)]YVLR_	1	9913.88		1
P27659	115	K	Large ribosomal subunit protein uL3 OS=Mus musculus OX=10090 GN=Rpl3 PE=1 SV=3	Rpl3	_TVFAEHISDEC[Carbamidomethyl (C)]K[Acetyl (K)]R_	1	477.414		1
P31786	51	K	Acyl-CoA-binding protein OS=Mus musculus OX=10090 GN=Dbi PE=1 SV=2	Dbi	_QATVGDVNTDRPGLLDLK[Acetyl (K)]GK_	1	866.962		1
P40142	232	K	Transketolase OS=Mus musculus OX=10090 GN=Tkt PE=1 SV=1	Tkt	_AFGQAK[Acetyl (K)]HQPTAIIAK_	1	3740.89		1
P47934	268	K	Carnitine O-acetyltransferase OS=Mus musculus OX=10090 GN=Crat PE=1 SV=3	Crat	_AYNNLIK[Acetyl (K)]DK_	1	698.493		1
P47962	270	K	Large ribosomal subunit protein uL18 OS=Mus musculus OX=10090 GN=Rpl5 PE=1 SV=3	Rpl5	_PK[Acetyl (K)]MSLAQK_	1	210.586		1
P48774	72	K	Glutathione S-transferase Mu 5 OS=Mus musculus OX=10090 GN=Gstm5 PE=1 SV=1	Gstm5	_NK[Acetyl (K)]ITQSNAILR_	1	2399.45		1
P52480	62	K	Pyruvate kinase PKM OS=Mus musculus OX=10090 GN=Pkm PE=1 SV=4	Pkm	_SVEMLK[Acetyl (K)]EMIK_	1	338.408		1
P53026	130	K	Large ribosomal subunit protein uL1 OS=Mus musculus OX=10090 GN=Rpl10a PE=1 SV=3	Rpl10a	_ILGPGLNK[Acetyl (K)]AGK_	1	3061.66		1
P53026	156	K	Large ribosomal subunit protein uL1 OS=Mus musculus OX=10090 GN=Rpl10a PE=1 SV=3	Rpl10a	_STIK[Acetyl (K)]FQMK_	1	1498.41		1
P56395	19	K	Cytochrome b5 OS=Mus musculus OX=10090 GN=Cyb5a PE=1 SV=2	Cyb5a	_YYTLEEIQK[Acetyl (K)]HK_	1	723.126		1
P57780	633	K	Alpha-actinin-4 OS=Mus musculus OX=10090 GN=Actn4 PE=1 SV=1	Actn4	_VQQLVPK[Acetyl (K)]R_	1	1001.8		1
P58389	302	K	Serine/threonine-protein phosphatase 2A activator OS=Mus musculus OX=10090 GN=Ptpa PE=1 SV=1	Ptpa	_AEC[Carbamidomethyl (C)]LEK[Acetyl (K)]FPVIQHFK_	1	1538.52		1
P58771	12	K	Tropomyosin alpha-1 chain OS=Mus musculus OX=10090 GN=Tpm1 PE=1 SV=1	Tpm1	_MQMLK[Acetyl (K)]LDK_	1	1469.55		1
P61979	34	K	Heterogeneous nuclear ribonucleoprotein K OS=Mus musculus OX=10090 GN=Hnrnpk PE=1 SV=1	Hnrnpk	_RPAEDMEEEQAFK[Acetyl (K)]R_	1	134.044		1
P62082	90	K	Small ribosomal subunit protein eS7 OS=Mus musculus OX=10090 GN=Rps7 PE=1 SV=1	Rps7	_FSGK[Acetyl (K)]HVVFIAQR_	1	706.268		1
P62827	99	K	GTP-binding nuclear protein Ran OS=Mus musculus OX=10090 GN=Ran PE=1 SV=3	Ran	_VTYK[Acetyl (K)]NVPNWHR_	1	295.94		1
P62849	99	K	Small ribosomal subunit protein eS24 OS=Mus musculus OX=10090 GN=Rps24 PE=1 SV=1	Rps24	_HGLYEK[Acetyl (K)]K_	1	180.344		1
P63242	39	K	Eukaryotic translation initiation factor 5A-1 OS=Mus musculus OX=10090 GN=Eif5a PE=1 SV=2	Eif5a	_GRPC[Carbamidomethyl (C)]K[Acetyl (K)]IVEMSTSK_	1	1155.79		1
P67984	107	K	Large ribosomal subunit protein eL22 OS=Mus musculus OX=10090 GN=Rpl22 PE=1 SV=2	Rpl22	_VVANSK[Acetyl (K)]ESYELR_	1	174.473		1
P68037	131	K	Ubiquitin-conjugating enzyme E2 L3 OS=Mus musculus OX=10090 GN=Ube2l3 PE=1 SV=1	Ube2l3	_ADLAEEYSK[Acetyl (K)]DR_	1	378.013		1
P70257	276	K	Nuclear factor 1 X-type OS=Mus musculus OX=10090 GN=Nfix PE=1 SV=2	Nfix	_SITSPPSTSSTK[Acetyl (K)]R_	1	586.563		1
P80318	381	K	T-complex protein 1 subunit gamma OS=Mus musculus OX=10090 GN=Cct3 PE=1 SV=1	Cct3	_GASK[Acetyl (K)]EILSEVER_	1	1020.88		1
P83870	3	K	PHD finger-like domain-containing protein 5A OS=Mus musculus OX=10090 GN=Phf5a PE=1 SV=1	Phf5a	_[Acetyl (Protein N-term)]AK[Acetyl (K)]HHPDLIFC[Carbamidomethyl (C)]R_	1	1770.38		1
P97314	112	K	Cysteine and glycine-rich protein 2 OS=Mus musculus OX=10090 GN=Csrp2 PE=1 SV=3	Csrp2	_FAQK[Acetyl (K)]YGGAEK_	1	406.611		1
P97461	47	K	Small ribosomal subunit protein uS7 OS=Mus musculus OX=10090 GN=Rps5 PE=1 SV=4	Rps5	_YAK[Acetyl (K)]YLPHSAGR_	1	636.208		1
P97471	45	K	Mothers against decapentaplegic homolog 4 OS=Mus musculus OX=10090 GN=Smad4 PE=1 SV=2	Smad4	_AIESLVK[Acetyl (K)]K_	1	1276.81		1
Q00612	471	K	Glucose-6-phosphate 1-dehydrogenase X OS=Mus musculus OX=10090 GN=G6pdx PE=1 SV=3	G6pdx	_IFTPLLHK[Acetyl (K)]IDR_	1	926.241		1
Q3TMH2	243	K	Secernin-3 OS=Mus musculus OX=10090 GN=Scrn3 PE=1 SV=1	Scrn3	_YC[Carbamidomethyl (C)]QGYK[Acetyl (K)]LLDK_	1	1082.71		1
Q3U4I7	309	K	Pyridine nucleotide-disulfide oxidoreductase domain-containing protein 2 OS=Mus musculus OX=10090 GN=Pyroxd2 PE=1 SV=3	Pyroxd2	_GASIFTEK[Acetyl (K)]TVAK_	1	1012.57		1
Q3U7R1	187	K	Extended synaptotagmin-1 OS=Mus musculus OX=10090 GN=Esyt1 PE=1 SV=2	Esyt1	_IIGVK[Acetyl (K)]VHPSQR_	1	1093.68		1
Q3U8K7	20	K	Histone-lysine N-methyltransferase KMT5B OS=Mus musculus OX=10090 GN=Kmt5b PE=1 SV=2	Kmt5b	_NGGK[Acetyl (K)]LSNDHQQNQSK_	1	307.967		1
Q3ULW8	213	K	Protein mono-ADP-ribosyltransferase PARP3 OS=Mus musculus OX=10090 GN=Parp3 PE=2 SV=1	Parp3	_NAMTLMNLDVK[Acetyl (K)]K_	1	530.533		1
Q3UM45	134	K	Protein phosphatase 1 regulatory subunit 7 OS=Mus musculus OX=10090 GN=Ppp1r7 PE=1 SV=2	Ppp1r7	_ELDLYDNQIK[Acetyl (K)]K_	1	1180.19		1
Q52KI8	140	K	Serine/arginine repetitive matrix protein 1 OS=Mus musculus OX=10090 GN=Srrm1 PE=1 SV=2	Srrm1	_QIEQEK[Acetyl (K)]LASLK_	1	454.853		1
Q5XJY5	335	K	Coatomer subunit delta OS=Mus musculus OX=10090 GN=Arcn1 PE=1 SV=2	Arcn1	_GVQLQTHPNVDK[Acetyl (K)]K_	1	267.038		1
Q60598	124	K	Src substrate cortactin OS=Mus musculus OX=10090 GN=Cttn PE=1 SV=2	Cttn	_GFGGK[Acetyl (K)]FGVQM[Oxidation (M)]DR_	1	521.122		1
Q60668	165	K	Heterogeneous nuclear ribonucleoprotein D0 OS=Mus musculus OX=10090 GN=Hnrnpd PE=1 SV=2	Hnrnpd	_LNGK[Acetyl (K)]VIDPK_	1	351.461		1
Q61102	216	K	Iron-sulfur clusters transporter ABCB7, mitochondrial OS=Mus musculus OX=10090 GN=Abcb7 PE=1 SV=3	Abcb7	_NAVFGK[Acetyl (K)]VAQNSIR_	1	122.242		1
Q61191	288	K	Host cell factor 1 OS=Mus musculus OX=10090 GN=Hcfc1 PE=1 SV=2	Hcfc1	_VATHEK[Acetyl (K)]EWK_	1	707.375		1
Q61879	78	K	Myosin-10 OS=Mus musculus OX=10090 GN=Myh10 PE=1 SV=2	Myh10	_DDIQK[Acetyl (K)]MNPPK_	1	5989.77		1
Q61879	689	K	Myosin-10 OS=Mus musculus OX=10090 GN=Myh10 PE=1 SV=2	Myh10	_AGK[Acetyl (K)]LDPHLVLDQLR_	1	317.463		1
Q64012	179	K	RNA-binding protein Raly OS=Mus musculus OX=10090 GN=Raly PE=1 SV=3	Raly	_STAVTTGSAK[Acetyl (K)]IK_	1	1316.45		1
Q64514	708	K	Tripeptidyl-peptidase 2 OS=Mus musculus OX=10090 GN=Tpp2 PE=1 SV=3	Tpp2	_SHEFYK[Acetyl (K)]FC[Carbamidomethyl (C)]SLPEK_	1	1711.38		1
Q6IRU2	141	K	Tropomyosin alpha-4 chain OS=Mus musculus OX=10090 GN=Tpm4 PE=1 SV=3	Tpm4	_LVILEGELK[Acetyl (K)]R_	1	1261.67		1
Q6PEB6	155	K	MOB-like protein phocein OS=Mus musculus OX=10090 GN=Mob4 PE=1 SV=1	Mob4	_ESSVAK[Acetyl (K)]LGSVC[Carbamidomethyl (C)]R_	1	1011.75		1
Q6ZWV7	35	K	Large ribosomal subunit protein uL29 OS=Mus musculus OX=10090 GN=Rpl35 PE=1 SV=1	Rpl35	_VAK[Acetyl (K)]VTGGAASK_	1	235.374		1
Q80X90	1897	K	Filamin-B OS=Mus musculus OX=10090 GN=Flnb PE=1 SV=3	Flnb	_YNDK[Acetyl (K)]HIPGSPFTAK_	1	885.031		1
Q80X90	1979	K	Filamin-B OS=Mus musculus OX=10090 GN=Flnb PE=1 SV=3	Flnb	_EVGEHLVSIK[Acetyl (K)]K_	1	648.457		1
Q80XL6	175	K	Acyl-CoA dehydrogenase family member 11 OS=Mus musculus OX=10090 GN=Acad11 PE=1 SV=2	Acad11	_YGTGVGYC[Carbamidomethyl (C)]K[Acetyl (K)]R_	1	520.028		1
Q8BL97	99	K	Serine/arginine-rich splicing factor 7 OS=Mus musculus OX=10090 GN=Srsf7 PE=1 SV=1	Srsf7	_GLDGK[Acetyl (K)]VIC[Carbamidomethyl (C)]GSR_	1	1412.61		1
Q8BRH4	1755	K	Histone-lysine N-methyltransferase 2C OS=Mus musculus OX=10090 GN=Kmt2c PE=1 SV=2	Kmt2c	_QQAK[Acetyl (K)]IEATQK_	1	667.515		1
Q8BRH4	1761	K	Histone-lysine N-methyltransferase 2C OS=Mus musculus OX=10090 GN=Kmt2c PE=1 SV=2	Kmt2c	_IEATQK[Acetyl (K)]LEQVK_	1	895.349		1
Q8BTM8	1003	K	Filamin-A OS=Mus musculus OX=10090 GN=Flna PE=1 SV=5	Flna	_GAGGQGK[Acetyl (K)]VASK_	1	570.006		1
Q8BTM8	2569	K	Filamin-A OS=Mus musculus OX=10090 GN=Flna PE=1 SV=5	Flna	_GLGLSK[Acetyl (K)]AYVGQK_	1	1459.76		1
Q8BX10	143	K	Serine/threonine-protein phosphatase PGAM5, mitochondrial OS=Mus musculus OX=10090 GN=Pgam5 PE=1 SV=1	Pgam5	_FNK[Acetyl (K)]IVHSSMTR_	1	1454.48		1
Q8JZQ9	202	K	Eukaryotic translation initiation factor 3 subunit B OS=Mus musculus OX=10090 GN=Eif3b PE=1 SV=1	Eif3b	_IFSK[Acetyl (K)]FGK_	1	770.034		1
Q8K019	435	K	Bcl-2-associated transcription factor 1 OS=Mus musculus OX=10090 GN=Bclaf1 PE=1 SV=2	Bclaf1	_NTEEEGPK[Acetyl (K)]YK_	1	290.676		1
Q8K2B3	167	K	Succinate dehydrogenase [ubiquinone] flavoprotein subunit, mitochondrial OS=Mus musculus OX=10090 GN=Sdha PE=1 SV=1	Sdha	_TEDGK[Acetyl (K)]IYQR_	1	451.748		1
Q8R1B4	641	K	Eukaryotic translation initiation factor 3 subunit C OS=Mus musculus OX=10090 GN=Eif3c PE=1 SV=1	Eif3c	_AK[Acetyl (K)]ELLGQGLLLR_	1	342.825		1
Q8VD04	226	K	GRIP1-associated protein 1 OS=Mus musculus OX=10090 GN=Gripap1 PE=1 SV=1	Gripap1	_LQEELAK[Acetyl (K)]LSEK_	1	2428.33		1
Q8VDD5	1724	K	Myosin-9 OS=Mus musculus OX=10090 GN=Myh9 PE=1 SV=4	Myh9	_GALALEEK[Acetyl (K)]R_	1	1958.95		1
Q8VDD5	1835	K	Myosin-9 OS=Mus musculus OX=10090 GN=Myh9 PE=1 SV=4	Myh9	_QAASK[Acetyl (K)]QVR_	1	148.63		1
Q8VDP4	215	K	Cell cycle and apoptosis regulator protein 2 OS=Mus musculus OX=10090 GN=Ccar2 PE=1 SV=2	Ccar2	_AGGEPWGAK[Acetyl (K)]K_	1	1737.99		1
Q8VIJ6	464	K	Splicing factor, proline- and glutamine-rich OS=Mus musculus OX=10090 GN=Sfpq PE=1 SV=1	Sfpq	_NPMYQK[Acetyl (K)]ER_	1	164.233		1
Q91V92	151	K	ATP-citrate synthase OS=Mus musculus OX=10090 GN=Acly PE=1 SV=1	Acly	_AQK[Acetyl (K)]LLVGVDEK_	1	943.607		1
Q91Y86	308	K	Mitogen-activated protein kinase 8 OS=Mus musculus OX=10090 GN=Mapk8 PE=1 SV=1	Mapk8	_MLVIDASK[Acetyl (K)]R_	1	3403.38		1
Q921S7	127	K	Large ribosomal subunit protein mL37 OS=Mus musculus OX=10090 GN=Mrpl37 PE=1 SV=1	Mrpl37	_TK[Acetyl (K)]LIEGLPK_	1	825.408		1
Q921T2	175	K	Torsin-1A-interacting protein 1 OS=Mus musculus OX=10090 GN=Tor1aip1 PE=1 SV=3	Tor1aip1	_PVTSQTASK[Acetyl (K)]K_	1	494.501		1
Q922Q1	156	K	Mitochondrial amidoxime reducing component 2 OS=Mus musculus OX=10090 GN=Mtarc2 PE=1 SV=1	Mtarc2	_LFGLDIK[Acetyl (K)]GR_	1	1171.6		1
Q99JI4	130	K	26S proteasome non-ATPase regulatory subunit 6 OS=Mus musculus OX=10090 GN=Psmd6 PE=1 SV=1	Psmd6	_TYDK[Acetyl (K)]TVALGHR_	1	406.118		1
Q99PT1	127	K	Rho GDP-dissociation inhibitor 1 OS=Mus musculus OX=10090 GN=Arhgdia PE=1 SV=3	Arhgdia	_EIVSGMK[Acetyl (K)]YIQHTYR_	1	1769.14		1
Q9CQZ6	40	K	NADH dehydrogenase [ubiquinone] 1 beta subcomplex subunit 3 OS=Mus musculus OX=10090 GN=Ndufb3 PE=1 SV=1	Ndufb3	_IEGTPLETVQK[Acetyl (K)]K_	1	1958.39		1
Q9CWS0	199	K	N(G),N(G)-dimethylarginine dimethylaminohydrolase 1 OS=Mus musculus OX=10090 GN=Ddah1 PE=1 SV=3	Ddah1	_ALK[Acetyl (K)]IMQQMSDHR_	1	1621.34		1
Q9CXW4	67	K	Large ribosomal subunit protein uL5 OS=Mus musculus OX=10090 GN=Rpl11 PE=1 SV=4	Rpl11	_NEK[Acetyl (K)]IAVHC[Carbamidomethyl (C)]TVR_	1	620.61		1
Q9CY58	298	K	SERPINE1 mRNA-binding protein 1 OS=Mus musculus OX=10090 GN=Serbp1 PE=1 SV=2	Serbp1	_AIQNK[Acetyl (K)]DR_	1	452.614		1
Q9CZU6	450	K	Citrate synthase, mitochondrial OS=Mus musculus OX=10090 GN=Cs PE=1 SV=1	Cs	_PK[Acetyl (K)]SMSTDGLMK_	1	467.204		1
Q9CZX8	77	K	Small ribosomal subunit protein eS19 OS=Mus musculus OX=10090 GN=Rps19 PE=1 SV=3	Rps19	_GGAGVGSMTK[Acetyl (K)]IYGGR_	1	1101.13		1
Q9DBL9	53	K	1-acylglycerol-3-phosphate O-acyltransferase ABHD5 OS=Mus musculus OX=10090 GN=Abhd5 PE=1 SV=1	Abhd5	_C[Carbamidomethyl (C)]VPC[Carbamidomethyl (C)]TYK[Acetyl (K)]K_	1	1042.66		1
Q9JHU4	1113	K	Cytoplasmic dynein 1 heavy chain 1 OS=Mus musculus OX=10090 GN=Dync1h1 PE=1 SV=2	Dync1h1	_VQSK[Acetyl (K)]VNLK_	1	750.469		1
Q9JII6	68	K	Aldo-keto reductase family 1 member A1 OS=Mus musculus OX=10090 GN=Akr1a1 PE=1 SV=3	Akr1a1	_ESVGSGK[Acetyl (K)]AVPR_	1	3756.33		1
Q9JJU8	17	K	Adapter Sh3bgrl OS=Mus musculus OX=10090 GN=Sh3bgrl PE=1 SV=1	Sh3bgrl	_VYIASSSGSTAIK[Acetyl (K)]K_	1	398.721		1
Q9JKF1	924	K	Ras GTPase-activating-like protein IQGAP1 OS=Mus musculus OX=10090 GN=Iqgap1 PE=1 SV=2	Iqgap1	_NK[Acetyl (K)]ITLQDVVSHSK_	1	357.089		1
Q9JKF1	1562	K	Ras GTPase-activating-like protein IQGAP1 OS=Mus musculus OX=10090 GN=Iqgap1 PE=1 SV=2	Iqgap1	_ISLK[Acetyl (K)]YTAAR_	1	932.875		1
Q9QUM9	181	K	Proteasome subunit alpha type-6 OS=Mus musculus OX=10090 GN=Psma6 PE=1 SV=1	Psma6	_QTESTSFLEK[Acetyl (K)]K_	1	1716.04		1
Q9QXS1	264	K	Plectin OS=Mus musculus OX=10090 GN=Plec PE=1 SV=3	Plec	_QVK[Acetyl (K)]LVNIR_	1	1742.13		1
Q9QXS1	934	K	Plectin OS=Mus musculus OX=10090 GN=Plec PE=1 SV=3	Plec	_AK[Acetyl (K)]AIVQLKPR_	0.982239	409.223		1
Q9R190	152	K	Metastasis-associated protein MTA2 OS=Mus musculus OX=10090 GN=Mta2 PE=1 SV=1	Mta2	_VGC[Carbamidomethyl (C)]K[Acetyl (K)]FQAEIPDR_	1	489.718		1
Q9R1T2	199	K	SUMO-activating enzyme subunit 1 OS=Mus musculus OX=10090 GN=Sae1 PE=1 SV=1	Sae1	_VSQGVEDGPEAK[Acetyl (K)]R_	1	361.907		1
Q9Z204	42	K	Heterogeneous nuclear ribonucleoproteins C1/C2 OS=Mus musculus OX=10090 GN=Hnrnpc PE=1 SV=1	Hnrnpc	_YGK[Acetyl (K)]IVGC[Carbamidomethyl (C)]SVHK_	1	230.133		1

## Sheet: Peptide_quant
Sequence	Length	Modifications	Modified sequence	Protein accession	Protein description	Gene name	MW [kDa]	Charge	Score	Intensity Cont30	Intensity Cont37
AGSQVKIPAVIK	12	Acetyl (K)	_AGSQVK[Acetyl (K)]IPAVIK_	A2ASS6	Titin OS=Mus musculus OX=10090 GN=Ttn PE=1 SV=1	Ttn	3906.49	2	18.0863	7358.13	29643.1
TSVLFSKK	8	Acetyl (K)	_TSVLFSK[Acetyl (K)]K_	B2RRD7	Peregrin OS=Mus musculus OX=10090 GN=Brpf1 PE=1 SV=1	Brpf1	137.31	2	41.1316	13117.2	35649
NNKKTSKNKSSLSR	14	4 Acetyl (K)	_NNK[Acetyl (K)]K[Acetyl (K)]TSK[Acetyl (K)]NK[Acetyl (K)]SSLSR_	B2RWS6	Histone acetyltransferase p300 OS=Mus musculus OX=10090 GN=Ep300 PE=1 SV=2	Ep300	263.306	3	52.9234	4364.77	16028.4
NNKKTSKNKSSLSR	14	4 Acetyl (K)	_NNK[Acetyl (K)]K[Acetyl (K)]TSK[Acetyl (K)]NK[Acetyl (K)]SSLSR_	B2RWS6	Histone acetyltransferase p300 OS=Mus musculus OX=10090 GN=Ep300 PE=1 SV=2	Ep300	263.306	2	52.9234	4364.77	16028.4
NNKKTSKNK	9	3 Acetyl (K)	_NNK[Acetyl (K)]K[Acetyl (K)]TSK[Acetyl (K)]NK_	B2RWS6	Histone acetyltransferase p300 OS=Mus musculus OX=10090 GN=Ep300 PE=1 SV=2	Ep300	263.306	2	52.9234	14749.5	24268.8
KTSKNKSSLSR	11	3 Acetyl (K)	_K[Acetyl (K)]TSK[Acetyl (K)]NK[Acetyl (K)]SSLSR_	B2RWS6	Histone acetyltransferase p300 OS=Mus musculus OX=10090 GN=Ep300 PE=1 SV=2	Ep300	263.306	2	52.9234	2557.14	5472.24
EENTSNESTDVTKGDSKNAK	20	2 Acetyl (K)	_EENTSNESTDVTK[Acetyl (K)]GDSK[Acetyl (K)]NAK_	B2RWS6	Histone acetyltransferase p300 OS=Mus musculus OX=10090 GN=Ep300 PE=1 SV=2	Ep300	263.306	3	52.9234		5801.26
EENTSNESTDVTKGDSKNAKKK	22	4 Acetyl (K)	_EENTSNESTDVTK[Acetyl (K)]GDSK[Acetyl (K)]NAK[Acetyl (K)]K[Acetyl (K)]K_	B2RWS6	Histone acetyltransferase p300 OS=Mus musculus OX=10090 GN=Ep300 PE=1 SV=2	Ep300	263.306	3	52.9234	1173.93	4584.49
EENTSNESTDVTKGDSKNAKK	21	3 Acetyl (K)	_EENTSNESTDVTK[Acetyl (K)]GDSK[Acetyl (K)]NAK[Acetyl (K)]K_	B2RWS6	Histone acetyltransferase p300 OS=Mus musculus OX=10090 GN=Ep300 PE=1 SV=2	Ep300	263.306	3	52.9234	849.835	2883.51
LYATMEKHK	9	Acetyl (K)	_LYATMEK[Acetyl (K)]HK_	B2RWS6	Histone acetyltransferase p300 OS=Mus musculus OX=10090 GN=Ep300 PE=1 SV=2	Ep300	263.306	3	52.9234	919.58	1244.45
SVVSFDKVK	9	Acetyl (K)	_SVVSFDK[Acetyl (K)]VK_	D3YXK2	Scaffold attachment factor B1 OS=Mus musculus OX=10090 GN=Safb PE=1 SV=2	Safb	105.104	2	37.9027	3284.44	8542.35
IPVHKFITALK	11	Acetyl (K)	_IPVHK[Acetyl (K)]FITALK_	D3Z7P3	Glutaminase kidney isoform, mitochondrial OS=Mus musculus OX=10090 GN=Gls PE=1 SV=1	Gls	73.964	3	42.7196	1517.18	6433.56
FITALKSTGLR	11	Acetyl (K)	_FITALK[Acetyl (K)]STGLR_	D3Z7P3	Glutaminase kidney isoform, mitochondrial OS=Mus musculus OX=10090 GN=Gls PE=1 SV=1	Gls	73.964	2	42.7196	1140.18	4202.21
ELQPAKTK	8	Unmodified	_ELQPAKTK_	E9PZJ8	Activating signal cointegrator 1 complex subunit 3 OS=Mus musculus OX=10090 GN=Ascc3 PE=1 SV=1	Ascc3	250.557	2	26.4824	29971.8	147249
GDKIICQK	8	Acetyl (K),Carbamidomethyl (C)	_GDK[Acetyl (K)]IIC[Carbamidomethyl (C)]QK_	E9Q7E2	AT-rich interactive domain-containing protein 2 OS=Mus musculus OX=10090 GN=Arid2 PE=1 SV=1	Arid2	195.989	2	57.0424	961.348	1207.97
NQKLTATTQK	10	Acetyl (K)	_NQK[Acetyl (K)]LTATTQK_	F6ZDS4	Nucleoprotein TPR OS=Mus musculus OX=10090 GN=Tpr PE=1 SV=1	Tpr	273.991	2	48.1818	57179.5	69640.1
ISTQLDFASKR	11	Acetyl (K)	_ISTQLDFASK[Acetyl (K)]R_	F6ZDS4	Nucleoprotein TPR OS=Mus musculus OX=10090 GN=Tpr PE=1 SV=1	Tpr	273.991	2	48.1818	4393.04	3450.67
SQNTKISTQLDFASK	15	Acetyl (K)	_SQNTK[Acetyl (K)]ISTQLDFASK_	F6ZDS4	Nucleoprotein TPR OS=Mus musculus OX=10090 GN=Tpr PE=1 SV=1	Tpr	273.991	2	48.1818	597.15	581.475
EQVSKMTSIR	10	Acetyl (K)	_EQVSK[Acetyl (K)]MTSIR_	F6ZDS4	Nucleoprotein TPR OS=Mus musculus OX=10090 GN=Tpr PE=1 SV=1	Tpr	273.991	2	48.1818	297.125
FSVGFPK	7	Unmodified	_FSVGFPK_	G3X982	Aldehyde oxidase 3 OS=Mus musculus OX=10090 GN=Aox3 PE=1 SV=1	Aox3	146.902	2	31.9224	5347.99	2589.3
GCTFLVGLIQK	11	Carbamidomethyl (C)	_GC[Carbamidomethyl (C)]TFLVGLIQK_	O08529	Calpain-2 catalytic subunit OS=Mus musculus OX=10090 GN=Capn2 PE=1 SV=4	Capn2	79.873	2	52.8112	1967.62	1113.22
SDTFINLR	8	Unmodified	_SDTFINLR_	O08529	Calpain-2 catalytic subunit OS=Mus musculus OX=10090 GN=Capn2 PE=1 SV=4	Capn2	79.873	2	52.8112	522.938
YLNQDYETLR	10	Unmodified	_YLNQDYETLR_	O08529	Calpain-2 catalytic subunit OS=Mus musculus OX=10090 GN=Capn2 PE=1 SV=4	Capn2	79.873	2	52.8112	233.622
GEALSALDSK	10	Unmodified	_GEALSALDSK_	O08547	Vesicle-trafficking protein SEC22b OS=Mus musculus OX=10090 GN=Sec22b PE=1 SV=3	Sec22b	24.741	2	40.8777	1511.2	1868.53
VLLTMIAR	8	Unmodified	_VLLTMIAR_	O08547	Vesicle-trafficking protein SEC22b OS=Mus musculus OX=10090 GN=Sec22b PE=1 SV=3	Sec22b	24.741	2	40.8777	1225.21	889.85
VFNLYPR	7	Unmodified	_VFNLYPR_	O08553	Dihydropyrimidinase-related protein 2 OS=Mus musculus OX=10090 GN=Dpysl2 PE=1 SV=2	Dpysl2	62.278	2	51.6073	3075.77	1731.12
GSPLVVISQGK	11	Unmodified	_GSPLVVISQGK_	O08553	Dihydropyrimidinase-related protein 2 OS=Mus musculus OX=10090 GN=Dpysl2 PE=1 SV=2	Dpysl2	62.278	2	51.6073	2848.85	1451.4
SAAEVIAQAR	10	Unmodified	_SAAEVIAQAR_	O08553	Dihydropyrimidinase-related protein 2 OS=Mus musculus OX=10090 GN=Dpysl2 PE=1 SV=2	Dpysl2	62.278	2	51.6073	2009.04	2261.45
QIGENLIVPGGVK	13	Unmodified	_QIGENLIVPGGVK_	O08553	Dihydropyrimidinase-related protein 2 OS=Mus musculus OX=10090 GN=Dpysl2 PE=1 SV=2	Dpysl2	62.278	2	51.6073	896.412	544.742
MVIPGGIDVHTR	12	Unmodified	_MVIPGGIDVHTR_	O08553	Dihydropyrimidinase-related protein 2 OS=Mus musculus OX=10090 GN=Dpysl2 PE=1 SV=2	Dpysl2	62.278	3	51.6073	734.116
GLYDGPVCEVSVTPK	15	Carbamidomethyl (C)	_GLYDGPVC[Carbamidomethyl (C)]EVSVTPK_	O08553	Dihydropyrimidinase-related protein 2 OS=Mus musculus OX=10090 GN=Dpysl2 PE=1 SV=2	Dpysl2	62.278	2	51.6073	266.384
QLVSNLEKK	9	Acetyl (K)	_QLVSNLEK[Acetyl (K)]K_	O08638	Myosin-11 OS=Mus musculus OX=10090 GN=Myh11 PE=1 SV=1	Myh11	227.029	2	42.5531	497.752	5891.2
VVFIFGPDK	9	Unmodified	_VVFIFGPDK_	O08709	Peroxiredoxin-6 OS=Mus musculus OX=10090 GN=Prdx6 PE=1 SV=3	Prdx6	24.871	2	48.061	32013.2	57861.1
LPFPIIDDK	9	Unmodified	_LPFPIIDDK_	O08709	Peroxiredoxin-6 OS=Mus musculus OX=10090 GN=Prdx6 PE=1 SV=3	Prdx6	24.871	2	48.061	11465.8	7228.08
DFTPVCTTELGR	12	Carbamidomethyl (C)	_DFTPVC[Carbamidomethyl (C)]TTELGR_	O08709	Peroxiredoxin-6 OS=Mus musculus OX=10090 GN=Prdx6 PE=1 SV=3	Prdx6	24.871	2	48.061	5711.4	12362.5
LSILYPATTGR	11	Unmodified	_LSILYPATTGR_	O08709	Peroxiredoxin-6 OS=Mus musculus OX=10090 GN=Prdx6 PE=1 SV=3	Prdx6	24.871	2	48.061	6829.72	10005.3
AAKLAPEFAK	10	Acetyl (K)	_AAK[Acetyl (K)]LAPEFAK_	O08709	Peroxiredoxin-6 OS=Mus musculus OX=10090 GN=Prdx6 PE=1 SV=3	Prdx6	24.871	2	48.061	6534.06	8373.95
GVFTKELPSGK	11	Acetyl (K)	_GVFTK[Acetyl (K)]ELPSGK_	O08709	Peroxiredoxin-6 OS=Mus musculus OX=10090 GN=Prdx6 PE=1 SV=3	Prdx6	24.871	2	48.061	2847.61	8272.71
VVFIFGPDKK	10	Unmodified	_VVFIFGPDKK_	O08709	Peroxiredoxin-6 OS=Mus musculus OX=10090 GN=Prdx6 PE=1 SV=3	Prdx6	24.871	3	48.061	972.891	1099.26
DINAYNGETPTEK	13	Unmodified	_DINAYNGETPTEK_	O08709	Peroxiredoxin-6 OS=Mus musculus OX=10090 GN=Prdx6 PE=1 SV=3	Prdx6	24.871	2	48.061	475.718	500.929
GESVMVVPTLSEEEAK	16	Oxidation (M)	_GESVM[Oxidation (M)]VVPTLSEEEAK_	O08709	Peroxiredoxin-6 OS=Mus musculus OX=10090 GN=Prdx6 PE=1 SV=3	Prdx6	24.871	2	48.061	114.355
IGKFPFAANSR	11	Acetyl (K)	_IGK[Acetyl (K)]FPFAANSR_	O08749	Dihydrolipoyl dehydrogenase, mitochondrial OS=Mus musculus OX=10090 GN=Dld PE=1 SV=2	Dld	54.273	2	50.3253	12336.4	46365.4
LNLEKMMEQK	10	Acetyl (K)	_LNLEK[Acetyl (K)]MMEQK_	O08749	Dihydrolipoyl dehydrogenase, mitochondrial OS=Mus musculus OX=10090 GN=Dld PE=1 SV=2	Dld	54.273	2	50.3253		28794
LNTKVTGATK	10	Acetyl (K)	_LNTK[Acetyl (K)]VTGATK_	O08749	Dihydrolipoyl dehydrogenase, mitochondrial OS=Mus musculus OX=10090 GN=Dld PE=1 SV=2	Dld	54.273	2	50.3253	5550.99	20471.4
GIEIPEVR	8	Unmodified	_GIEIPEVR_	O08749	Dihydrolipoyl dehydrogenase, mitochondrial OS=Mus musculus OX=10090 GN=Dld PE=1 SV=2	Dld	54.273	2	50.3253	3988.52	3335.61
EANLAAAFGK	10	Unmodified	_EANLAAAFGK_	O08749	Dihydrolipoyl dehydrogenase, mitochondrial OS=Mus musculus OX=10090 GN=Dld PE=1 SV=2	Dld	54.273	2	50.3253	1020.1	842.69
IDVSVEAASGGK	12	Unmodified	_IDVSVEAASGGK_	O08749	Dihydrolipoyl dehydrogenase, mitochondrial OS=Mus musculus OX=10090 GN=Dld PE=1 SV=2	Dld	54.273	2	50.3253	605.287	739.109
SEEQLKEEGIEFK	13	Acetyl (K)	_SEEQLK[Acetyl (K)]EEGIEFK_	O08749	Dihydrolipoyl dehydrogenase, mitochondrial OS=Mus musculus OX=10090 GN=Dld PE=1 SV=2	Dld	54.273	2	50.3253	367.256	473.325
SEEQLKEEGIEFK	13	Unmodified	_SEEQLKEEGIEFK_	O08749	Dihydrolipoyl dehydrogenase, mitochondrial OS=Mus musculus OX=10090 GN=Dld PE=1 SV=2	Dld	54.273	3	50.3253	367.256	473.325
NKIHTLEDFQR	11	Acetyl (K)	_NK[Acetyl (K)]IHTLEDFQR_	O08756	3-hydroxyacyl-CoA dehydrogenase type-2 OS=Mus musculus OX=10090 GN=Hsd17b10 PE=1 SV=4	Hsd17b10	27.419	3	43.6325	6856.49	24364.4
NKIHTLEDFQR	11	Acetyl (K)	_NK[Acetyl (K)]IHTLEDFQR_	O08756	3-hydroxyacyl-CoA dehydrogenase type-2 OS=Mus musculus OX=10090 GN=Hsd17b10 PE=1 SV=4	Hsd17b10	27.419	2	43.6325	6856.49	24364.4
NFLASQVPFPSR	12	Unmodified	_NFLASQVPFPSR_	O08756	3-hydroxyacyl-CoA dehydrogenase type-2 OS=Mus musculus OX=10090 GN=Hsd17b10 PE=1 SV=4	Hsd17b10	27.419	2	43.6325	634.824	888.681
EIQAALTLAK	10	Unmodified	_EIQAALTLAK_	O08756	3-hydroxyacyl-CoA dehydrogenase type-2 OS=Mus musculus OX=10090 GN=Hsd17b10 PE=1 SV=4	Hsd17b10	27.419	2	43.6325	993.371
ILIEEWK	7	Unmodified	_ILIEEWK_	O08795	Glucosidase 2 subunit beta OS=Mus musculus OX=10090 GN=Prkcsh PE=1 SV=1	Prkcsh	58.793	2	46.0217	827.325	829.574
ESLQQLAEVTR	11	Unmodified	_ESLQQLAEVTR_	O08795	Glucosidase 2 subunit beta OS=Mus musculus OX=10090 GN=Prkcsh PE=1 SV=1	Prkcsh	58.793	2	46.0217	692.56	486.514
SLEDQVETLR	10	Unmodified	_SLEDQVETLR_	O08795	Glucosidase 2 subunit beta OS=Mus musculus OX=10090 GN=Prkcsh PE=1 SV=1	Prkcsh	58.793	2	46.0217	1346.67
ETVVTSTTEPSR	12	Unmodified	_ETVVTSTTEPSR_	O08795	Glucosidase 2 subunit beta OS=Mus musculus OX=10090 GN=Prkcsh PE=1 SV=1	Prkcsh	58.793	2	46.0217	213.776
QITLNDLPVGR	11	Unmodified	_QITLNDLPVGR_	O08807	Peroxiredoxin-4 OS=Mus musculus OX=10090 GN=Prdx4 PE=1 SV=1	Prdx4	31.053	2	36.9663	20166.4	10194.7
IPLLSDLNHQISK	13	Unmodified	_IPLLSDLNHQISK_	O08807	Peroxiredoxin-4 OS=Mus musculus OX=10090 GN=Prdx4 PE=1 SV=1	Prdx4	31.053	3	36.9663	617.969	467.694
LVQAFQYTDK	10	Unmodified	_LVQAFQYTDK_	O08807	Peroxiredoxin-4 OS=Mus musculus OX=10090 GN=Prdx4 PE=1 SV=1	Prdx4	31.053	2	36.9663	457.249
LSEGFSIHTR	10	Unmodified	_LSEGFSIHTR_	O09061	Proteasome subunit beta type-1 OS=Mus musculus OX=10090 GN=Psmb1 PE=1 SV=1	Psmb1	26.373	3	46.6029	546.774	1173.27
EALENEFKK	9	Acetyl (K)	_EALENEFK[Acetyl (K)]K_	O09131	Glutathione S-transferase omega-1 OS=Mus musculus OX=10090 GN=Gsto1 PE=1 SV=2	Gsto1	27.498	2	46.8811	3384.17	3173.46
VPPLIASFVR	10	Unmodified	_VPPLIASFVR_	O09131	Glutathione S-transferase omega-1 OS=Mus musculus OX=10090 GN=Gsto1 PE=1 SV=2	Gsto1	27.498	2	46.8811	3544.46	1289.6
IDAKTYR	7	Acetyl (K)	_IDAK[Acetyl (K)]TYR_	O09131	Glutathione S-transferase omega-1 OS=Mus musculus OX=10090 GN=Gsto1 PE=1 SV=2	Gsto1	27.498	2	46.8811	2679.02	2108.63
EALENEFK	8	Unmodified	_EALENEFK_	O09131	Glutathione S-transferase omega-1 OS=Mus musculus OX=10090 GN=Gsto1 PE=1 SV=2	Gsto1	27.498	2	46.8811	816.715	843.766
GSAPPGPVPEGQIR	14	Unmodified	_GSAPPGPVPEGQIR_	O09131	Glutathione S-transferase omega-1 OS=Mus musculus OX=10090 GN=Gsto1 PE=1 SV=2	Gsto1	27.498	2	46.8811	519.231
SLALDLKR	8	Acetyl (K)	_SLALDLK[Acetyl (K)]R_	O09174	Alpha-methylacyl-CoA racemase OS=Mus musculus OX=10090 GN=Amacr PE=1 SV=4	Amacr	41.704	2	37.5027	3581.93	10764.5
LWKLLSPAR	9	Acetyl (K)	_LWK[Acetyl (K)]LLSPAR_	O35074	Prostacyclin synthase OS=Mus musculus OX=10090 GN=Ptgis PE=1 SV=1	Ptgis	57.047	2	48.4192	4375.26	1933.89
DAASFLTR	8	Unmodified	_DAASFLTR_	O35074	Prostacyclin synthase OS=Mus musculus OX=10090 GN=Ptgis PE=1 SV=1	Ptgis	57.047	2	48.4192	1697.54
DPEIYTEPEVFK	12	Unmodified	_DPEIYTEPEVFK_	O35074	Prostacyclin synthase OS=Mus musculus OX=10090 GN=Ptgis PE=1 SV=1	Ptgis	57.047	2	48.4192	557.089
AQVSLLIR	8	Unmodified	_AQVSLLIR_	O35129	Prohibitin-2 OS=Mus musculus OX=10090 GN=Phb2 PE=1 SV=1	Phb2	33.297	2	41.2374	4255.14	4457.06
FNASQLITQR	10	Unmodified	_FNASQLITQR_	O35129	Prohibitin-2 OS=Mus musculus OX=10090 GN=Phb2 PE=1 SV=1	Phb2	33.297	2	41.2374	1707.88	2966.2
IGGVQQDTILAEGLHFR	17	Unmodified	_IGGVQQDTILAEGLHFR_	O35129	Prohibitin-2 OS=Mus musculus OX=10090 GN=Phb2 PE=1 SV=1	Phb2	33.297	3	41.2374	284.023	998.129
IVQAEGEAEAAK	12	Unmodified	_IVQAEGEAEAAK_	O35129	Prohibitin-2 OS=Mus musculus OX=10090 GN=Phb2 PE=1 SV=1	Phb2	33.297	2	41.2374	752.166
EYTAAVEAK	9	Unmodified	_EYTAAVEAK_	O35129	Prohibitin-2 OS=Mus musculus OX=10090 GN=Phb2 PE=1 SV=1	Phb2	33.297	2	41.2374	381.318
LGLDYEER	8	Unmodified	_LGLDYEER_	O35129	Prohibitin-2 OS=Mus musculus OX=10090 GN=Phb2 PE=1 SV=1	Phb2	33.297	2	41.2374	125.25
ITFCTGIR	8	Carbamidomethyl (C)	_ITFC[Carbamidomethyl (C)]TGIR_	O35226	26S proteasome non-ATPase regulatory subunit 4 OS=Mus musculus OX=10090 GN=Psmd4 PE=1 SV=1	Psmd4	40.704	2	52.74	749.076	754.571
SVMGALASQATK	12	Unmodified	_SVMGALASQATK_	O35226	26S proteasome non-ATPase regulatory subunit 4 OS=Mus musculus OX=10090 GN=Psmd4 PE=1 SV=1	Psmd4	40.704	2	52.74	747.322
QKVYNPR	7	Acetyl (K)	_QK[Acetyl (K)]VYNPR_	O35286	ATP-dependent RNA helicase DHX15 OS=Mus musculus OX=10090 GN=Dhx15 PE=1 SV=2	Dhx15	91.007	2	41.2324	2961.69	2895.19
LYTEKAYK	8	Acetyl (K)	_LYTEK[Acetyl (K)]AYK_	O35286	ATP-dependent RNA helicase DHX15 OS=Mus musculus OX=10090 GN=Dhx15 PE=1 SV=2	Dhx15	91.007	2	41.2324	863.982	1095.24
FTDILVR	7	Unmodified	_FTDILVR_	O35286	ATP-dependent RNA helicase DHX15 OS=Mus musculus OX=10090 GN=Dhx15 PE=1 SV=2	Dhx15	91.007	2	41.2324	425.771	457.039
SNLGSVVLQLK	11	Unmodified	_SNLGSVVLQLK_	O35286	ATP-dependent RNA helicase DHX15 OS=Mus musculus OX=10090 GN=Dhx15 PE=1 SV=2	Dhx15	91.007	2	41.2324	491.554	334.01
FLKIAEVGAGGSK	13	Acetyl (K)	_FLK[Acetyl (K)]IAEVGAGGSK_	O35295	Transcriptional regulator protein Pur-beta OS=Mus musculus OX=10090 GN=Purb PE=1 SV=3	Purb	33.902	2	41.3953	4544.37	7312.49
AVAVVVDPIQSVK	13	Unmodified	_AVAVVVDPIQSVK_	O35593	26S proteasome non-ATPase regulatory subunit 14 OS=Mus musculus OX=10090 GN=Psmd14 PE=1 SV=2	Psmd14	34.578	2	45.9419	1474.2	1003.08
NINLIVQK	8	Unmodified	_NINLIVQK_	O35643	AP-1 complex subunit beta-1 OS=Mus musculus OX=10090 GN=Ap1b1 PE=1 SV=2	Ap1b1	103.935	2	49.8618	1258.61
DCEDPNPLIR	10	Carbamidomethyl (C)	_DC[Carbamidomethyl (C)]EDPNPLIR_	O35643	AP-1 complex subunit beta-1 OS=Mus musculus OX=10090 GN=Ap1b1 PE=1 SV=2	Ap1b1	103.935	2	49.8618	914.483	964.479
CVSTLLDLIQTK	12	Carbamidomethyl (C)	_C[Carbamidomethyl (C)]VSTLLDLIQTK_	O35643	AP-1 complex subunit beta-1 OS=Mus musculus OX=10090 GN=Ap1b1 PE=1 SV=2	Ap1b1	103.935	2	49.8618	202.693	135.437
ISALALLK	8	Unmodified	_ISALALLK_	O35864	COP9 signalosome complex subunit 5 OS=Mus musculus OX=10090 GN=Cops5 PE=1 SV=3	Cops5	37.549	1	45.1622	3147.29	11940.2
VNLGAFR	7	Unmodified	_VNLGAFR_	O35864	COP9 signalosome complex subunit 5 OS=Mus musculus OX=10090 GN=Cops5 PE=1 SV=3	Cops5	37.549	2	45.1622	649.187
SMDDVIKR	8	Acetyl (K)	_SMDDVIK[Acetyl (K)]R_	O35945	Aldehyde dehydrogenase, cytosolic 1 OS=Mus musculus OX=10090 GN=Aldh1a7 PE=1 SV=1	Aldh1a7	54.588	2	53.0594	4850.64	3623.21
LADLMER	7	Unmodified	_LADLMER_	O35945	Aldehyde dehydrogenase, cytosolic 1 OS=Mus musculus OX=10090 GN=Aldh1a7 PE=1 SV=1	Aldh1a7	54.588	2	53.0594	5743.4	2333.03
QAFQIGSPWR	10	Unmodified	_QAFQIGSPWR_	O35945	Aldehyde dehydrogenase, cytosolic 1 OS=Mus musculus OX=10090 GN=Aldh1a7 PE=1 SV=1	Aldh1a7	54.588	2	53.0594	4030.36	1922.15
EEIFGPVQQIMK	12	Unmodified	_EEIFGPVQQIMK_	O35945	Aldehyde dehydrogenase, cytosolic 1 OS=Mus musculus OX=10090 GN=Aldh1a7 PE=1 SV=1	Aldh1a7	54.588	2	53.0594	1168	243.356
EEIFGPVQQIMK	12	Oxidation (M)	_EEIFGPVQQIM[Oxidation (M)]K_	O35945	Aldehyde dehydrogenase, cytosolic 1 OS=Mus musculus OX=10090 GN=Aldh1a7 PE=1 SV=1	Aldh1a7	54.588	2	53.0594	1168	243.356
ANNTTYGLAAGVFTK	15	Unmodified	_ANNTTYGLAAGVFTK_	O35945	Aldehyde dehydrogenase, cytosolic 1 OS=Mus musculus OX=10090 GN=Aldh1a7 PE=1 SV=1	Aldh1a7	54.588	2	53.0594	340.016	123.003
ALQYFAGWADK	11	Unmodified	_ALQYFAGWADK_	O35945	Aldehyde dehydrogenase, cytosolic 1 OS=Mus musculus OX=10090 GN=Aldh1a7 PE=1 SV=1	Aldh1a7	54.588	2	53.0594	156.81	130.42
ILGLIESGK	9	Unmodified	_ILGLIESGK_	O35945	Aldehyde dehydrogenase, cytosolic 1 OS=Mus musculus OX=10090 GN=Aldh1a7 PE=1 SV=1	Aldh1a7	54.588	2	53.0594	4142.2
TVAMQISQK	9	Unmodified	_TVAMQISQK_	O35945	Aldehyde dehydrogenase, cytosolic 1 OS=Mus musculus OX=10090 GN=Aldh1a7 PE=1 SV=1	Aldh1a7	54.588	2	53.0594	2274
VSFTGSTEVGK	11	Unmodified	_VSFTGSTEVGK_	O35945	Aldehyde dehydrogenase, cytosolic 1 OS=Mus musculus OX=10090 GN=Aldh1a7 PE=1 SV=1	Aldh1a7	54.588	2	53.0594	1403.23
ELGEHGLYEYTELK	14	Unmodified	_ELGEHGLYEYTELK_	O35945	Aldehyde dehydrogenase, cytosolic 1 OS=Mus musculus OX=10090 GN=Aldh1a7 PE=1 SV=1	Aldh1a7	54.588	3	53.0594	468.66
LPAKLSVSK	9	Acetyl (K)	_LPAK[Acetyl (K)]LSVSK_	O54724	Caveolae-associated protein 1 OS=Mus musculus OX=10090 GN=Cavin1 PE=1 SV=1	Cavin1	43.954	2	50.8717	11713.9	18175.5
VPPFTFHVKK	10	Acetyl (K)	_VPPFTFHVK[Acetyl (K)]K_	O54724	Caveolae-associated protein 1 OS=Mus musculus OX=10090 GN=Cavin1 PE=1 SV=1	Cavin1	43.954	3	50.8717	5421.56	21491.1
AHATTSNTVSKLLEK	15	Acetyl (K)	_AHATTSNTVSK[Acetyl (K)]LLEK_	O54724	Caveolae-associated protein 1 OS=Mus musculus OX=10090 GN=Cavin1 PE=1 SV=1	Cavin1	43.954	3	50.8717	3888.69	4556.44
AHATTSNTVSKLLEK	15	Acetyl (K)	_AHATTSNTVSK[Acetyl (K)]LLEK_	O54724	Caveolae-associated protein 1 OS=Mus musculus OX=10090 GN=Cavin1 PE=1 SV=1	Cavin1	43.954	2	50.8717	3888.69	4556.44
VMIYQDEVK	9	Unmodified	_VMIYQDEVK_	O54724	Caveolae-associated protein 1 OS=Mus musculus OX=10090 GN=Cavin1 PE=1 SV=1	Cavin1	43.954	2	50.8717	3076.13	2691.58
VMIYQDEVK	9	Oxidation (M)	_VM[Oxidation (M)]IYQDEVK_	O54724	Caveolae-associated protein 1 OS=Mus musculus OX=10090 GN=Cavin1 PE=1 SV=1	Cavin1	43.954	2	50.8717	3076.13	2691.58
SFTPDHVVYAR	11	Unmodified	_SFTPDHVVYAR_	O54724	Caveolae-associated protein 1 OS=Mus musculus OX=10090 GN=Cavin1 PE=1 SV=1	Cavin1	43.954	3	50.8717	2265.55	2404.53
SFTPDHVVYAR	11	Unmodified	_SFTPDHVVYAR_	O54724	Caveolae-associated protein 1 OS=Mus musculus OX=10090 GN=Cavin1 PE=1 SV=1	Cavin1	43.954	2	50.8717	2265.55	2404.53
GEATDLLR	8	Unmodified	_GEATDLLR_	O54724	Caveolae-associated protein 1 OS=Mus musculus OX=10090 GN=Cavin1 PE=1 SV=1	Cavin1	43.954	2	50.8717	4046.19	2205.56
ATEEPSGTGSDELIK	15	Unmodified	_ATEEPSGTGSDELIK_	O54724	Caveolae-associated protein 1 OS=Mus musculus OX=10090 GN=Cavin1 PE=1 SV=1	Cavin1	43.954	2	50.8717	3044.44	989.59
QAEMEGAVQSIQGELSK	17	Oxidation (M)	_QAEM[Oxidation (M)]EGAVQSIQGELSK_	O54724	Caveolae-associated protein 1 OS=Mus musculus OX=10090 GN=Cavin1 PE=1 SV=1	Cavin1	43.954	2	50.8717	89.8655
DGSKFYCSR	9	Acetyl (K),Carbamidomethyl (C)	_DGSK[Acetyl (K)]FYC[Carbamidomethyl (C)]SR_	O54998	Peptidyl-prolyl cis-trans isomerase FKBP7 OS=Mus musculus OX=10090 GN=Fkbp7 PE=1 SV=1	Fkbp7	24.914	2	47.226	3120.51	2969.76
GLDIAMMDMCPGEK	14	Carbamidomethyl (C)	_GLDIAMMDMC[Carbamidomethyl (C)]PGEK_	O54998	Peptidyl-prolyl cis-trans isomerase FKBP7 OS=Mus musculus OX=10090 GN=Fkbp7 PE=1 SV=1	Fkbp7	24.914	2	47.226	126.753	44.9232
VIIPPSFAYGK	11	Unmodified	_VIIPPSFAYGK_	O54998	Peptidyl-prolyl cis-trans isomerase FKBP7 OS=Mus musculus OX=10090 GN=Fkbp7 PE=1 SV=1	Fkbp7	24.914	2	47.226	1765.11
WFVLGVGHVIK	11	Unmodified	_WFVLGVGHVIK_	O54998	Peptidyl-prolyl cis-trans isomerase FKBP7 OS=Mus musculus OX=10090 GN=Fkbp7 PE=1 SV=1	Fkbp7	24.914	3	47.226	262.434
DFTPAELR	8	Unmodified	_DFTPAELR_	O55022	Membrane-associated progesterone receptor component 1 OS=Mus musculus OX=10090 GN=Pgrmc1 PE=1 SV=4	Pgrmc1	21.695	2	37.655	3687.91	3990.88
GLATFCLDK	9	Carbamidomethyl (C)	_GLATFC[Carbamidomethyl (C)]LDK_	O55022	Membrane-associated progesterone receptor component 1 OS=Mus musculus OX=10090 GN=Pgrmc1 PE=1 SV=4	Pgrmc1	21.695	2	37.655	2944.9	1906.34
FYGPEGPYGVFAGR	14	Unmodified	_FYGPEGPYGVFAGR_	O55022	Membrane-associated progesterone receptor component 1 OS=Mus musculus OX=10090 GN=Pgrmc1 PE=1 SV=4	Pgrmc1	21.695	2	37.655	916.056	828.147
GPGKIVPK	8	Acetyl (K)	_GPGK[Acetyl (K)]IVPK_	O55112	AF4/FMR2 family member 2 OS=Mus musculus OX=10090 GN=Aff2 PE=2 SV=2	Aff2	140.182	2	43.4491	473.996	843.394
LHEKVNIIPLIAK	13	Acetyl (K)	_LHEK[Acetyl (K)]VNIIPLIAK_	O55131	Septin-7 OS=Mus musculus OX=10090 GN=Septin7 PE=1 SV=1	Septin7	50.55	3	49.9949	4015.45	3662.37
ADTLTPEECQQFK	13	Carbamidomethyl (C)	_ADTLTPEEC[Carbamidomethyl (C)]QQFK_	O55131	Septin-7 OS=Mus musculus OX=10090 GN=Septin7 PE=1 SV=1	Septin7	50.55	2	49.9949	570.241	561.08
FEDYLNAESR	10	Unmodified	_FEDYLNAESR_	O55131	Septin-7 OS=Mus musculus OX=10090 GN=Septin7 PE=1 SV=1	Septin7	50.55	2	49.9949	521.984	312.168
SPLAQMEEER	10	Unmodified	_SPLAQMEEER_	O55131	Septin-7 OS=Mus musculus OX=10090 GN=Septin7 PE=1 SV=1	Septin7	50.55	2	49.9949	427.836
ILEQQNSSR	9	Unmodified	_ILEQQNSSR_	O55131	Septin-7 OS=Mus musculus OX=10090 GN=Septin7 PE=1 SV=1	Septin7	50.55	2	49.9949	257.376
TSIEDQDELSSLLQVPLVAGTVNR	24	Unmodified	_TSIEDQDELSSLLQVPLVAGTVNR_	O55135	Eukaryotic translation initiation factor 6 OS=Mus musculus OX=10090 GN=Eif6 PE=1 SV=2	Eif6	26.512	3	36.4516	624.709	642.313
GLAPEQPVTLR	11	Unmodified	_GLAPEQPVTLR_	O55137	Acyl-coenzyme A thioesterase 1 OS=Mus musculus OX=10090 GN=Acot1 PE=1 SV=1	Acot1	46.137	2	40.893	1254.82	1129.13
DETEFYLGK	9	Unmodified	_DETEFYLGK_	O55142	Large ribosomal subunit protein eL33 OS=Mus musculus OX=10090 GN=Rpl35a PE=1 SV=2	Rpl35a	12.554	2	33.439	992.118	969.821
VGSTKVPMTPGVK	13	Acetyl (K)	_VGSTK[Acetyl (K)]VPMTPGVK_	O55143	Sarcoplasmic/endoplasmic reticulum calcium ATPase 2 OS=Mus musculus OX=10090 GN=Atp2a2 PE=1 SV=2	Atp2a2	114.859	2	49.4186	885.12	1413.22
MNVFDTELK	9	Unmodified	_MNVFDTELK_	O55143	Sarcoplasmic/endoplasmic reticulum calcium ATPase 2 OS=Mus musculus OX=10090 GN=Atp2a2 PE=1 SV=2	Atp2a2	114.859	2	49.4186	1077.99	635.965
VGEATETALTCLVEK	15	Carbamidomethyl (C)	_VGEATETALTC[Carbamidomethyl (C)]LVEK_	O55143	Sarcoplasmic/endoplasmic reticulum calcium ATPase 2 OS=Mus musculus OX=10090 GN=Atp2a2 PE=1 SV=2	Atp2a2	114.859	2	49.4186	355.917	585.526
IRDEMVATEQER	12	Unmodified	_IRDEMVATEQER_	O55143	Sarcoplasmic/endoplasmic reticulum calcium ATPase 2 OS=Mus musculus OX=10090 GN=Atp2a2 PE=1 SV=2	Atp2a2	114.859	3	49.4186	223.568
ECVQPATK	8	Carbamidomethyl (C)	_EC[Carbamidomethyl (C)]VQPATK_	O55143	Sarcoplasmic/endoplasmic reticulum calcium ATPase 2 OS=Mus musculus OX=10090 GN=Atp2a2 PE=1 SV=2	Atp2a2	114.859	2	49.4186	200.734
EYEPEMGK	8	Unmodified	_EYEPEMGK_	O55143	Sarcoplasmic/endoplasmic reticulum calcium ATPase 2 OS=Mus musculus OX=10090 GN=Atp2a2 PE=1 SV=2	Atp2a2	114.859	2	49.4186	42.5465
LMKICMNEDPAK	12	Acetyl (K),Carbamidomethyl (C)	_LMK[Acetyl (K)]IC[Carbamidomethyl (C)]MNEDPAK_	O55222	Scaffold protein ILK OS=Mus musculus OX=10090 GN=Ilk PE=1 SV=2	Ilk	51.374	2	51.505	17179.1	10775.6
LMKICMNEDPAK	12	Acetyl (K),Oxidation (M),Carbamidomethyl (C)	_LMK[Acetyl (K)]IC[Carbamidomethyl (C)]M[Oxidation (M)]NEDPAK_	O55222	Scaffold protein ILK OS=Mus musculus OX=10090 GN=Ilk PE=1 SV=2	Ilk	51.374	2	51.505	17179.1	10775.6
LMKICMNEDPAK	12	Acetyl (K),Oxidation (M),Carbamidomethyl (C)	_LM[Oxidation (M)]K[Acetyl (K)]IC[Carbamidomethyl (C)]MNEDPAK_	O55222	Scaffold protein ILK OS=Mus musculus OX=10090 GN=Ilk PE=1 SV=2	Ilk	51.374	2	51.505	17179.1	10775.6
LMKICMNEDPAK	12	Acetyl (K),2 Oxidation (M),Carbamidomethyl (C)	_LM[Oxidation (M)]K[Acetyl (K)]IC[Carbamidomethyl (C)]M[Oxidation (M)]NEDPAK_	O55222	Scaffold protein ILK OS=Mus musculus OX=10090 GN=Ilk PE=1 SV=2	Ilk	51.374	2	51.505	17179.1	10775.6
AIYQATYR	8	Unmodified	_AIYQATYR_	O55234	Proteasome subunit beta type-5 OS=Mus musculus OX=10090 GN=Psmb5 PE=1 SV=3	Psmb5	28.533	2	51.7294	799.384	508.804
VEEAYDLAR	9	Unmodified	_VEEAYDLAR_	O55234	Proteasome subunit beta type-5 OS=Mus musculus OX=10090 GN=Psmb5 PE=1 SV=3	Psmb5	28.533	2	51.7294	733.558
ATAGAYIASQTVK	13	Unmodified	_ATAGAYIASQTVK_	O55234	Proteasome subunit beta type-5 OS=Mus musculus OX=10090 GN=Psmb5 PE=1 SV=3	Psmb5	28.533	2	51.7294	614.244
LGGIGQFLAK	10	Unmodified	_LGGIGQFLAK_	O70133	ATP-dependent RNA helicase A OS=Mus musculus OX=10090 GN=Dhx9 PE=1 SV=2	Dhx9	149.475	2	51.9223	2430.84	2436.16
ELDALDANDELTPLGR	16	Unmodified	_ELDALDANDELTPLGR_	O70133	ATP-dependent RNA helicase A OS=Mus musculus OX=10090 GN=Dhx9 PE=1 SV=2	Dhx9	149.475	2	51.9223	707.962	2642.08
AAECNIVVTQPR	12	Carbamidomethyl (C)	_AAEC[Carbamidomethyl (C)]NIVVTQPR_	O70133	ATP-dependent RNA helicase A OS=Mus musculus OX=10090 GN=Dhx9 PE=1 SV=2	Dhx9	149.475	2	51.9223	82.5324
LGGNEIVSFLK	11	Unmodified	_LGGNEIVSFLK_	O70152	Dolichol-phosphate mannosyltransferase subunit 1 OS=Mus musculus OX=10090 GN=Dpm1 PE=1 SV=1	Dpm1	29.175	2	48.2756	432.149	371.879
LVLSKLYEEGSNK	13	Acetyl (K)	_LVLSK[Acetyl (K)]LYEEGSNK_	O70435	Proteasome subunit alpha type-3 OS=Mus musculus OX=10090 GN=Psma3 PE=1 SV=3	Psma3	28.406	2	40.3124	538.671	2198.98
TNLPIFK	7	Unmodified	_TNLPIFK_	O70492	Sorting nexin-3 OS=Mus musculus OX=10090 GN=Snx3 PE=1 SV=3	Snx3	18.758	2	35.7096	2159.78	1966.15
VVVPPLPGK	9	Unmodified	_VVVPPLPGK_	O70492	Sorting nexin-3 OS=Mus musculus OX=10090 GN=Snx3 PE=1 SV=3	Snx3	18.758	2	35.7096	1102.39	838.335
AYAEELAKR	9	Acetyl (K)	_AYAEELAK[Acetyl (K)]R_	O70503	Very-long-chain 3-oxoacyl-CoA reductase OS=Mus musculus OX=10090 GN=Hsd17b12 PE=1 SV=1	Hsd17b12	34.742	2	51.0635	2072.44	3380.59
LININVLSVCK	11	Carbamidomethyl (C)	_LININVLSVC[Carbamidomethyl (C)]K_	O70503	Very-long-chain 3-oxoacyl-CoA reductase OS=Mus musculus OX=10090 GN=Hsd17b12 PE=1 SV=1	Hsd17b12	34.742	2	51.0635	2008.13	1385.74
SQDKLNQVSNNIK	13	Acetyl (K)	_SQDK[Acetyl (K)]LNQVSNNIK_	O70503	Very-long-chain 3-oxoacyl-CoA reductase OS=Mus musculus OX=10090 GN=Hsd17b12 PE=1 SV=1	Hsd17b12	34.742	2	51.0635	349.407	689.04
LNQVSNNIK	9	Unmodified	_LNQVSNNIK_	O70503	Very-long-chain 3-oxoacyl-CoA reductase OS=Mus musculus OX=10090 GN=Hsd17b12 PE=1 SV=1	Hsd17b12	34.742	2	51.0635	642.914
VGDIIQIISK	10	Unmodified	_VGDIIQIISK_	O70589	Peripheral plasma membrane protein CASK OS=Mus musculus OX=10090 GN=Cask PE=1 SV=2	Cask	105.109	2	35.6811	364.501	67.3984
VYSILASTLK	10	Unmodified	_VYSILASTLK_	O88342	WD repeat-containing protein 1 OS=Mus musculus OX=10090 GN=Wdr1 PE=1 SV=3	Wdr1	66.407	2	44.4111	2072.69	1821.43
FKFTIGDHSR	10	Acetyl (K)	_FK[Acetyl (K)]FTIGDHSR_	O88342	WD repeat-containing protein 1 OS=Mus musculus OX=10090 GN=Wdr1 PE=1 SV=3	Wdr1	66.407	3	44.4111	1560.9	1296.73
YTNLTLR	7	Unmodified	_YTNLTLR_	O88342	WD repeat-containing protein 1 OS=Mus musculus OX=10090 GN=Wdr1 PE=1 SV=3	Wdr1	66.407	2	44.4111	1188.14	913.902
VFASLPQVER	10	Unmodified	_VFASLPQVER_	O88342	WD repeat-containing protein 1 OS=Mus musculus OX=10090 GN=Wdr1 PE=1 SV=3	Wdr1	66.407	2	44.4111	3025.95
IDTIEIITDR	10	Unmodified	_IDTIEIITDR_	O88569	Heterogeneous nuclear ribonucleoproteins A2/B1 OS=Mus musculus OX=10090 GN=Hnrnpa2b1 PE=1 SV=2	Hnrnpa2b1	37.403	2	49.9567	14729.5	31820.4
GGGGNFGPGPGSNFR	15	Unmodified	_GGGGNFGPGPGSNFR_	O88569	Heterogeneous nuclear ribonucleoproteins A2/B1 OS=Mus musculus OX=10090 GN=Hnrnpa2b1 PE=1 SV=2	Hnrnpa2b1	37.403	2	49.9567	6249.1	12706.6
GGNFGFGDSR	10	Unmodified	_GGNFGFGDSR_	O88569	Heterogeneous nuclear ribonucleoproteins A2/B1 OS=Mus musculus OX=10090 GN=Hnrnpa2b1 PE=1 SV=2	Hnrnpa2b1	37.403	2	49.9567	4102.59	11323.9
LTDCVVMR	8	Carbamidomethyl (C)	_LTDC[Carbamidomethyl (C)]VVMR_	O88569	Heterogeneous nuclear ribonucleoproteins A2/B1 OS=Mus musculus OX=10090 GN=Hnrnpa2b1 PE=1 SV=2	Hnrnpa2b1	37.403	2	49.9567	1677.73	2049.44
LTDCVVMR	8	Oxidation (M),Carbamidomethyl (C)	_LTDC[Carbamidomethyl (C)]VVM[Oxidation (M)]R_	O88569	Heterogeneous nuclear ribonucleoproteins A2/B1 OS=Mus musculus OX=10090 GN=Hnrnpa2b1 PE=1 SV=2	Hnrnpa2b1	37.403	2	49.9567	1677.73	2049.44
GFGFVTFDDHDPVDK	15	Unmodified	_GFGFVTFDDHDPVDK_	O88569	Heterogeneous nuclear ribonucleoproteins A2/B1 OS=Mus musculus OX=10090 GN=Hnrnpa2b1 PE=1 SV=2	Hnrnpa2b1	37.403	3	49.9567		3842.16
KLFVGGIK	8	Acetyl (K)	_K[Acetyl (K)]LFVGGIK_	O88569	Heterogeneous nuclear ribonucleoproteins A2/B1 OS=Mus musculus OX=10090 GN=Hnrnpa2b1 PE=1 SV=2	Hnrnpa2b1	37.403	2	49.9567	1265.91	2552.07
TLETVPLER	9	Unmodified	_TLETVPLER_	O88569	Heterogeneous nuclear ribonucleoproteins A2/B1 OS=Mus musculus OX=10090 GN=Hnrnpa2b1 PE=1 SV=2	Hnrnpa2b1	37.403	2	49.9567	597.469	1982.46
QEMQEVQSSR	10	Unmodified	_QEMQEVQSSR_	O88569	Heterogeneous nuclear ribonucleoproteins A2/B1 OS=Mus musculus OX=10090 GN=Hnrnpa2b1 PE=1 SV=2	Hnrnpa2b1	37.403	2	49.9567	410.626	664.232
QEMQEVQSSR	10	Oxidation (M)	_QEM[Oxidation (M)]QEVQSSR_	O88569	Heterogeneous nuclear ribonucleoproteins A2/B1 OS=Mus musculus OX=10090 GN=Hnrnpa2b1 PE=1 SV=2	Hnrnpa2b1	37.403	2	49.9567	410.626	664.232
EESGKPGAHVTVKK	14	Acetyl (K)	_EESGKPGAHVTVK[Acetyl (K)]K_	O88569	Heterogeneous nuclear ribonucleoproteins A2/B1 OS=Mus musculus OX=10090 GN=Hnrnpa2b1 PE=1 SV=2	Hnrnpa2b1	37.403	3	49.9567	426.563	1126.88
LFIGGLSFETTEESLR	16	Unmodified	_LFIGGLSFETTEESLR_	O88569	Heterogeneous nuclear ribonucleoproteins A2/B1 OS=Mus musculus OX=10090 GN=Hnrnpa2b1 PE=1 SV=2	Hnrnpa2b1	37.403	2	49.9567	216.583	146.446
VVQESGGKLTR	11	Acetyl (K)	_VVQESGGK[Acetyl (K)]LTR_	O88665	Bromodomain-containing protein 7 OS=Mus musculus OX=10090 GN=Brd7 PE=1 SV=1	Brd7	74	2	43.0869	4472.46	5061.07
CATITPDEKR	10	Acetyl (K),Carbamidomethyl (C)	_C[Carbamidomethyl (C)]ATITPDEK[Acetyl (K)]R_	O88844	Isocitrate dehydrogenase [NADP] cytoplasmic OS=Mus musculus OX=10090 GN=Idh1 PE=1 SV=2	Idh1	46.675	2	48.5576	29495	18875
NILGGTVFR	9	Unmodified	_NILGGTVFR_	O88844	Isocitrate dehydrogenase [NADP] cytoplasmic OS=Mus musculus OX=10090 GN=Idh1 PE=1 SV=2	Idh1	46.675	2	48.5576	19119	16232.7
GWPLYLSTK	9	Unmodified	_GWPLYLSTK_	O88844	Isocitrate dehydrogenase [NADP] cytoplasmic OS=Mus musculus OX=10090 GN=Idh1 PE=1 SV=2	Idh1	46.675	2	48.5576	13082	6841.96
SQFEAQKICYEHR	13	Acetyl (K),Carbamidomethyl (C)	_SQFEAQK[Acetyl (K)]IC[Carbamidomethyl (C)]YEHR_	O88844	Isocitrate dehydrogenase [NADP] cytoplasmic OS=Mus musculus OX=10090 GN=Idh1 PE=1 SV=2	Idh1	46.675	3	48.5576	11656.5	8063.42
ATDFVVPGPGK	11	Unmodified	_ATDFVVPGPGK_	O88844	Isocitrate dehydrogenase [NADP] cytoplasmic OS=Mus musculus OX=10090 GN=Idh1 PE=1 SV=2	Idh1	46.675	2	48.5576	6555.78	3075.02
VEITYTPK	8	Unmodified	_VEITYTPK_	O88844	Isocitrate dehydrogenase [NADP] cytoplasmic OS=Mus musculus OX=10090 GN=Idh1 PE=1 SV=2	Idh1	46.675	2	48.5576	4732.62	3434
GLPNVQR	7	Unmodified	_GLPNVQR_	O88844	Isocitrate dehydrogenase [NADP] cytoplasmic OS=Mus musculus OX=10090 GN=Idh1 PE=1 SV=2	Idh1	46.675	2	48.5576	5533.56	468.688
TVEAEAAHGTVTR	13	Unmodified	_TVEAEAAHGTVTR_	O88844	Isocitrate dehydrogenase [NADP] cytoplasmic OS=Mus musculus OX=10090 GN=Idh1 PE=1 SV=2	Idh1	46.675	3	48.5576	1552.45	2398.51
TVEAEAAHGTVTR	13	Unmodified	_TVEAEAAHGTVTR_	O88844	Isocitrate dehydrogenase [NADP] cytoplasmic OS=Mus musculus OX=10090 GN=Idh1 PE=1 SV=2	Idh1	46.675	2	48.5576	1552.45	2398.51
LVTGWVKPIIIGR	13	Unmodified	_LVTGWVKPIIIGR_	O88844	Isocitrate dehydrogenase [NADP] cytoplasmic OS=Mus musculus OX=10090 GN=Idh1 PE=1 SV=2	Idh1	46.675	3	48.5576	2132.32	640.676
LIDDMVAQAMK	11	Unmodified	_LIDDMVAQAMK_	O88844	Isocitrate dehydrogenase [NADP] cytoplasmic OS=Mus musculus OX=10090 GN=Idh1 PE=1 SV=2	Idh1	46.675	2	48.5576	1372.63	523.025
DIFQEIYDK	9	Unmodified	_DIFQEIYDK_	O88844	Isocitrate dehydrogenase [NADP] cytoplasmic OS=Mus musculus OX=10090 GN=Idh1 PE=1 SV=2	Idh1	46.675	2	48.5576	1367.57	367.779
DATNDQVTKDAAEAIK	16	Acetyl (K)	_DATNDQVTK[Acetyl (K)]DAAEAIK_	O88844	Isocitrate dehydrogenase [NADP] cytoplasmic OS=Mus musculus OX=10090 GN=Idh1 PE=1 SV=2	Idh1	46.675	2	48.5576	711.019	479.967
VEITYTPKDGTQK	13	Acetyl (K)	_VEITYTPK[Acetyl (K)]DGTQK_	O88844	Isocitrate dehydrogenase [NADP] cytoplasmic OS=Mus musculus OX=10090 GN=Idh1 PE=1 SV=2	Idh1	46.675	2	48.5576	1009.25
CATITPDEK	9	Carbamidomethyl (C)	_C[Carbamidomethyl (C)]ATITPDEK_	O88844	Isocitrate dehydrogenase [NADP] cytoplasmic OS=Mus musculus OX=10090 GN=Idh1 PE=1 SV=2	Idh1	46.675	2	48.5576	385.424
IQGGSVVEMQGDEMTR	16	Unmodified	_IQGGSVVEMQGDEMTR_	O88844	Isocitrate dehydrogenase [NADP] cytoplasmic OS=Mus musculus OX=10090 GN=Idh1 PE=1 SV=2	Idh1	46.675	2	48.5576	159.386
PGGYGYGYGR	10	Unmodified	_PGGYGYGYGR_	O89086	RNA-binding protein 3 OS=Mus musculus OX=10090 GN=Rbm3 PE=1 SV=1	Rbm3	16.605	2	50.6722	1129.25
TSDKVYQMK	9	Acetyl (K)	_TSDK[Acetyl (K)]VYQMK_	O89110	Caspase-8 OS=Mus musculus OX=10090 GN=Casp8 PE=1 SV=1	Casp8	55.357	2	40.3023	1741.84	1542.09
IIAVDINK	8	Unmodified	_IIAVDINK_	P00329	Alcohol dehydrogenase 1 OS=Mus musculus OX=10090 GN=Adh1 PE=1 SV=2	Adh1	39.772	2	42.1395	7008.85	12617.9
GAIFGGFK	8	Unmodified	_GAIFGGFK_	P00329	Alcohol dehydrogenase 1 OS=Mus musculus OX=10090 GN=Adh1 PE=1 SV=2	Adh1	39.772	2	42.1395	4286.43	5825.16
INEAFDLLR	9	Unmodified	_INEAFDLLR_	P00329	Alcohol dehydrogenase 1 OS=Mus musculus OX=10090 GN=Adh1 PE=1 SV=2	Adh1	39.772	2	42.1395	2796.19	4510.19
VFSWLATLHGGNIK	14	Unmodified	_VFSWLATLHGGNIK_	P00397	Cytochrome c oxidase subunit 1 OS=Mus musculus OX=10090 GN=Mtco1 PE=1 SV=2	Mtco1	56.911	3	46.1899	606.911	235.018
QYSPKMVK	8	Acetyl (K)	_QYSPK[Acetyl (K)]MVK_	P00493	Hypoxanthine-guanine phosphoribosyltransferase OS=Mus musculus OX=10090 GN=Hprt1 PE=1 SV=3	Hprt1	24.571	2	49.828	1986.26	2149.73
TMQTLLSLVK	10	Unmodified	_TMQTLLSLVK_	P00493	Hypoxanthine-guanine phosphoribosyltransferase OS=Mus musculus OX=10090 GN=Hprt1 PE=1 SV=3	Hprt1	24.571	2	49.828	1074.3	617.68
TMQTLLSLVK	10	Oxidation (M)	_TM[Oxidation (M)]QTLLSLVK_	P00493	Hypoxanthine-guanine phosphoribosyltransferase OS=Mus musculus OX=10090 GN=Hprt1 PE=1 SV=3	Hprt1	24.571	2	49.828	1074.3	617.68
VFIPHGLIMDR	11	Unmodified	_VFIPHGLIMDR_	P00493	Hypoxanthine-guanine phosphoribosyltransferase OS=Mus musculus OX=10090 GN=Hprt1 PE=1 SV=3	Hprt1	24.571	3	49.828	589.465	395.223
NVLIVEDIIDTGK	13	Unmodified	_NVLIVEDIIDTGK_	P00493	Hypoxanthine-guanine phosphoribosyltransferase OS=Mus musculus OX=10090 GN=Hprt1 PE=1 SV=3	Hprt1	24.571	2	49.828	293.837	561.67
LKSYCNDQSTGDIK	14	Acetyl (K),Carbamidomethyl (C)	_LK[Acetyl (K)]SYC[Carbamidomethyl (C)]NDQSTGDIK_	P00493	Hypoxanthine-guanine phosphoribosyltransferase OS=Mus musculus OX=10090 GN=Hprt1 PE=1 SV=3	Hprt1	24.571	2	49.828	53.4686	32.55
MVKVASLLVK	10	Acetyl (K)	_MVK[Acetyl (K)]VASLLVK_	P00493	Hypoxanthine-guanine phosphoribosyltransferase OS=Mus musculus OX=10090 GN=Hprt1 PE=1 SV=3	Hprt1	24.571	2	49.828	989.588
VGLVAVDK	8	Unmodified	_VGLVAVDK_	P01027	Complement C3 OS=Mus musculus OX=10090 GN=C3 PE=1 SV=3	C3	186.484	2	46.5108	1881.62	1265.81
SSVAVPYVIVPLK	13	Unmodified	_SSVAVPYVIVPLK_	P01027	Complement C3 OS=Mus musculus OX=10090 GN=C3 PE=1 SV=3	C3	186.484	2	46.5108	493.234	596.946
IFTVDNNLLPVGK	13	Unmodified	_IFTVDNNLLPVGK_	P01027	Complement C3 OS=Mus musculus OX=10090 GN=C3 PE=1 SV=3	C3	186.484	2	46.5108	488.116	173.499
TIYTPGSTVLYR	12	Unmodified	_TIYTPGSTVLYR_	P01027	Complement C3 OS=Mus musculus OX=10090 GN=C3 PE=1 SV=3	C3	186.484	2	46.5108	1552.67
AVLFNYR	7	Unmodified	_AVLFNYR_	P01027	Complement C3 OS=Mus musculus OX=10090 GN=C3 PE=1 SV=3	C3	186.484	2	46.5108	458.633
DLELLASGVDR	11	Unmodified	_DLELLASGVDR_	P01027	Complement C3 OS=Mus musculus OX=10090 GN=C3 PE=1 SV=3	C3	186.484	2	46.5108	402.21
TSQGLQTEQR	10	Unmodified	_TSQGLQTEQR_	P01027	Complement C3 OS=Mus musculus OX=10090 GN=C3 PE=1 SV=3	C3	186.484	2	46.5108	142.955
SGSDEVQAGQQR	12	Unmodified	_SGSDEVQAGQQR_	P01027	Complement C3 OS=Mus musculus OX=10090 GN=C3 PE=1 SV=3	C3	186.484	2	46.5108	60.574
LVSEKLASYQAAR	13	Acetyl (K)	_LVSEK[Acetyl (K)]LASYQAAR_	P01108	Myc proto-oncogene protein OS=Mus musculus OX=10090 GN=Myc PE=1 SV=2	Myc	50.679	2	46.2415	1942.95	6977.07
VTSLTACLVNQNLR	14	Carbamidomethyl (C)	_VTSLTAC[Carbamidomethyl (C)]LVNQNLR_	P01831	Thy-1 membrane glycoprotein OS=Mus musculus OX=10090 GN=Thy1 PE=1 SV=1	Thy1	18.08	2	48.462	1017.47	1001.17
VTSLTACLVNQNLR	14	Carbamidomethyl (C)	_VTSLTAC[Carbamidomethyl (C)]LVNQNLR_	P01831	Thy-1 membrane glycoprotein OS=Mus musculus OX=10090 GN=Thy1 PE=1 SV=1	Thy1	18.08	3	48.462	1017.47	1001.17
WASVVVPLGK	10	Unmodified	_WASVVVPLGK_	P01895	H-2 class I histocompatibility antigen, alpha chain (Fragment) OS=Mus musculus OX=10090 GN=H2-D1 PE=1 SV=1	H2-D1	33.851	2	40.7958	231.922	685.102
IGGHGAEYGAEALER	15	Unmodified	_IGGHGAEYGAEALER_	P01942	Hemoglobin subunit alpha OS=Mus musculus OX=10090 GN=Hba PE=1 SV=2	Hba	15.086	3	43.2035	3280.17	7867.1
MFASFPTTK	9	Oxidation (M)	_M[Oxidation (M)]FASFPTTK_	P01942	Hemoglobin subunit alpha OS=Mus musculus OX=10090 GN=Hba PE=1 SV=2	Hba	15.086	2	43.2035	2588.08	5145.24
LLVVYPWTQR	10	Unmodified	_LLVVYPWTQR_	P02088	Hemoglobin subunit beta-1 OS=Mus musculus OX=10090 GN=Hbb-b1 PE=1 SV=2	Hbb-b1	15.841	2	45.0622	18899	35354.6
LHVDPENFR	9	Unmodified	_LHVDPENFR_	P02088	Hemoglobin subunit beta-1 OS=Mus musculus OX=10090 GN=Hbb-b1 PE=1 SV=2	Hbb-b1	15.841	2	45.0622	2760.38	5598.99
DFTPAAQAAFQK	12	Unmodified	_DFTPAAQAAFQK_	P02088	Hemoglobin subunit beta-1 OS=Mus musculus OX=10090 GN=Hbb-b1 PE=1 SV=2	Hbb-b1	15.841	2	45.0622	1105.95	3248.11
VNSDEVGGEALGR	13	Unmodified	_VNSDEVGGEALGR_	P02088	Hemoglobin subunit beta-1 OS=Mus musculus OX=10090 GN=Hbb-b1 PE=1 SV=2	Hbb-b1	15.841	2	45.0622	447.68	759.957
SCCSCCPVGCSK	12	5 Carbamidomethyl (C)	_SC[Carbamidomethyl (C)]C[Carbamidomethyl (C)]SC[Carbamidomethyl (C)]C[Carbamidomethyl (C)]PVGC[Carbamidomethyl (C)]SK_	P02802	Metallothionein-1 OS=Mus musculus OX=10090 GN=Mt1 PE=1 SV=1	Mt1	6.019	2	52.5444	348.46	69.2965
LVVECVMK	8	Carbamidomethyl (C)	_LVVEC[Carbamidomethyl (C)]VMK_	P04117	Fatty acid-binding protein, adipocyte OS=Mus musculus OX=10090 GN=Fabp4 PE=1 SV=3	Fabp4	14.65	2	53.6752	43692.7	11265.5
LVVECVMK	8	Oxidation (M),Carbamidomethyl (C)	_LVVEC[Carbamidomethyl (C)]VM[Oxidation (M)]K_	P04117	Fatty acid-binding protein, adipocyte OS=Mus musculus OX=10090 GN=Fabp4 PE=1 SV=3	Fabp4	14.65	2	53.6752	43692.7	11265.5
EVGVGFATR	9	Unmodified	_EVGVGFATR_	P04117	Fatty acid-binding protein, adipocyte OS=Mus musculus OX=10090 GN=Fabp4 PE=1 SV=3	Fabp4	14.65	2	53.6752	74055.8	20243.6
WDGKSTTIK	9	Acetyl (K)	_WDGK[Acetyl (K)]STTIK_	P04117	Fatty acid-binding protein, adipocyte OS=Mus musculus OX=10090 GN=Fabp4 PE=1 SV=3	Fabp4	14.65	2	53.6752	47562.2	32376.7
LVSSENFDDYMK	12	Unmodified	_LVSSENFDDYMK_	P04117	Fatty acid-binding protein, adipocyte OS=Mus musculus OX=10090 GN=Fabp4 PE=1 SV=3	Fabp4	14.65	2	53.6752	16829.5	4336.94
LVSSENFDDYMK	12	Oxidation (M)	_LVSSENFDDYM[Oxidation (M)]K_	P04117	Fatty acid-binding protein, adipocyte OS=Mus musculus OX=10090 GN=Fabp4 PE=1 SV=3	Fabp4	14.65	2	53.6752	16829.5	4336.94
CDAFVGTWK	9	Carbamidomethyl (C),Acetyl (Protein N-term)	_[Acetyl (Protein N-term)]C[Carbamidomethyl (C)]DAFVGTWK_	P04117	Fatty acid-binding protein, adipocyte OS=Mus musculus OX=10090 GN=Fabp4 PE=1 SV=3	Fabp4	14.65	2	53.6752	23604	3693.02
DGDKLVVECVMK	12	Acetyl (K),Carbamidomethyl (C)	_DGDK[Acetyl (K)]LVVEC[Carbamidomethyl (C)]VMK_	P04117	Fatty acid-binding protein, adipocyte OS=Mus musculus OX=10090 GN=Fabp4 PE=1 SV=3	Fabp4	14.65	2	53.6752		5756.88
LGVEFDEITADDRK	14	Unmodified	_LGVEFDEITADDRK_	P04117	Fatty acid-binding protein, adipocyte OS=Mus musculus OX=10090 GN=Fabp4 PE=1 SV=3	Fabp4	14.65	3	53.6752	3165.81	1115.9
SESTFKNTEISFK	13	Acetyl (K)	_SESTFK[Acetyl (K)]NTEISFK_	P04117	Fatty acid-binding protein, adipocyte OS=Mus musculus OX=10090 GN=Fabp4 PE=1 SV=3	Fabp4	14.65	2	53.6752	1047.1
LGVEFDEITADDR	13	Unmodified	_LGVEFDEITADDR_	P04117	Fatty acid-binding protein, adipocyte OS=Mus musculus OX=10090 GN=Fabp4 PE=1 SV=3	Fabp4	14.65	2	53.6752	975.868
DTGILDSIGR	10	Unmodified	_DTGILDSIGR_	P04370	Myelin basic protein OS=Mus musculus OX=10090 GN=Mbp PE=1 SV=2	Mbp	27.168	2	41.1126	1227.3	2590.61
DGADFAKWR	9	Acetyl (K)	_DGADFAK[Acetyl (K)]WR_	P05064	Fructose-bisphosphate aldolase A OS=Mus musculus OX=10090 GN=Aldoa PE=1 SV=2	Aldoa	39.356	2	50.9647	22641.9	94208.2
GILAADESTGSIAK	14	Unmodified	_GILAADESTGSIAK_	P05064	Fructose-bisphosphate aldolase A OS=Mus musculus OX=10090 GN=Aldoa PE=1 SV=2	Aldoa	39.356	2	50.9647	23303.4	28183.1
ADDGRPFPQVIK	12	Unmodified	_ADDGRPFPQVIK_	P05064	Fructose-bisphosphate aldolase A OS=Mus musculus OX=10090 GN=Aldoa PE=1 SV=2	Aldoa	39.356	3	50.9647	7546.1	11923.3
ADDGRPFPQVIK	12	Unmodified	_ADDGRPFPQVIK_	P05064	Fructose-bisphosphate aldolase A OS=Mus musculus OX=10090 GN=Aldoa PE=1 SV=2	Aldoa	39.356	2	50.9647	7546.1	11923.3
VLAAVYK	7	Unmodified	_VLAAVYK_	P05064	Fructose-bisphosphate aldolase A OS=Mus musculus OX=10090 GN=Aldoa PE=1 SV=2	Aldoa	39.356	2	50.9647	18256.1	16675
PHPYPALTPEQKK	13	Acetyl (K)	_PHPYPALTPEQK[Acetyl (K)]K_	P05064	Fructose-bisphosphate aldolase A OS=Mus musculus OX=10090 GN=Aldoa PE=1 SV=2	Aldoa	39.356	3	50.9647	3565.76	11169.2
PHPYPALTPEQKK	13	Acetyl (K)	_PHPYPALTPEQK[Acetyl (K)]K_	P05064	Fructose-bisphosphate aldolase A OS=Mus musculus OX=10090 GN=Aldoa PE=1 SV=2	Aldoa	39.356	2	50.9647	3565.76	11169.2
QLLLTADDR	9	Unmodified	_QLLLTADDR_	P05064	Fructose-bisphosphate aldolase A OS=Mus musculus OX=10090 GN=Aldoa PE=1 SV=2	Aldoa	39.356	2	50.9647	10617.3	11447.9
ALANSLACQGK	11	Carbamidomethyl (C)	_ALANSLAC[Carbamidomethyl (C)]QGK_	P05064	Fructose-bisphosphate aldolase A OS=Mus musculus OX=10090 GN=Aldoa PE=1 SV=2	Aldoa	39.356	2	50.9647	6173.46	5180.04
PFPQVIK	7	Unmodified	_PFPQVIK_	P05064	Fructose-bisphosphate aldolase A OS=Mus musculus OX=10090 GN=Aldoa PE=1 SV=2	Aldoa	39.356	2	50.9647	4927.96	4224.5
GILAADESTGSIAKR	15	Acetyl (K)	_GILAADESTGSIAK[Acetyl (K)]R_	P05064	Fructose-bisphosphate aldolase A OS=Mus musculus OX=10090 GN=Aldoa PE=1 SV=2	Aldoa	39.356	2	50.9647	3980.46	4716.91
LQSIGTENTEENRR	14	Unmodified	_LQSIGTENTEENRR_	P05064	Fructose-bisphosphate aldolase A OS=Mus musculus OX=10090 GN=Aldoa PE=1 SV=2	Aldoa	39.356	3	50.9647	3176.22	4493.88
LQSIGTENTEENR	13	Unmodified	_LQSIGTENTEENR_	P05064	Fructose-bisphosphate aldolase A OS=Mus musculus OX=10090 GN=Aldoa PE=1 SV=2	Aldoa	39.356	2	50.9647	2069.68	4114.81
GVVPLAGTNGETTTQGLDGLSER	23	Unmodified	_GVVPLAGTNGETTTQGLDGLSER_	P05064	Fructose-bisphosphate aldolase A OS=Mus musculus OX=10090 GN=Aldoa PE=1 SV=2	Aldoa	39.356	3	50.9647	1062.62	4259.96
AAQEEYIK	8	Unmodified	_AAQEEYIK_	P05064	Fructose-bisphosphate aldolase A OS=Mus musculus OX=10090 GN=Aldoa PE=1 SV=2	Aldoa	39.356	2	50.9647	3322.78	1693.45
IGEHTPSALAIMENANVLAR	20	Unmodified	_IGEHTPSALAIMENANVLAR_	P05064	Fructose-bisphosphate aldolase A OS=Mus musculus OX=10090 GN=Aldoa PE=1 SV=2	Aldoa	39.356	3	50.9647	572.558	1821.47
IGEHTPSALAIMENANVLAR	20	Oxidation (M)	_IGEHTPSALAIM[Oxidation (M)]ENANVLAR_	P05064	Fructose-bisphosphate aldolase A OS=Mus musculus OX=10090 GN=Aldoa PE=1 SV=2	Aldoa	39.356	3	50.9647	572.558	1821.47
PHPYPALTPEQK	12	Unmodified	_PHPYPALTPEQK_	P05064	Fructose-bisphosphate aldolase A OS=Mus musculus OX=10090 GN=Aldoa PE=1 SV=2	Aldoa	39.356	3	50.9647	1272.21	1883.05
PHPYPALTPEQK	12	Unmodified	_PHPYPALTPEQK_	P05064	Fructose-bisphosphate aldolase A OS=Mus musculus OX=10090 GN=Aldoa PE=1 SV=2	Aldoa	39.356	2	50.9647	1272.21	1883.05
AAQEEYIKR	9	Acetyl (K)	_AAQEEYIK[Acetyl (K)]R_	P05064	Fructose-bisphosphate aldolase A OS=Mus musculus OX=10090 GN=Aldoa PE=1 SV=2	Aldoa	39.356	2	50.9647	1013.72	1082.19
CQYVTEK	7	Carbamidomethyl (C)	_C[Carbamidomethyl (C)]QYVTEK_	P05064	Fructose-bisphosphate aldolase A OS=Mus musculus OX=10090 GN=Aldoa PE=1 SV=2	Aldoa	39.356	2	50.9647	1270.47	814.757
ALQASALKAWGGK	13	Acetyl (K)	_ALQASALK[Acetyl (K)]AWGGK_	P05064	Fructose-bisphosphate aldolase A OS=Mus musculus OX=10090 GN=Aldoa PE=1 SV=2	Aldoa	39.356	2	50.9647	1098.42	425.164
PNMVTPGHACTQK	13	Oxidation (M),Carbamidomethyl (C)	_PNM[Oxidation (M)]VTPGHAC[Carbamidomethyl (C)]TQK_	P05064	Fructose-bisphosphate aldolase A OS=Mus musculus OX=10090 GN=Aldoa PE=1 SV=2	Aldoa	39.356	3	50.9647	91.3858	294.797
ELSDIAHR	8	Unmodified	_ELSDIAHR_	P05064	Fructose-bisphosphate aldolase A OS=Mus musculus OX=10090 GN=Aldoa PE=1 SV=2	Aldoa	39.356	2	50.9647	1751.64
VGGVQSLGGTGALR	14	Unmodified	_VGGVQSLGGTGALR_	P05201	Aspartate aminotransferase, cytoplasmic OS=Mus musculus OX=10090 GN=Got1 PE=1 SV=3	Got1	46.248	2	53.1373	5.87726	1094.1
IVAATLSDPELFK	13	Unmodified	_IVAATLSDPELFK_	P05201	Aspartate aminotransferase, cytoplasmic OS=Mus musculus OX=10090 GN=Got1 PE=1 SV=3	Got1	46.248	2	53.1373	289.253	61.3503
VGAFTVVCKDAEEAK	15	Acetyl (K),Carbamidomethyl (C)	_VGAFTVVC[Carbamidomethyl (C)]K[Acetyl (K)]DAEEAK_	P05202	Aspartate aminotransferase, mitochondrial OS=Mus musculus OX=10090 GN=Got2 PE=1 SV=1	Got2	47.412	2	50.1512	4217.94	22807.9
VGAFTVVCKDAEEAK	15	Acetyl (K),Carbamidomethyl (C)	_VGAFTVVC[Carbamidomethyl (C)]K[Acetyl (K)]DAEEAK_	P05202	Aspartate aminotransferase, mitochondrial OS=Mus musculus OX=10090 GN=Got2 PE=1 SV=1	Got2	47.412	3	50.1512	4217.94	22807.9
TQLVSNLKK	9	Acetyl (K)	_TQLVSNLK[Acetyl (K)]K_	P05202	Aspartate aminotransferase, mitochondrial OS=Mus musculus OX=10090 GN=Got2 PE=1 SV=1	Got2	47.412	2	50.1512	5368.78	28329
EIASVVKK	8	Acetyl (K)	_EIASVVK[Acetyl (K)]K_	P05202	Aspartate aminotransferase, mitochondrial OS=Mus musculus OX=10090 GN=Got2 PE=1 SV=1	Got2	47.412	2	50.1512	3257.61	17830.8
VGASFLQR	8	Unmodified	_VGASFLQR_	P05202	Aspartate aminotransferase, mitochondrial OS=Mus musculus OX=10090 GN=Got2 PE=1 SV=1	Got2	47.412	2	50.1512	3388.97	6672.73
VGAFTVVCK	9	Carbamidomethyl (C)	_VGAFTVVC[Carbamidomethyl (C)]K_	P05202	Aspartate aminotransferase, mitochondrial OS=Mus musculus OX=10090 GN=Got2 PE=1 SV=1	Got2	47.412	2	50.1512	2184.45	4087.59
EFSVYMTKDGR	11	Acetyl (K)	_EFSVYMTK[Acetyl (K)]DGR_	P05202	Aspartate aminotransferase, mitochondrial OS=Mus musculus OX=10090 GN=Got2 PE=1 SV=1	Got2	47.412	2	50.1512	910.901	4942.35
IAATILTSPDLR	12	Unmodified	_IAATILTSPDLR_	P05202	Aspartate aminotransferase, mitochondrial OS=Mus musculus OX=10090 GN=Got2 PE=1 SV=1	Got2	47.412	2	50.1512	2277.76	3038.53
FVTVQTISGTGALR	14	Unmodified	_FVTVQTISGTGALR_	P05202	Aspartate aminotransferase, mitochondrial OS=Mus musculus OX=10090 GN=Got2 PE=1 SV=1	Got2	47.412	2	50.1512	1301.05	2930.22
MNLGVGAYR	9	Unmodified	_MNLGVGAYR_	P05202	Aspartate aminotransferase, mitochondrial OS=Mus musculus OX=10090 GN=Got2 PE=1 SV=1	Got2	47.412	2	50.1512	1582.38	1725.86
DVNAAIATIK	10	Unmodified	_DVNAAIATIK_	P05213	Tubulin alpha-1B chain OS=Mus musculus OX=10090 GN=Tuba1b PE=1 SV=2	Tuba1b	50.152	2	49.7106	26851.8	27367.2
EIIDLVLDR	9	Unmodified	_EIIDLVLDR_	P05213	Tubulin alpha-1B chain OS=Mus musculus OX=10090 GN=Tuba1b PE=1 SV=2	Tuba1b	50.152	2	49.7106	20017.9	24967.9
AVFVDLEPTVIDEVR	15	Unmodified	_AVFVDLEPTVIDEVR_	P05213	Tubulin alpha-1B chain OS=Mus musculus OX=10090 GN=Tuba1b PE=1 SV=2	Tuba1b	50.152	2	49.7106	6833.02	9714.49
AVFVDLEPTVIDEVR	15	Unmodified	_AVFVDLEPTVIDEVR_	P05213	Tubulin alpha-1B chain OS=Mus musculus OX=10090 GN=Tuba1b PE=1 SV=2	Tuba1b	50.152	3	49.7106	6833.02	9714.49
NLDIERPTYTNLNR	14	Unmodified	_NLDIERPTYTNLNR_	P05213	Tubulin alpha-1B chain OS=Mus musculus OX=10090 GN=Tuba1b PE=1 SV=2	Tuba1b	50.152	3	49.7106	12298.3	19349
LSVDYGKK	8	Acetyl (K)	_LSVDYGK[Acetyl (K)]K_	P05213	Tubulin alpha-1B chain OS=Mus musculus OX=10090 GN=Tuba1b PE=1 SV=2	Tuba1b	50.152	2	49.7106	11646.8	17682.7
IHFPLATYAPVISAEK	16	Unmodified	_IHFPLATYAPVISAEK_	P05213	Tubulin alpha-1B chain OS=Mus musculus OX=10090 GN=Tuba1b PE=1 SV=2	Tuba1b	50.152	3	49.7106	4971.2	8173.6
IHFPLATYAPVISAEK	16	Unmodified	_IHFPLATYAPVISAEK_	P05213	Tubulin alpha-1B chain OS=Mus musculus OX=10090 GN=Tuba1b PE=1 SV=2	Tuba1b	50.152	2	49.7106	4971.2	8173.6
QLFHPEQLITGK	12	Unmodified	_QLFHPEQLITGK_	P05213	Tubulin alpha-1B chain OS=Mus musculus OX=10090 GN=Tuba1b PE=1 SV=2	Tuba1b	50.152	3	49.7106	11424.5	13499.9
LSVDYGK	7	Unmodified	_LSVDYGK_	P05213	Tubulin alpha-1B chain OS=Mus musculus OX=10090 GN=Tuba1b PE=1 SV=2	Tuba1b	50.152	2	49.7106	13590.2	8945.98
FDLMYAK	7	Unmodified	_FDLMYAK_	P05213	Tubulin alpha-1B chain OS=Mus musculus OX=10090 GN=Tuba1b PE=1 SV=2	Tuba1b	50.152	2	49.7106	6216.5	4317.39
FDLMYAK	7	Oxidation (M)	_FDLM[Oxidation (M)]YAK_	P05213	Tubulin alpha-1B chain OS=Mus musculus OX=10090 GN=Tuba1b PE=1 SV=2	Tuba1b	50.152	2	49.7106	6216.5	4317.39
VGINYQPPTVVPGGDLAK	18	Unmodified	_VGINYQPPTVVPGGDLAK_	P05213	Tubulin alpha-1B chain OS=Mus musculus OX=10090 GN=Tuba1b PE=1 SV=2	Tuba1b	50.152	2	49.7106	2815.44	4917.06
VGINYQPPTVVPGGDLAK	18	Unmodified	_VGINYQPPTVVPGGDLAK_	P05213	Tubulin alpha-1B chain OS=Mus musculus OX=10090 GN=Tuba1b PE=1 SV=2	Tuba1b	50.152	3	49.7106	2815.44	4917.06
EDMAALEK	8	Unmodified	_EDMAALEK_	P05213	Tubulin alpha-1B chain OS=Mus musculus OX=10090 GN=Tuba1b PE=1 SV=2	Tuba1b	50.152	2	49.7106	3241.49	3211.3
EDMAALEK	8	Oxidation (M)	_EDM[Oxidation (M)]AALEK_	P05213	Tubulin alpha-1B chain OS=Mus musculus OX=10090 GN=Tuba1b PE=1 SV=2	Tuba1b	50.152	2	49.7106	3241.49	3211.3
FDLMYAKR	8	Acetyl (K)	_FDLMYAK[Acetyl (K)]R_	P05213	Tubulin alpha-1B chain OS=Mus musculus OX=10090 GN=Tuba1b PE=1 SV=2	Tuba1b	50.152	2	49.7106	3434.39	9372.09
YMACCLLYR	9	2 Carbamidomethyl (C)	_YMAC[Carbamidomethyl (C)]C[Carbamidomethyl (C)]LLYR_	P05213	Tubulin alpha-1B chain OS=Mus musculus OX=10090 GN=Tuba1b PE=1 SV=2	Tuba1b	50.152	2	49.7106	2950.09	1948.1
YMACCLLYR	9	Oxidation (M),2 Carbamidomethyl (C)	_YM[Oxidation (M)]AC[Carbamidomethyl (C)]C[Carbamidomethyl (C)]LLYR_	P05213	Tubulin alpha-1B chain OS=Mus musculus OX=10090 GN=Tuba1b PE=1 SV=2	Tuba1b	50.152	2	49.7106	2950.09	1948.1
EDAANNYAR	9	Unmodified	_EDAANNYAR_	P05213	Tubulin alpha-1B chain OS=Mus musculus OX=10090 GN=Tuba1b PE=1 SV=2	Tuba1b	50.152	2	49.7106	2043.58	1499.2
SIQFVDWCPTGFK	13	Carbamidomethyl (C)	_SIQFVDWC[Carbamidomethyl (C)]PTGFK_	P05213	Tubulin alpha-1B chain OS=Mus musculus OX=10090 GN=Tuba1b PE=1 SV=2	Tuba1b	50.152	2	49.7106	604.834	1681.06
PTYTNLNR	8	Unmodified	_PTYTNLNR_	P05213	Tubulin alpha-1B chain OS=Mus musculus OX=10090 GN=Tuba1b PE=1 SV=2	Tuba1b	50.152	2	49.7106	1092.74	1140.49
AYHEQLSVAEITNACFEPANQMVK	24	Carbamidomethyl (C)	_AYHEQLSVAEITNAC[Carbamidomethyl (C)]FEPANQMVK_	P05213	Tubulin alpha-1B chain OS=Mus musculus OX=10090 GN=Tuba1b PE=1 SV=2	Tuba1b	50.152	3	49.7106	161.123	845.552
AYHEQLSVAEITNACFEPANQMVK	24	Oxidation (M),Carbamidomethyl (C)	_AYHEQLSVAEITNAC[Carbamidomethyl (C)]FEPANQM[Oxidation (M)]VK_	P05213	Tubulin alpha-1B chain OS=Mus musculus OX=10090 GN=Tuba1b PE=1 SV=2	Tuba1b	50.152	3	49.7106	161.123	845.552
TIGGGDDSFNTFFSETGAGK	20	Unmodified	_TIGGGDDSFNTFFSETGAGK_	P05213	Tubulin alpha-1B chain OS=Mus musculus OX=10090 GN=Tuba1b PE=1 SV=2	Tuba1b	50.152	3	49.7106	465.927	1215.89
IVLQIDNAR	9	Unmodified	_IVLQIDNAR_	P05784	Keratin, type I cytoskeletal 18 OS=Mus musculus OX=10090 GN=Krt18 PE=1 SV=5	Krt18	47.539	2	44.6393	1609.51	5977.7
LQLETEIEALK	11	Unmodified	_LQLETEIEALK_	P05784	Keratin, type I cytoskeletal 18 OS=Mus musculus OX=10090 GN=Krt18 PE=1 SV=5	Krt18	47.539	2	44.6393	1098.85	3405.96
QAQEYEALLNIK	12	Unmodified	_QAQEYEALLNIK_	P05784	Keratin, type I cytoskeletal 18 OS=Mus musculus OX=10090 GN=Krt18 PE=1 SV=5	Krt18	47.539	2	44.6393		790.343
DAETTLTELR	10	Unmodified	_DAETTLTELR_	P05784	Keratin, type I cytoskeletal 18 OS=Mus musculus OX=10090 GN=Krt18 PE=1 SV=5	Krt18	47.539	2	44.6393	544.269
LVIITAGAR	9	Unmodified	_LVIITAGAR_	P06151	L-lactate dehydrogenase A chain OS=Mus musculus OX=10090 GN=Ldha PE=1 SV=3	Ldha	36.499	2	45.5632	95765.4	98365
DQLIVNLLK	9	Unmodified	_DQLIVNLLK_	P06151	L-lactate dehydrogenase A chain OS=Mus musculus OX=10090 GN=Ldha PE=1 SV=3	Ldha	36.499	2	45.5632	41816.6	15778.2
ISGFPKNR	8	Acetyl (K)	_ISGFPK[Acetyl (K)]NR_	P06151	L-lactate dehydrogenase A chain OS=Mus musculus OX=10090 GN=Ldha PE=1 SV=3	Ldha	36.499	2	45.5632	21262.5	28777.3
VTLTPEEEAR	10	Unmodified	_VTLTPEEEAR_	P06151	L-lactate dehydrogenase A chain OS=Mus musculus OX=10090 GN=Ldha PE=1 SV=3	Ldha	36.499	2	45.5632	25710	16309.8
VIGSGCNLDSAR	12	Carbamidomethyl (C)	_VIGSGC[Carbamidomethyl (C)]NLDSAR_	P06151	L-lactate dehydrogenase A chain OS=Mus musculus OX=10090 GN=Ldha PE=1 SV=3	Ldha	36.499	2	45.5632	12962.8	15175.8
FIIPNIVK	8	Unmodified	_FIIPNIVK_	P06151	L-lactate dehydrogenase A chain OS=Mus musculus OX=10090 GN=Ldha PE=1 SV=3	Ldha	36.499	2	45.5632	18813.6	7548.08
SADTLWGIQK	10	Unmodified	_SADTLWGIQK_	P06151	L-lactate dehydrogenase A chain OS=Mus musculus OX=10090 GN=Ldha PE=1 SV=3	Ldha	36.499	2	45.5632	5884.37	3566.84
QVVDSAYEVIK	11	Unmodified	_QVVDSAYEVIK_	P06151	L-lactate dehydrogenase A chain OS=Mus musculus OX=10090 GN=Ldha PE=1 SV=3	Ldha	36.499	2	45.5632	6179.37	3014.33
IVSSKDYCVTANSK	14	Acetyl (K),Carbamidomethyl (C)	_IVSSK[Acetyl (K)]DYC[Carbamidomethyl (C)]VTANSK_	P06151	L-lactate dehydrogenase A chain OS=Mus musculus OX=10090 GN=Ldha PE=1 SV=3	Ldha	36.499	2	45.5632	4356.45	3726.78
GEMMDLQHGSLFLK	14	Unmodified	_GEMMDLQHGSLFLK_	P06151	L-lactate dehydrogenase A chain OS=Mus musculus OX=10090 GN=Ldha PE=1 SV=3	Ldha	36.499	3	45.5632	2049.34	2842.02
GEMMDLQHGSLFLK	14	Oxidation (M)	_GEM[Oxidation (M)]MDLQHGSLFLK_	P06151	L-lactate dehydrogenase A chain OS=Mus musculus OX=10090 GN=Ldha PE=1 SV=3	Ldha	36.499	3	45.5632	2049.34	2842.02
SLNPELGTDADKEQWK	16	Unmodified	_SLNPELGTDADKEQWK_	P06151	L-lactate dehydrogenase A chain OS=Mus musculus OX=10090 GN=Ldha PE=1 SV=3	Ldha	36.499	3	45.5632	1125.68	599.615
TPKIVSSK	8	Acetyl (K)	_TPK[Acetyl (K)]IVSSK_	P06151	L-lactate dehydrogenase A chain OS=Mus musculus OX=10090 GN=Ldha PE=1 SV=3	Ldha	36.499	2	45.5632	1623.01
HFVALSTNTAKVK	13	Acetyl (K)	_HFVALSTNTAK[Acetyl (K)]VK_	P06745	Glucose-6-phosphate isomerase OS=Mus musculus OX=10090 GN=Gpi PE=1 SV=4	Gpi	62.767	3	53.3592	2097.09	4969.14
HFVALSTNTAKVK	13	Acetyl (K)	_HFVALSTNTAK[Acetyl (K)]VK_	P06745	Glucose-6-phosphate isomerase OS=Mus musculus OX=10090 GN=Gpi PE=1 SV=4	Gpi	62.767	2	53.3592	2097.09	4969.14
ELFEADPER	9	Unmodified	_ELFEADPER_	P06745	Glucose-6-phosphate isomerase OS=Mus musculus OX=10090 GN=Gpi PE=1 SV=4	Gpi	62.767	2	53.3592	3513.79	2962.39
TFTTQETITNAETAK	15	Unmodified	_TFTTQETITNAETAK_	P06745	Glucose-6-phosphate isomerase OS=Mus musculus OX=10090 GN=Gpi PE=1 SV=4	Gpi	62.767	2	53.3592	888.581	1670.09
TFTTQETITNAETAK	15	Unmodified	_TFTTQETITNAETAK_	P06745	Glucose-6-phosphate isomerase OS=Mus musculus OX=10090 GN=Gpi PE=1 SV=4	Gpi	62.767	3	53.3592	888.581	1670.09
EWFLEAAK	8	Unmodified	_EWFLEAAK_	P06745	Glucose-6-phosphate isomerase OS=Mus musculus OX=10090 GN=Gpi PE=1 SV=4	Gpi	62.767	2	53.3592	1833.59	1946.12
HFVALSTNTAK	11	Unmodified	_HFVALSTNTAK_	P06745	Glucose-6-phosphate isomerase OS=Mus musculus OX=10090 GN=Gpi PE=1 SV=4	Gpi	62.767	2	53.3592	242.988	242.096
EVMQMLVELAK	11	Oxidation (M)	_EVM[Oxidation (M)]QMLVELAK_	P06745	Glucose-6-phosphate isomerase OS=Mus musculus OX=10090 GN=Gpi PE=1 SV=4	Gpi	62.767	2	53.3592	222.684	209.092
PIIFALSNPTSK	12	Unmodified	_PIIFALSNPTSK_	P06801	NADP-dependent malic enzyme OS=Mus musculus OX=10090 GN=Me1 PE=1 SV=2	Me1	63.954	2	49.4426	1366.65	286.461
IAVKIVQDAYK	11	Acetyl (K)	_IAVK[Acetyl (K)]IVQDAYK_	P06801	NADP-dependent malic enzyme OS=Mus musculus OX=10090 GN=Me1 PE=1 SV=2	Me1	63.954	2	49.4426	828.69	791.02
IWLVDSK	7	Unmodified	_IWLVDSK_	P06801	NADP-dependent malic enzyme OS=Mus musculus OX=10090 GN=Me1 PE=1 SV=2	Me1	63.954	2	49.4426	1386.76
AIVVTDGER	9	Unmodified	_AIVVTDGER_	P06801	NADP-dependent malic enzyme OS=Mus musculus OX=10090 GN=Me1 PE=1 SV=2	Me1	63.954	2	49.4426	954.166
IVQDAYK	7	Unmodified	_IVQDAYK_	P06801	NADP-dependent malic enzyme OS=Mus musculus OX=10090 GN=Me1 PE=1 SV=2	Me1	63.954	2	49.4426	478.518
ELPSFLGKR	9	Acetyl (K)	_ELPSFLGK[Acetyl (K)]R_	P07091	Protein S100-A4 OS=Mus musculus OX=10090 GN=S100a4 PE=1 SV=1	S100a4	11.722	2	46.4247	64705	76112.4
ELPSFLGK	8	Unmodified	_ELPSFLGK_	P07091	Protein S100-A4 OS=Mus musculus OX=10090 GN=S100a4 PE=1 SV=1	S100a4	11.722	2	46.4247	44360.7	33721.6
TDEAAFQK	8	Unmodified	_TDEAAFQK_	P07091	Protein S100-A4 OS=Mus musculus OX=10090 GN=S100a4 PE=1 SV=1	S100a4	11.722	2	46.4247	8665.09	3108.96
VMSNLDSNR	9	Unmodified	_VMSNLDSNR_	P07091	Protein S100-A4 OS=Mus musculus OX=10090 GN=S100a4 PE=1 SV=1	S100a4	11.722	2	46.4247	3544.77
VMSNLDSNR	9	Oxidation (M)	_VM[Oxidation (M)]SNLDSNR_	P07091	Protein S100-A4 OS=Mus musculus OX=10090 GN=S100a4 PE=1 SV=1	S100a4	11.722	2	46.4247	3544.77
SVCHLQKVFER	11	Acetyl (K),Carbamidomethyl (C)	_SVC[Carbamidomethyl (C)]HLQK[Acetyl (K)]VFER_	P07356	Annexin A2 OS=Mus musculus OX=10090 GN=Anxa2 PE=1 SV=2	Anxa2	38.677	3	56.4383	2.00425e+06	2.32995e+06
SVCHLQKVFER	11	Acetyl (K),Carbamidomethyl (C)	_SVC[Carbamidomethyl (C)]HLQK[Acetyl (K)]VFER_	P07356	Annexin A2 OS=Mus musculus OX=10090 GN=Anxa2 PE=1 SV=2	Anxa2	38.677	2	56.4383	2.00425e+06	2.32995e+06
SEVDMLKIR	9	Acetyl (K)	_SEVDMLK[Acetyl (K)]IR_	P07356	Annexin A2 OS=Mus musculus OX=10090 GN=Anxa2 PE=1 SV=2	Anxa2	38.677	2	56.4383	8998.68	13041.9
SEVDMLKIR	9	Acetyl (K),Oxidation (M)	_SEVDM[Oxidation (M)]LK[Acetyl (K)]IR_	P07356	Annexin A2 OS=Mus musculus OX=10090 GN=Anxa2 PE=1 SV=2	Anxa2	38.677	2	56.4383	8998.68	13041.9
KLMVALAK	8	Acetyl (K)	_K[Acetyl (K)]LMVALAK_	P07356	Annexin A2 OS=Mus musculus OX=10090 GN=Anxa2 PE=1 SV=2	Anxa2	38.677	2	56.4383	11211.9	12769.1
DIISDTSGDFR	11	Unmodified	_DIISDTSGDFR_	P07356	Annexin A2 OS=Mus musculus OX=10090 GN=Anxa2 PE=1 SV=2	Anxa2	38.677	2	56.4383	7122.86	9058.23
WISIMTER	8	Unmodified	_WISIMTER_	P07356	Annexin A2 OS=Mus musculus OX=10090 GN=Anxa2 PE=1 SV=2	Anxa2	38.677	2	56.4383	8019.3	6910.5
ELYDAGVKR	9	Acetyl (K)	_ELYDAGVK[Acetyl (K)]R_	P07356	Annexin A2 OS=Mus musculus OX=10090 GN=Anxa2 PE=1 SV=2	Anxa2	38.677	2	56.4383	2551.12	10576.2
DIISDTSGDFRK	12	Unmodified	_DIISDTSGDFRK_	P07356	Annexin A2 OS=Mus musculus OX=10090 GN=Anxa2 PE=1 SV=2	Anxa2	38.677	3	56.4383	1425.36	4892.04
DIISDTSGDFRK	12	Unmodified	_DIISDTSGDFRK_	P07356	Annexin A2 OS=Mus musculus OX=10090 GN=Anxa2 PE=1 SV=2	Anxa2	38.677	2	56.4383	1425.36	4892.04
STVHEILCK	9	Carbamidomethyl (C),Acetyl (Protein N-term)	_[Acetyl (Protein N-term)]STVHEILC[Carbamidomethyl (C)]K_	P07356	Annexin A2 OS=Mus musculus OX=10090 GN=Anxa2 PE=1 SV=2	Anxa2	38.677	2	56.4383	5955.42	6025.15
TNQELQEINR	10	Unmodified	_TNQELQEINR_	P07356	Annexin A2 OS=Mus musculus OX=10090 GN=Anxa2 PE=1 SV=2	Anxa2	38.677	2	56.4383	4259.47	6783.5
ELYDAGVK	8	Unmodified	_ELYDAGVK_	P07356	Annexin A2 OS=Mus musculus OX=10090 GN=Anxa2 PE=1 SV=2	Anxa2	38.677	2	56.4383	6641.28	3661.18
SLYYYIQQDTK	11	Unmodified	_SLYYYIQQDTK_	P07356	Annexin A2 OS=Mus musculus OX=10090 GN=Anxa2 PE=1 SV=2	Anxa2	38.677	2	56.4383	5536.38	4430.7
DALNIETAVK	10	Unmodified	_DALNIETAVK_	P07356	Annexin A2 OS=Mus musculus OX=10090 GN=Anxa2 PE=1 SV=2	Anxa2	38.677	2	56.4383	7957.57	1670.77
TPAQYDASELK	11	Unmodified	_TPAQYDASELK_	P07356	Annexin A2 OS=Mus musculus OX=10090 GN=Anxa2 PE=1 SV=2	Anxa2	38.677	2	56.4383	4824.09	3253.56
QDIAFAYQR	9	Unmodified	_QDIAFAYQR_	P07356	Annexin A2 OS=Mus musculus OX=10090 GN=Anxa2 PE=1 SV=2	Anxa2	38.677	2	56.4383	4488.36	3331.83
PLYFADR	7	Unmodified	_PLYFADR_	P07356	Annexin A2 OS=Mus musculus OX=10090 GN=Anxa2 PE=1 SV=2	Anxa2	38.677	2	56.4383	2569.11	4515.72
GLGTDEDSLIEIICSR	16	Carbamidomethyl (C)	_GLGTDEDSLIEIIC[Carbamidomethyl (C)]SR_	P07356	Annexin A2 OS=Mus musculus OX=10090 GN=Anxa2 PE=1 SV=2	Anxa2	38.677	2	56.4383	1178.54	1922.63
GLGTDEDSLIEIICSR	16	Carbamidomethyl (C)	_GLGTDEDSLIEIIC[Carbamidomethyl (C)]SR_	P07356	Annexin A2 OS=Mus musculus OX=10090 GN=Anxa2 PE=1 SV=2	Anxa2	38.677	3	56.4383	1178.54	1922.63
GVDEVTIVNILTNR	14	Unmodified	_GVDEVTIVNILTNR_	P07356	Annexin A2 OS=Mus musculus OX=10090 GN=Anxa2 PE=1 SV=2	Anxa2	38.677	2	56.4383	1234.58	1526.83
GVDEVTIVNILTNR	14	Unmodified	_GVDEVTIVNILTNR_	P07356	Annexin A2 OS=Mus musculus OX=10090 GN=Anxa2 PE=1 SV=2	Anxa2	38.677	3	56.4383	1234.58	1526.83
LMVALAK	7	Oxidation (M)	_LM[Oxidation (M)]VALAK_	P07356	Annexin A2 OS=Mus musculus OX=10090 GN=Anxa2 PE=1 SV=2	Anxa2	38.677	2	56.4383	3016.55	2137.59
SYSPYDMLESIK	12	Oxidation (M)	_SYSPYDM[Oxidation (M)]LESIK_	P07356	Annexin A2 OS=Mus musculus OX=10090 GN=Anxa2 PE=1 SV=2	Anxa2	38.677	2	56.4383	1022.87	557.733
SYSPYDMLESIK	12	Unmodified	_SYSPYDMLESIK_	P07356	Annexin A2 OS=Mus musculus OX=10090 GN=Anxa2 PE=1 SV=2	Anxa2	38.677	2	56.4383	1022.87	557.733
LSLEGDHSTPPSAYGSVK	18	Unmodified	_LSLEGDHSTPPSAYGSVK_	P07356	Annexin A2 OS=Mus musculus OX=10090 GN=Anxa2 PE=1 SV=2	Anxa2	38.677	3	56.4383	615.142	2372.26
RAEDGSVIDYELIDQDAR	18	Unmodified	_RAEDGSVIDYELIDQDAR_	P07356	Annexin A2 OS=Mus musculus OX=10090 GN=Anxa2 PE=1 SV=2	Anxa2	38.677	3	56.4383	490.588	1908.8
AEDGSVIDYELIDQDAR	17	Unmodified	_AEDGSVIDYELIDQDAR_	P07356	Annexin A2 OS=Mus musculus OX=10090 GN=Anxa2 PE=1 SV=2	Anxa2	38.677	2	56.4383		2374.06
ALLYLCGGDD	10	Carbamidomethyl (C)	_ALLYLC[Carbamidomethyl (C)]GGDD_	P07356	Annexin A2 OS=Mus musculus OX=10090 GN=Anxa2 PE=1 SV=2	Anxa2	38.677	2	56.4383	561.876	288.688
VYKEMYK	7	Acetyl (K)	_VYK[Acetyl (K)]EMYK_	P07356	Annexin A2 OS=Mus musculus OX=10090 GN=Anxa2 PE=1 SV=2	Anxa2	38.677	2	56.4383	1575.23
PYTNFDAER	9	Unmodified	_PYTNFDAER_	P07356	Annexin A2 OS=Mus musculus OX=10090 GN=Anxa2 PE=1 SV=2	Anxa2	38.677	2	56.4383	881.536
SYSPYDMLESIKK	13	Unmodified	_SYSPYDMLESIKK_	P07356	Annexin A2 OS=Mus musculus OX=10090 GN=Anxa2 PE=1 SV=2	Anxa2	38.677	3	56.4383	95.1793
LVQEVTDFAK	10	Unmodified	_LVQEVTDFAK_	P07724	Albumin OS=Mus musculus OX=10090 GN=Alb PE=1 SV=3	Alb	68.693	2	50.0249	2457.25	5193
LGEYGFQNAILVR	13	Unmodified	_LGEYGFQNAILVR_	P07724	Albumin OS=Mus musculus OX=10090 GN=Alb PE=1 SV=3	Alb	68.693	2	50.0249	1211.14	1988.99
ECCHGDLLECADDR	14	3 Carbamidomethyl (C)	_EC[Carbamidomethyl (C)]C[Carbamidomethyl (C)]HGDLLEC[Carbamidomethyl (C)]ADDR_	P07724	Albumin OS=Mus musculus OX=10090 GN=Alb PE=1 SV=3	Alb	68.693	3	50.0249	939.075	2046.81
APQVSTPTLVEAAR	14	Unmodified	_APQVSTPTLVEAAR_	P07724	Albumin OS=Mus musculus OX=10090 GN=Alb PE=1 SV=3	Alb	68.693	2	50.0249	1466.17	144.425
ALLFVPR	7	Unmodified	_ALLFVPR_	P07901	Heat shock protein HSP 90-alpha OS=Mus musculus OX=10090 GN=Hsp90aa1 PE=1 SV=4	Hsp90aa1	84.788	2	52.7289	7936.02	11447.5
ELISNSSDALDK	12	Unmodified	_ELISNSSDALDK_	P07901	Heat shock protein HSP 90-alpha OS=Mus musculus OX=10090 GN=Hsp90aa1 PE=1 SV=4	Hsp90aa1	84.788	2	52.7289	3067.94	9238.19
TLTIVDTGIGMTK	13	Unmodified	_TLTIVDTGIGMTK_	P07901	Heat shock protein HSP 90-alpha OS=Mus musculus OX=10090 GN=Hsp90aa1 PE=1 SV=4	Hsp90aa1	84.788	2	52.7289	1416.9	4501.02
TLTIVDTGIGMTK	13	Oxidation (M)	_TLTIVDTGIGM[Oxidation (M)]TK_	P07901	Heat shock protein HSP 90-alpha OS=Mus musculus OX=10090 GN=Hsp90aa1 PE=1 SV=4	Hsp90aa1	84.788	2	52.7289	1416.9	4501.02
DQVANSAFVER	11	Unmodified	_DQVANSAFVER_	P07901	Heat shock protein HSP 90-alpha OS=Mus musculus OX=10090 GN=Hsp90aa1 PE=1 SV=4	Hsp90aa1	84.788	2	52.7289	1776.49	6351.62
APFDLFENR	9	Unmodified	_APFDLFENR_	P07901	Heat shock protein HSP 90-alpha OS=Mus musculus OX=10090 GN=Hsp90aa1 PE=1 SV=4	Hsp90aa1	84.788	2	52.7289	3033.13	3906.52
LGIHEDSQNR	10	Unmodified	_LGIHEDSQNR_	P07901	Heat shock protein HSP 90-alpha OS=Mus musculus OX=10090 GN=Hsp90aa1 PE=1 SV=4	Hsp90aa1	84.788	3	52.7289	952.875	3079.69
FYEQFSK	7	Unmodified	_FYEQFSK_	P07901	Heat shock protein HSP 90-alpha OS=Mus musculus OX=10090 GN=Hsp90aa1 PE=1 SV=4	Hsp90aa1	84.788	2	52.7289	725.402	1410.35
NPDDITNEEYGEFYK	15	Unmodified	_NPDDITNEEYGEFYK_	P07901	Heat shock protein HSP 90-alpha OS=Mus musculus OX=10090 GN=Hsp90aa1 PE=1 SV=4	Hsp90aa1	84.788	2	52.7289	202.535	637.134
TFDAIVMDPK	10	Unmodified	_TFDAIVMDPK_	P08003	Protein disulfide-isomerase A4 OS=Mus musculus OX=10090 GN=Pdia4 PE=1 SV=3	Pdia4	71.983	2	49.6322	1173.46	1469.9
TFDAIVMDPK	10	Oxidation (M)	_TFDAIVM[Oxidation (M)]DPK_	P08003	Protein disulfide-isomerase A4 OS=Mus musculus OX=10090 GN=Pdia4 PE=1 SV=3	Pdia4	71.983	2	49.6322	1173.46	1469.9
VDATEQTDLAK	11	Unmodified	_VDATEQTDLAK_	P08003	Protein disulfide-isomerase A4 OS=Mus musculus OX=10090 GN=Pdia4 PE=1 SV=3	Pdia4	71.983	2	49.6322	1105.1	2669.29
FDVSGYPTIK	10	Unmodified	_FDVSGYPTIK_	P08003	Protein disulfide-isomerase A4 OS=Mus musculus OX=10090 GN=Pdia4 PE=1 SV=3	Pdia4	71.983	2	49.6322	986.709	1481.84
DNDPPIAVAK	10	Unmodified	_DNDPPIAVAK_	P08003	Protein disulfide-isomerase A4 OS=Mus musculus OX=10090 GN=Pdia4 PE=1 SV=3	Pdia4	71.983	2	49.6322	913.868	906.433
AATQFWR	7	Unmodified	_AATQFWR_	P08003	Protein disulfide-isomerase A4 OS=Mus musculus OX=10090 GN=Pdia4 PE=1 SV=3	Pdia4	71.983	2	49.6322	871.468	736.522
IDATSASMLASK	12	Unmodified	_IDATSASMLASK_	P08003	Protein disulfide-isomerase A4 OS=Mus musculus OX=10090 GN=Pdia4 PE=1 SV=3	Pdia4	71.983	2	49.6322	1091.82	501.672
QFAPEYEK	8	Unmodified	_QFAPEYEK_	P08003	Protein disulfide-isomerase A4 OS=Mus musculus OX=10090 GN=Pdia4 PE=1 SV=3	Pdia4	71.983	2	49.6322	506.642	469.614
QLEPIYTSLGK	11	Unmodified	_QLEPIYTSLGK_	P08003	Protein disulfide-isomerase A4 OS=Mus musculus OX=10090 GN=Pdia4 PE=1 SV=3	Pdia4	71.983	2	49.6322	423.158	104.419
TQEEIVAK	8	Unmodified	_TQEEIVAK_	P08003	Protein disulfide-isomerase A4 OS=Mus musculus OX=10090 GN=Pdia4 PE=1 SV=3	Pdia4	71.983	2	49.6322	823.1
LVLTHPEK	8	Unmodified	_LVLTHPEK_	P08003	Protein disulfide-isomerase A4 OS=Mus musculus OX=10090 GN=Pdia4 PE=1 SV=3	Pdia4	71.983	2	49.6322	473.499
MDATANDITNDQYK	14	Unmodified	_MDATANDITNDQYK_	P08003	Protein disulfide-isomerase A4 OS=Mus musculus OX=10090 GN=Pdia4 PE=1 SV=3	Pdia4	71.983	2	49.6322	174.769
MKLNFSGLR	9	Acetyl (K)	_MK[Acetyl (K)]LNFSGLR_	P08074	Carbonyl reductase [NADPH] 2 OS=Mus musculus OX=10090 GN=Cbr2 PE=1 SV=1	Cbr2	25.959	2	51.0543	2982.51	43309.9
MKLNFSGLR	9	Acetyl (K),Oxidation (M)	_M[Oxidation (M)]K[Acetyl (K)]LNFSGLR_	P08074	Carbonyl reductase [NADPH] 2 OS=Mus musculus OX=10090 GN=Cbr2 PE=1 SV=1	Cbr2	25.959	2	51.0543	2982.51	43309.9
MKLNFSGLR	9	Acetyl (K),Oxidation (M),Acetyl (Protein N-term)	_[Acetyl (Protein N-term)]M[Oxidation (M)]K[Acetyl (K)]LNFSGLR_	P08074	Carbonyl reductase [NADPH] 2 OS=Mus musculus OX=10090 GN=Cbr2 PE=1 SV=1	Cbr2	25.959	2	51.0543	2982.51	43309.9
MKLNFSGLR	9	Acetyl (K),Acetyl (Protein N-term)	_[Acetyl (Protein N-term)]MK[Acetyl (K)]LNFSGLR_	P08074	Carbonyl reductase [NADPH] 2 OS=Mus musculus OX=10090 GN=Cbr2 PE=1 SV=1	Cbr2	25.959	2	51.0543	2982.51	43309.9
ALHASGAKVVAVTR	14	Acetyl (K)	_ALHASGAK[Acetyl (K)]VVAVTR_	P08074	Carbonyl reductase [NADPH] 2 OS=Mus musculus OX=10090 GN=Cbr2 PE=1 SV=1	Cbr2	25.959	3	51.0543	7283.96	14449.3
ALHASGAKVVAVTR	14	Acetyl (K)	_ALHASGAK[Acetyl (K)]VVAVTR_	P08074	Carbonyl reductase [NADPH] 2 OS=Mus musculus OX=10090 GN=Cbr2 PE=1 SV=1	Cbr2	25.959	2	51.0543	7283.96	14449.3
LNFSGLR	7	Unmodified	_LNFSGLR_	P08074	Carbonyl reductase [NADPH] 2 OS=Mus musculus OX=10090 GN=Cbr2 PE=1 SV=1	Cbr2	25.959	2	51.0543	13393	4619.82
SVFQVSQMVAR	11	Unmodified	_SVFQVSQMVAR_	P08074	Carbonyl reductase [NADPH] 2 OS=Mus musculus OX=10090 GN=Cbr2 PE=1 SV=1	Cbr2	25.959	2	51.0543	5084.4	2639.89
SVFQVSQMVAR	11	Oxidation (M)	_SVFQVSQM[Oxidation (M)]VAR_	P08074	Carbonyl reductase [NADPH] 2 OS=Mus musculus OX=10090 GN=Cbr2 PE=1 SV=1	Cbr2	25.959	2	51.0543	5084.4	2639.89
TNSDLVSLAK	10	Unmodified	_TNSDLVSLAK_	P08074	Carbonyl reductase [NADPH] 2 OS=Mus musculus OX=10090 GN=Cbr2 PE=1 SV=1	Cbr2	25.959	2	51.0543	4822.65	2522.83
VNSVNPTVVLTDMGK	15	Unmodified	_VNSVNPTVVLTDMGK_	P08074	Carbonyl reductase [NADPH] 2 OS=Mus musculus OX=10090 GN=Cbr2 PE=1 SV=1	Cbr2	25.959	2	51.0543	2897.15	613.286
VNSVNPTVVLTDMGK	15	Oxidation (M)	_VNSVNPTVVLTDM[Oxidation (M)]GK_	P08074	Carbonyl reductase [NADPH] 2 OS=Mus musculus OX=10090 GN=Cbr2 PE=1 SV=1	Cbr2	25.959	2	51.0543	2897.15	613.286
GAMTMLTK	8	Unmodified	_GAMTMLTK_	P08074	Carbonyl reductase [NADPH] 2 OS=Mus musculus OX=10090 GN=Cbr2 PE=1 SV=1	Cbr2	25.959	2	51.0543	1888.28	2035.72
GAMTMLTK	8	Oxidation (M)	_GAMTM[Oxidation (M)]LTK_	P08074	Carbonyl reductase [NADPH] 2 OS=Mus musculus OX=10090 GN=Cbr2 PE=1 SV=1	Cbr2	25.959	2	51.0543	1888.28	2035.72
VSADPEFAR	9	Unmodified	_VSADPEFAR_	P08074	Carbonyl reductase [NADPH] 2 OS=Mus musculus OX=10090 GN=Cbr2 PE=1 SV=1	Cbr2	25.959	2	51.0543	1142.79
LIINSLYK	8	Unmodified	_LIINSLYK_	P08113	Endoplasmin OS=Mus musculus OX=10090 GN=Hsp90b1 PE=1 SV=2	Hsp90b1	92.476	2	52.088	12262.6	12243.6
TFEINPR	7	Unmodified	_TFEINPR_	P08113	Endoplasmin OS=Mus musculus OX=10090 GN=Hsp90b1 PE=1 SV=2	Hsp90b1	92.476	2	52.088	9907.5	14132.2
SILFVPTSAPR	11	Unmodified	_SILFVPTSAPR_	P08113	Endoplasmin OS=Mus musculus OX=10090 GN=Hsp90b1 PE=1 SV=2	Hsp90b1	92.476	2	52.088	102.233	22050.9
IYFMAGSSR	9	Unmodified	_IYFMAGSSR_	P08113	Endoplasmin OS=Mus musculus OX=10090 GN=Hsp90b1 PE=1 SV=2	Hsp90b1	92.476	2	52.088	3420.71	5193.86
IYFMAGSSR	9	Oxidation (M)	_IYFM[Oxidation (M)]AGSSR_	P08113	Endoplasmin OS=Mus musculus OX=10090 GN=Hsp90b1 PE=1 SV=2	Hsp90b1	92.476	2	52.088	3420.71	5193.86
SGYLLPDTK	9	Unmodified	_SGYLLPDTK_	P08113	Endoplasmin OS=Mus musculus OX=10090 GN=Hsp90b1 PE=1 SV=2	Hsp90b1	92.476	2	52.088	5542.69	8088.28
GVVDSDDLPLNVSR	14	Unmodified	_GVVDSDDLPLNVSR_	P08113	Endoplasmin OS=Mus musculus OX=10090 GN=Hsp90b1 PE=1 SV=2	Hsp90b1	92.476	2	52.088	5107.97	7941.54
NLLHVTDTGVGMTR	14	Unmodified	_NLLHVTDTGVGMTR_	P08113	Endoplasmin OS=Mus musculus OX=10090 GN=Hsp90b1 PE=1 SV=2	Hsp90b1	92.476	3	52.088	2610.34	3352.11
NLLHVTDTGVGMTR	14	Oxidation (M)	_NLLHVTDTGVGM[Oxidation (M)]TR_	P08113	Endoplasmin OS=Mus musculus OX=10090 GN=Hsp90b1 PE=1 SV=2	Hsp90b1	92.476	3	52.088	2610.34	3352.11
EFGTNIK	7	Unmodified	_EFGTNIK_	P08113	Endoplasmin OS=Mus musculus OX=10090 GN=Hsp90b1 PE=1 SV=2	Hsp90b1	92.476	2	52.088	3386.03	4048.08
GLFDEYGSK	9	Unmodified	_GLFDEYGSK_	P08113	Endoplasmin OS=Mus musculus OX=10090 GN=Hsp90b1 PE=1 SV=2	Hsp90b1	92.476	2	52.088	3391.21	3680.33
LGVIEDHSNR	10	Unmodified	_LGVIEDHSNR_	P08113	Endoplasmin OS=Mus musculus OX=10090 GN=Hsp90b1 PE=1 SV=2	Hsp90b1	92.476	3	52.088	3293.41	3629.27
EAESSPFVER	10	Unmodified	_EAESSPFVER_	P08113	Endoplasmin OS=Mus musculus OX=10090 GN=Hsp90b1 PE=1 SV=2	Hsp90b1	92.476	2	52.088	1746.57	1507.84
GLFDEYGSKK	10	Acetyl (K)	_GLFDEYGSK[Acetyl (K)]K_	P08113	Endoplasmin OS=Mus musculus OX=10090 GN=Hsp90b1 PE=1 SV=2	Hsp90b1	92.476	2	52.088		1466.51
VFITDDFHDMMPK	13	Oxidation (M)	_VFITDDFHDM[Oxidation (M)]MPK_	P08113	Endoplasmin OS=Mus musculus OX=10090 GN=Hsp90b1 PE=1 SV=2	Hsp90b1	92.476	3	52.088	590.354	339.208
VFITDDFHDMMPK	13	Oxidation (M)	_VFITDDFHDMM[Oxidation (M)]PK_	P08113	Endoplasmin OS=Mus musculus OX=10090 GN=Hsp90b1 PE=1 SV=2	Hsp90b1	92.476	3	52.088	590.354	339.208
TDDEVVQR	8	Unmodified	_TDDEVVQR_	P08113	Endoplasmin OS=Mus musculus OX=10090 GN=Hsp90b1 PE=1 SV=2	Hsp90b1	92.476	2	52.088	700.602	1042.23
EVEEDEYK	8	Unmodified	_EVEEDEYK_	P08113	Endoplasmin OS=Mus musculus OX=10090 GN=Hsp90b1 PE=1 SV=2	Hsp90b1	92.476	2	52.088	796.777	936.189
YNDTFWK	7	Unmodified	_YNDTFWK_	P08113	Endoplasmin OS=Mus musculus OX=10090 GN=Hsp90b1 PE=1 SV=2	Hsp90b1	92.476	2	52.088	857.987	849.39
SGTSEFLNK	9	Unmodified	_SGTSEFLNK_	P08113	Endoplasmin OS=Mus musculus OX=10090 GN=Hsp90b1 PE=1 SV=2	Hsp90b1	92.476	2	52.088	615.509	583.356
EEEAIQLDGLNASQIR	16	Unmodified	_EEEAIQLDGLNASQIR_	P08113	Endoplasmin OS=Mus musculus OX=10090 GN=Hsp90b1 PE=1 SV=2	Hsp90b1	92.476	2	52.088	191.046	702.073
TDDEVVQREEEAIQLDGLNASQIR	24	Unmodified	_TDDEVVQREEEAIQLDGLNASQIR_	P08113	Endoplasmin OS=Mus musculus OX=10090 GN=Hsp90b1 PE=1 SV=2	Hsp90b1	92.476	3	52.088	237.358	620.683
EEASDYLELDTIK	13	Unmodified	_EEASDYLELDTIK_	P08113	Endoplasmin OS=Mus musculus OX=10090 GN=Hsp90b1 PE=1 SV=2	Hsp90b1	92.476	2	52.088	350.465	492.042
DISTNYYASQK	11	Unmodified	_DISTNYYASQK_	P08113	Endoplasmin OS=Mus musculus OX=10090 GN=Hsp90b1 PE=1 SV=2	Hsp90b1	92.476	2	52.088	436.869
GGPGPAGPR	9	Unmodified	_GGPGPAGPR_	P08121	Collagen alpha-1(III) chain OS=Mus musculus OX=10090 GN=Col3a1 PE=1 SV=4	Col3a1	138.944	2	51.4438	774.199	169.787
INTEEIMSSLK	11	Unmodified	_INTEEIMSSLK_	P08121	Collagen alpha-1(III) chain OS=Mus musculus OX=10090 GN=Col3a1 PE=1 SV=4	Col3a1	138.944	2	51.4438	1135.76
FTYTVLEDGCTK	12	Carbamidomethyl (C)	_FTYTVLEDGC[Carbamidomethyl (C)]TK_	P08121	Collagen alpha-1(III) chain OS=Mus musculus OX=10090 GN=Col3a1 PE=1 SV=4	Col3a1	138.944	2	51.4438	862.501
TVFEYQTR	8	Unmodified	_TVFEYQTR_	P08121	Collagen alpha-1(III) chain OS=Mus musculus OX=10090 GN=Col3a1 PE=1 SV=4	Col3a1	138.944	2	51.4438	584.679
DGNPGSDGQPGR	12	Unmodified	_DGNPGSDGQPGR_	P08121	Collagen alpha-1(III) chain OS=Mus musculus OX=10090 GN=Col3a1 PE=1 SV=4	Col3a1	138.944	2	51.4438	437.776
NSIAYMDQASGNVK	14	Unmodified	_NSIAYMDQASGNVK_	P08121	Collagen alpha-1(III) chain OS=Mus musculus OX=10090 GN=Col3a1 PE=1 SV=4	Col3a1	138.944	2	51.4438	335.38
PGPPGPSGPR	10	Unmodified	_PGPPGPSGPR_	P08121	Collagen alpha-1(III) chain OS=Mus musculus OX=10090 GN=Col3a1 PE=1 SV=4	Col3a1	138.944	2	51.4438	251.142
GETGPAGPSGAPGPAGAR	18	Unmodified	_GETGPAGPSGAPGPAGAR_	P08121	Collagen alpha-1(III) chain OS=Mus musculus OX=10090 GN=Col3a1 PE=1 SV=4	Col3a1	138.944	2	51.4438	185.294
LMGSNEGEFK	10	Unmodified	_LMGSNEGEFK_	P08121	Collagen alpha-1(III) chain OS=Mus musculus OX=10090 GN=Col3a1 PE=1 SV=4	Col3a1	138.944	2	51.4438	121.705
IMKDLDQCR	9	Acetyl (K),Carbamidomethyl (C)	_IMK[Acetyl (K)]DLDQC[Carbamidomethyl (C)]R_	P08207	Protein S100-A10 OS=Mus musculus OX=10090 GN=S100a10 PE=1 SV=2	S100a10	11.187	2	50.1709	10326.5	12080.4
IMKDLDQCR	9	Acetyl (K),Oxidation (M),Carbamidomethyl (C)	_IM[Oxidation (M)]K[Acetyl (K)]DLDQC[Carbamidomethyl (C)]R_	P08207	Protein S100-A10 OS=Mus musculus OX=10090 GN=S100a10 PE=1 SV=2	S100a10	11.187	2	50.1709	10326.5	12080.4
EFPGFLENQK	10	Unmodified	_EFPGFLENQK_	P08207	Protein S100-A10 OS=Mus musculus OX=10090 GN=S100a10 PE=1 SV=2	S100a10	11.187	2	50.1709	3649.45	7258.85
TANLGAGAAQPLR	13	Unmodified	_TANLGAGAAQPLR_	P08226	Apolipoprotein E OS=Mus musculus OX=10090 GN=Apoe PE=1 SV=2	Apoe	35.867	2	50.7266	982.957	538.108
ELEEQLGPVAEETR	14	Unmodified	_ELEEQLGPVAEETR_	P08226	Apolipoprotein E OS=Mus musculus OX=10090 GN=Apoe PE=1 SV=2	Apoe	35.867	2	50.7266	485.564	418.772
LGPLVEQGR	9	Unmodified	_LGPLVEQGR_	P08226	Apolipoprotein E OS=Mus musculus OX=10090 GN=Apoe PE=1 SV=2	Apoe	35.867	2	50.7266	799.963
VISLSGEHSIIGR	13	Unmodified	_VISLSGEHSIIGR_	P08228	Superoxide dismutase [Cu-Zn] OS=Mus musculus OX=10090 GN=Sod1 PE=1 SV=2	Sod1	15.943	3	49.8324	11049.5	15972.4
VISLSGEHSIIGR	13	Unmodified	_VISLSGEHSIIGR_	P08228	Superoxide dismutase [Cu-Zn] OS=Mus musculus OX=10090 GN=Sod1 PE=1 SV=2	Sod1	15.943	2	49.8324	11049.5	15972.4
DGVANVSIEDR	11	Unmodified	_DGVANVSIEDR_	P08228	Superoxide dismutase [Cu-Zn] OS=Mus musculus OX=10090 GN=Sod1 PE=1 SV=2	Sod1	15.943	2	49.8324	6662.17	3569.17
HVGDLGNVTAGK	12	Unmodified	_HVGDLGNVTAGK_	P08228	Superoxide dismutase [Cu-Zn] OS=Mus musculus OX=10090 GN=Sod1 PE=1 SV=2	Sod1	15.943	2	49.8324	1757.65	1221.45
GDGPVQGTIHFEQK	14	Unmodified	_GDGPVQGTIHFEQK_	P08228	Superoxide dismutase [Cu-Zn] OS=Mus musculus OX=10090 GN=Sod1 PE=1 SV=2	Sod1	15.943	3	49.8324	2577.64
TMVVHEKQDDLGK	13	Acetyl (K)	_TMVVHEK[Acetyl (K)]QDDLGK_	P08228	Superoxide dismutase [Cu-Zn] OS=Mus musculus OX=10090 GN=Sod1 PE=1 SV=2	Sod1	15.943	3	49.8324	147.942
NLGIGKITPFEEK	13	Acetyl (K)	_NLGIGK[Acetyl (K)]ITPFEEK_	P08249	Malate dehydrogenase, mitochondrial OS=Mus musculus OX=10090 GN=Mdh2 PE=1 SV=3	Mdh2	35.612	2	52.8078	23151.3	92570.8
ANTFVAELK	9	Unmodified	_ANTFVAELK_	P08249	Malate dehydrogenase, mitochondrial OS=Mus musculus OX=10090 GN=Mdh2 PE=1 SV=3	Mdh2	35.612	2	52.8078	5193.43	7356.4
GCDVVVIPAGVPR	13	Carbamidomethyl (C)	_GC[Carbamidomethyl (C)]DVVVIPAGVPR_	P08249	Malate dehydrogenase, mitochondrial OS=Mus musculus OX=10090 GN=Mdh2 PE=1 SV=3	Mdh2	35.612	2	52.8078	5345.54	4947.01
VNVPVIGGHAGK	12	Unmodified	_VNVPVIGGHAGK_	P08249	Malate dehydrogenase, mitochondrial OS=Mus musculus OX=10090 GN=Mdh2 PE=1 SV=3	Mdh2	35.612	3	52.8078	4252.66	5549.05
NSPLVSR	7	Unmodified	_NSPLVSR_	P08249	Malate dehydrogenase, mitochondrial OS=Mus musculus OX=10090 GN=Mdh2 PE=1 SV=3	Mdh2	35.612	2	52.8078	3876.48	4611.42
VDFPQDQLATLTGR	14	Unmodified	_VDFPQDQLATLTGR_	P08249	Malate dehydrogenase, mitochondrial OS=Mus musculus OX=10090 GN=Mdh2 PE=1 SV=3	Mdh2	35.612	2	52.8078	2065.67	4665.4
IQEAGTEVVK	10	Unmodified	_IQEAGTEVVK_	P08249	Malate dehydrogenase, mitochondrial OS=Mus musculus OX=10090 GN=Mdh2 PE=1 SV=3	Mdh2	35.612	2	52.8078	2899.61	3492.91
MIAEAIPELK	10	Oxidation (M)	_M[Oxidation (M)]IAEAIPELK_	P08249	Malate dehydrogenase, mitochondrial OS=Mus musculus OX=10090 GN=Mdh2 PE=1 SV=3	Mdh2	35.612	2	52.8078	1171.84	908.34
MIAEAIPELK	10	Unmodified	_MIAEAIPELK_	P08249	Malate dehydrogenase, mitochondrial OS=Mus musculus OX=10090 GN=Mdh2 PE=1 SV=3	Mdh2	35.612	2	52.8078	1171.84	908.34
GYLGPEQLPDCLK	13	Carbamidomethyl (C)	_GYLGPEQLPDC[Carbamidomethyl (C)]LK_	P08249	Malate dehydrogenase, mitochondrial OS=Mus musculus OX=10090 GN=Mdh2 PE=1 SV=3	Mdh2	35.612	2	52.8078	1781.3	1790.85
EGVVECSFVQSK	12	Carbamidomethyl (C)	_EGVVEC[Carbamidomethyl (C)]SFVQSK_	P08249	Malate dehydrogenase, mitochondrial OS=Mus musculus OX=10090 GN=Mdh2 PE=1 SV=3	Mdh2	35.612	2	52.8078	1413.82	618.746
AGAGSATLSMAYAGAR	16	Unmodified	_AGAGSATLSMAYAGAR_	P08249	Malate dehydrogenase, mitochondrial OS=Mus musculus OX=10090 GN=Mdh2 PE=1 SV=3	Mdh2	35.612	2	52.8078	405.208	726.62
AGAGSATLSMAYAGAR	16	Oxidation (M)	_AGAGSATLSM[Oxidation (M)]AYAGAR_	P08249	Malate dehydrogenase, mitochondrial OS=Mus musculus OX=10090 GN=Mdh2 PE=1 SV=3	Mdh2	35.612	2	52.8078	405.208	726.62
FVFSLVDAMNGK	12	Oxidation (M)	_FVFSLVDAM[Oxidation (M)]NGK_	P08249	Malate dehydrogenase, mitochondrial OS=Mus musculus OX=10090 GN=Mdh2 PE=1 SV=3	Mdh2	35.612	2	52.8078	549.206	767.861
SAVTTVVNPK	10	Unmodified	_SAVTTVVNPK_	P09055	Integrin beta-1 OS=Mus musculus OX=10090 GN=Itgb1 PE=1 SV=1	Itgb1	88.232	2	38.6405	796.858
VHSFPTLK	8	Unmodified	_VHSFPTLK_	P09103	Protein disulfide-isomerase OS=Mus musculus OX=10090 GN=P4hb PE=1 SV=2	P4hb	57.059	2	53.0815	2701.87	32135.3
ILEFFGLK	8	Unmodified	_ILEFFGLK_	P09103	Protein disulfide-isomerase OS=Mus musculus OX=10090 GN=P4hb PE=1 SV=2	P4hb	57.059	2	53.0815	21612.8	8726.05
THILLFLPK	9	Unmodified	_THILLFLPK_	P09103	Protein disulfide-isomerase OS=Mus musculus OX=10090 GN=P4hb PE=1 SV=2	P4hb	57.059	2	53.0815	8609.16	7673.86
LITLEEEMTK	10	Unmodified	_LITLEEEMTK_	P09103	Protein disulfide-isomerase OS=Mus musculus OX=10090 GN=P4hb PE=1 SV=2	P4hb	57.059	2	53.0815	4995.87	2906.58
LITLEEEMTK	10	Oxidation (M)	_LITLEEEM[Oxidation (M)]TK_	P09103	Protein disulfide-isomerase OS=Mus musculus OX=10090 GN=P4hb PE=1 SV=2	P4hb	57.059	2	53.0815	4995.87	2906.58
FFPASADR	8	Unmodified	_FFPASADR_	P09103	Protein disulfide-isomerase OS=Mus musculus OX=10090 GN=P4hb PE=1 SV=2	P4hb	57.059	2	53.0815	8456.87	7165.47
DGVVLFK	7	Unmodified	_DGVVLFK_	P09103	Protein disulfide-isomerase OS=Mus musculus OX=10090 GN=P4hb PE=1 SV=2	P4hb	57.059	2	53.0815	10407.8	5008.75
ALAPEYAK	8	Unmodified	_ALAPEYAK_	P09103	Protein disulfide-isomerase OS=Mus musculus OX=10090 GN=P4hb PE=1 SV=2	P4hb	57.059	2	53.0815	5998.48	2783.76
NNFEGEITK	9	Unmodified	_NNFEGEITK_	P09103	Protein disulfide-isomerase OS=Mus musculus OX=10090 GN=P4hb PE=1 SV=2	P4hb	57.059	2	53.0815	4959.23	2866.01
SNFEEALAAHK	11	Unmodified	_SNFEEALAAHK_	P09103	Protein disulfide-isomerase OS=Mus musculus OX=10090 GN=P4hb PE=1 SV=2	P4hb	57.059	3	53.0815	4510.76	2094.79
YKPESDELTAEK	12	Unmodified	_YKPESDELTAEK_	P09103	Protein disulfide-isomerase OS=Mus musculus OX=10090 GN=P4hb PE=1 SV=2	P4hb	57.059	3	53.0815	1089.5	2059.73
YKPESDELTAEK	12	Unmodified	_YKPESDELTAEK_	P09103	Protein disulfide-isomerase OS=Mus musculus OX=10090 GN=P4hb PE=1 SV=2	P4hb	57.059	2	53.0815	1089.5	2059.73
MDSTANEVEAVK	12	Unmodified	_MDSTANEVEAVK_	P09103	Protein disulfide-isomerase OS=Mus musculus OX=10090 GN=P4hb PE=1 SV=2	P4hb	57.059	2	53.0815	1361.54	1250.61
MDSTANEVEAVK	12	Oxidation (M)	_M[Oxidation (M)]DSTANEVEAVK_	P09103	Protein disulfide-isomerase OS=Mus musculus OX=10090 GN=P4hb PE=1 SV=2	P4hb	57.059	2	53.0815	1361.54	1250.61
HNQLPLVIEFTEQTAPK	17	Unmodified	_HNQLPLVIEFTEQTAPK_	P09103	Protein disulfide-isomerase OS=Mus musculus OX=10090 GN=P4hb PE=1 SV=2	P4hb	57.059	3	53.0815	984.08	1616.8
AEGSEIR	7	Unmodified	_AEGSEIR_	P09103	Protein disulfide-isomerase OS=Mus musculus OX=10090 GN=P4hb PE=1 SV=2	P4hb	57.059	2	53.0815	1386.16	1177.59
EADDIVNWLK	10	Unmodified	_EADDIVNWLK_	P09103	Protein disulfide-isomerase OS=Mus musculus OX=10090 GN=P4hb PE=1 SV=2	P4hb	57.059	2	53.0815	1572.6	886.892
VDATEESDLAQQYGVR	16	Unmodified	_VDATEESDLAQQYGVR_	P09103	Protein disulfide-isomerase OS=Mus musculus OX=10090 GN=P4hb PE=1 SV=2	P4hb	57.059	2	53.0815	610.597	764.883
EECPAVR	7	Carbamidomethyl (C)	_EEC[Carbamidomethyl (C)]PAVR_	P09103	Protein disulfide-isomerase OS=Mus musculus OX=10090 GN=P4hb PE=1 SV=2	P4hb	57.059	2	53.0815	665.488	665.825
NITPAKVIPTPGK	13	Acetyl (K)	_NITPAK[Acetyl (K)]VIPTPGK_	P09405	Nucleolin OS=Mus musculus OX=10090 GN=Ncl PE=1 SV=2	Ncl	76.724	2	50.2685	83915.6	78343.6
NITPAKVIPTPGK	13	Acetyl (K)	_NITPAK[Acetyl (K)]VIPTPGK_	P09405	Nucleolin OS=Mus musculus OX=10090 GN=Ncl PE=1 SV=2	Ncl	76.724	3	50.2685	83915.6	78343.6
ALVPTPGKK	9	Acetyl (K)	_ALVPTPGK[Acetyl (K)]K_	P09405	Nucleolin OS=Mus musculus OX=10090 GN=Ncl PE=1 SV=2	Ncl	76.724	2	50.2685	98714.1	191591
VIPTPGKK	8	Acetyl (K)	_VIPTPGK[Acetyl (K)]K_	P09405	Nucleolin OS=Mus musculus OX=10090 GN=Ncl PE=1 SV=2	Ncl	76.724	2	50.2685	76560.8	140363
AAVTPGKK	8	Acetyl (K)	_AAVTPGK[Acetyl (K)]K_	P09405	Nucleolin OS=Mus musculus OX=10090 GN=Ncl PE=1 SV=2	Ncl	76.724	2	50.2685	43762.9	67831
AVATPAKK	8	Acetyl (K)	_AVATPAK[Acetyl (K)]K_	P09405	Nucleolin OS=Mus musculus OX=10090 GN=Ncl PE=1 SV=2	Ncl	76.724	2	50.2685	16712.6	37001.9
AAVPTPAKK	9	Acetyl (K)	_AAVPTPAK[Acetyl (K)]K_	P09405	Nucleolin OS=Mus musculus OX=10090 GN=Ncl PE=1 SV=2	Ncl	76.724	2	50.2685	18611.7	30738
VVVSQTKK	8	Acetyl (K)	_VVVSQTK[Acetyl (K)]K_	P09405	Nucleolin OS=Mus musculus OX=10090 GN=Ncl PE=1 SV=2	Ncl	76.724	2	50.2685	11711.4	19344
TPAKVVPMK	9	Acetyl (K)	_TPAK[Acetyl (K)]VVPMK_	P09405	Nucleolin OS=Mus musculus OX=10090 GN=Ncl PE=1 SV=2	Ncl	76.724	2	50.2685	12241.9	16620.4
NITPAKVIPTPGKK	14	2 Acetyl (K)	_NITPAK[Acetyl (K)]VIPTPGK[Acetyl (K)]K_	P09405	Nucleolin OS=Mus musculus OX=10090 GN=Ncl PE=1 SV=2	Ncl	76.724	2	50.2685	3267.56	4984.3
NITPAKVIPTPGKK	14	Acetyl (K)	_NITPAK[Acetyl (K)]VIPTPGKK_	P09405	Nucleolin OS=Mus musculus OX=10090 GN=Ncl PE=1 SV=2	Ncl	76.724	3	50.2685	3267.56	4984.3
VTLDWAKPK	9	Acetyl (K)	_VTLDWAK[Acetyl (K)]PK_	P09405	Nucleolin OS=Mus musculus OX=10090 GN=Ncl PE=1 SV=2	Ncl	76.724	2	50.2685	6839.18	9317.56
NDLAVVDVR	9	Unmodified	_NDLAVVDVR_	P09405	Nucleolin OS=Mus musculus OX=10090 GN=Ncl PE=1 SV=2	Ncl	76.724	2	50.2685	4957.84	10272.9
GFGFVDFNSEEDAK	14	Unmodified	_GFGFVDFNSEEDAK_	P09405	Nucleolin OS=Mus musculus OX=10090 GN=Ncl PE=1 SV=2	Ncl	76.724	2	50.2685	1843.65	5239.28
GIAYIEFK	8	Unmodified	_GIAYIEFK_	P09405	Nucleolin OS=Mus musculus OX=10090 GN=Ncl PE=1 SV=2	Ncl	76.724	2	50.2685	3831.52	3176.47
ALELTGLK	8	Unmodified	_ALELTGLK_	P09405	Nucleolin OS=Mus musculus OX=10090 GN=Ncl PE=1 SV=2	Ncl	76.724	2	50.2685	3121.68	3752.57
ATTTPAKK	8	Acetyl (K)	_ATTTPAK[Acetyl (K)]K_	P09405	Nucleolin OS=Mus musculus OX=10090 GN=Ncl PE=1 SV=2	Ncl	76.724	2	50.2685	2126.37	4094.6
GLSEDTTEETLK	12	Unmodified	_GLSEDTTEETLK_	P09405	Nucleolin OS=Mus musculus OX=10090 GN=Ncl PE=1 SV=2	Ncl	76.724	2	50.2685	1712.59	4186.01
KNITPAKVIPTPGK	14	2 Acetyl (K)	_K[Acetyl (K)]NITPAK[Acetyl (K)]VIPTPGK_	P09405	Nucleolin OS=Mus musculus OX=10090 GN=Ncl PE=1 SV=2	Ncl	76.724	2	50.2685	2118.42	3614.81
FAISELFAK	9	Unmodified	_FAISELFAK_	P09405	Nucleolin OS=Mus musculus OX=10090 GN=Ncl PE=1 SV=2	Ncl	76.724	2	50.2685	2449.86	1061.54
ETLEEVFEK	9	Unmodified	_ETLEEVFEK_	P09405	Nucleolin OS=Mus musculus OX=10090 GN=Ncl PE=1 SV=2	Ncl	76.724	2	50.2685	2241.17	1151.93
SVSLYYTGEK	10	Unmodified	_SVSLYYTGEK_	P09405	Nucleolin OS=Mus musculus OX=10090 GN=Ncl PE=1 SV=2	Ncl	76.724	2	50.2685	1379.54	1456.97
TLVLSNLSYSATK	13	Unmodified	_TLVLSNLSYSATK_	P09405	Nucleolin OS=Mus musculus OX=10090 GN=Ncl PE=1 SV=2	Ncl	76.724	2	50.2685	932.866	1065.41
GGGGDFKPQGKK	12	Acetyl (K)	_GGGGDFKPQGK[Acetyl (K)]K_	P09405	Nucleolin OS=Mus musculus OX=10090 GN=Ncl PE=1 SV=2	Ncl	76.724	3	50.2685	252.644	1358.25
FGYVDFESAEDLEK	14	Unmodified	_FGYVDFESAEDLEK_	P09405	Nucleolin OS=Mus musculus OX=10090 GN=Ncl PE=1 SV=2	Ncl	76.724	2	50.2685	329.011	1064.64
EAMEDGEIDGNK	12	Oxidation (M)	_EAM[Oxidation (M)]EDGEIDGNK_	P09405	Nucleolin OS=Mus musculus OX=10090 GN=Ncl PE=1 SV=2	Ncl	76.724	2	50.2685	172.945	609.884
ALVPTPGK	8	Unmodified	_ALVPTPGK_	P09405	Nucleolin OS=Mus musculus OX=10090 GN=Ncl PE=1 SV=2	Ncl	76.724	2	50.2685	2039.78
LELQGSNSR	9	Unmodified	_LELQGSNSR_	P09405	Nucleolin OS=Mus musculus OX=10090 GN=Ncl PE=1 SV=2	Ncl	76.724	2	50.2685	804.734
QGAEIDGR	8	Unmodified	_QGAEIDGR_	P09405	Nucleolin OS=Mus musculus OX=10090 GN=Ncl PE=1 SV=2	Ncl	76.724	2	50.2685	534.286
ATFIKVPQNPHGK	13	Acetyl (K)	_ATFIK[Acetyl (K)]VPQNPHGK_	P09405	Nucleolin OS=Mus musculus OX=10090 GN=Ncl PE=1 SV=2	Ncl	76.724	3	50.2685	284.642
IQLINNMLDK	10	Unmodified	_IQLINNMLDK_	P09411	Phosphoglycerate kinase 1 OS=Mus musculus OX=10090 GN=Pgk1 PE=1 SV=4	Pgk1	44.551	2	51.2646	6061.08	11085.8
IQLINNMLDK	10	Oxidation (M)	_IQLINNM[Oxidation (M)]LDK_	P09411	Phosphoglycerate kinase 1 OS=Mus musculus OX=10090 GN=Pgk1 PE=1 SV=4	Pgk1	44.551	2	51.2646	6061.08	11085.8
ALESPERPFLAILGGAK	17	Unmodified	_ALESPERPFLAILGGAK_	P09411	Phosphoglycerate kinase 1 OS=Mus musculus OX=10090 GN=Pgk1 PE=1 SV=4	Pgk1	44.551	3	51.2646	4638.87	11402.1
ALESPERPFLAILGGAK	17	Unmodified	_ALESPERPFLAILGGAK_	P09411	Phosphoglycerate kinase 1 OS=Mus musculus OX=10090 GN=Pgk1 PE=1 SV=4	Pgk1	44.551	2	51.2646	4638.87	11402.1
LTLDKLDVK	9	Acetyl (K)	_LTLDK[Acetyl (K)]LDVK_	P09411	Phosphoglycerate kinase 1 OS=Mus musculus OX=10090 GN=Pgk1 PE=1 SV=4	Pgk1	44.551	2	51.2646	13963.3	15755.3
SLMDEVVK	8	Unmodified	_SLMDEVVK_	P09411	Phosphoglycerate kinase 1 OS=Mus musculus OX=10090 GN=Pgk1 PE=1 SV=4	Pgk1	44.551	2	51.2646	7878.45	5636.26
SLMDEVVK	8	Oxidation (M)	_SLM[Oxidation (M)]DEVVK_	P09411	Phosphoglycerate kinase 1 OS=Mus musculus OX=10090 GN=Pgk1 PE=1 SV=4	Pgk1	44.551	2	51.2646	7878.45	5636.26
VDFNVPMK	8	Unmodified	_VDFNVPMK_	P09411	Phosphoglycerate kinase 1 OS=Mus musculus OX=10090 GN=Pgk1 PE=1 SV=4	Pgk1	44.551	2	51.2646	5907.49	7242.71
VDFNVPMK	8	Oxidation (M)	_VDFNVPM[Oxidation (M)]K_	P09411	Phosphoglycerate kinase 1 OS=Mus musculus OX=10090 GN=Pgk1 PE=1 SV=4	Pgk1	44.551	2	51.2646	5907.49	7242.71
ITLPVDFVTADK	12	Unmodified	_ITLPVDFVTADK_	P09411	Phosphoglycerate kinase 1 OS=Mus musculus OX=10090 GN=Pgk1 PE=1 SV=4	Pgk1	44.551	2	51.2646	7215.4	15463.4
PFLAILGGAK	10	Unmodified	_PFLAILGGAK_	P09411	Phosphoglycerate kinase 1 OS=Mus musculus OX=10090 GN=Pgk1 PE=1 SV=4	Pgk1	44.551	2	51.2646	9271.04	8925.72
VSHVSTGGGASLELLEGK	18	Unmodified	_VSHVSTGGGASLELLEGK_	P09411	Phosphoglycerate kinase 1 OS=Mus musculus OX=10090 GN=Pgk1 PE=1 SV=4	Pgk1	44.551	3	51.2646	3154.57	11804.6
YSLEPVAAELK	11	Unmodified	_YSLEPVAAELK_	P09411	Phosphoglycerate kinase 1 OS=Mus musculus OX=10090 GN=Pgk1 PE=1 SV=4	Pgk1	44.551	2	51.2646	9680.29	5262.51
AHSSMVGVNLPQK	13	Unmodified	_AHSSMVGVNLPQK_	P09411	Phosphoglycerate kinase 1 OS=Mus musculus OX=10090 GN=Pgk1 PE=1 SV=4	Pgk1	44.551	3	51.2646	1824.7	4632.6
AHSSMVGVNLPQK	13	Oxidation (M)	_AHSSM[Oxidation (M)]VGVNLPQK_	P09411	Phosphoglycerate kinase 1 OS=Mus musculus OX=10090 GN=Pgk1 PE=1 SV=4	Pgk1	44.551	3	51.2646	1824.7	4632.6
AHSSMVGVNLPQK	13	Unmodified	_AHSSMVGVNLPQK_	P09411	Phosphoglycerate kinase 1 OS=Mus musculus OX=10090 GN=Pgk1 PE=1 SV=4	Pgk1	44.551	2	51.2646	1824.7	4632.6
YAEAVGR	7	Unmodified	_YAEAVGR_	P09411	Phosphoglycerate kinase 1 OS=Mus musculus OX=10090 GN=Pgk1 PE=1 SV=4	Pgk1	44.551	2	51.2646	7194.93	4283.93
FCLDNGAK	8	Carbamidomethyl (C)	_FC[Carbamidomethyl (C)]LDNGAK_	P09411	Phosphoglycerate kinase 1 OS=Mus musculus OX=10090 GN=Pgk1 PE=1 SV=4	Pgk1	44.551	2	51.2646	4084.56	6319.93
SVVLMSHLGRPDGVPMPDK	19	Unmodified	_SVVLMSHLGRPDGVPMPDK_	P09411	Phosphoglycerate kinase 1 OS=Mus musculus OX=10090 GN=Pgk1 PE=1 SV=4	Pgk1	44.551	4	51.2646	1259.32	2726.47
SVVLMSHLGRPDGVPMPDK	19	Unmodified	_SVVLMSHLGRPDGVPMPDK_	P09411	Phosphoglycerate kinase 1 OS=Mus musculus OX=10090 GN=Pgk1 PE=1 SV=4	Pgk1	44.551	3	51.2646	1259.32	2726.47
ELNYFAK	7	Unmodified	_ELNYFAK_	P09411	Phosphoglycerate kinase 1 OS=Mus musculus OX=10090 GN=Pgk1 PE=1 SV=4	Pgk1	44.551	2	51.2646	3259.21	3566.38
LGDVYVNDAFGTAHR	15	Unmodified	_LGDVYVNDAFGTAHR_	P09411	Phosphoglycerate kinase 1 OS=Mus musculus OX=10090 GN=Pgk1 PE=1 SV=4	Pgk1	44.551	3	51.2646	2712.83	4054.61
VLPGVDALSNV	11	Unmodified	_VLPGVDALSNV_	P09411	Phosphoglycerate kinase 1 OS=Mus musculus OX=10090 GN=Pgk1 PE=1 SV=4	Pgk1	44.551	2	51.2646	2626.9	1716.64
GCITIIGGGDTATCCAK	17	3 Carbamidomethyl (C)	_GC[Carbamidomethyl (C)]ITIIGGGDTATC[Carbamidomethyl (C)]C[Carbamidomethyl (C)]AK_	P09411	Phosphoglycerate kinase 1 OS=Mus musculus OX=10090 GN=Pgk1 PE=1 SV=4	Pgk1	44.551	2	51.2646	1075.09	2254.33
NNQITNNQR	9	Unmodified	_NNQITNNQR_	P09411	Phosphoglycerate kinase 1 OS=Mus musculus OX=10090 GN=Pgk1 PE=1 SV=4	Pgk1	44.551	2	51.2646	1645.73	1664.87
IFLQDIK	7	Unmodified	_IFLQDIK_	P09528	Ferritin heavy chain OS=Mus musculus OX=10090 GN=Fth1 PE=1 SV=2	Fth1	21.067	2	43.685	11445.8	16885.2
LMKLQNQR	8	Acetyl (K)	_LMK[Acetyl (K)]LQNQR_	P09528	Ferritin heavy chain OS=Mus musculus OX=10090 GN=Fth1 PE=1 SV=2	Fth1	21.067	2	43.685	1216.79	12165.3
SVNQSLLELHK	11	Unmodified	_SVNQSLLELHK_	P09528	Ferritin heavy chain OS=Mus musculus OX=10090 GN=Fth1 PE=1 SV=2	Fth1	21.067	3	43.685	2794.74	6212.64
QNYHQDAEAAINR	13	Unmodified	_QNYHQDAEAAINR_	P09528	Ferritin heavy chain OS=Mus musculus OX=10090 GN=Fth1 PE=1 SV=2	Fth1	21.067	3	43.685	374.45	691.974
MGAPEAGMAEYLFDK	15	Oxidation (M)	_M[Oxidation (M)]GAPEAGMAEYLFDK_	P09528	Ferritin heavy chain OS=Mus musculus OX=10090 GN=Fth1 PE=1 SV=2	Fth1	21.067	2	43.685	266.864	295.744
DFGSFEKFK	9	Acetyl (K)	_DFGSFEK[Acetyl (K)]FK_	P09671	Superoxide dismutase [Mn], mitochondrial OS=Mus musculus OX=10090 GN=Sod2 PE=1 SV=3	Sod2	24.603	2	46.9941		274900
GELLEAIKR	9	Acetyl (K)	_GELLEAIK[Acetyl (K)]R_	P09671	Superoxide dismutase [Mn], mitochondrial OS=Mus musculus OX=10090 GN=Sod2 PE=1 SV=3	Sod2	24.603	2	46.9941	37749.6	150800
DFGSFEK	7	Unmodified	_DFGSFEK_	P09671	Superoxide dismutase [Mn], mitochondrial OS=Mus musculus OX=10090 GN=Sod2 PE=1 SV=3	Sod2	24.603	2	46.9941	4461.15	4126.75
GDVTTQVALQPALK	14	Unmodified	_GDVTTQVALQPALK_	P09671	Superoxide dismutase [Mn], mitochondrial OS=Mus musculus OX=10090 GN=Sod2 PE=1 SV=3	Sod2	24.603	2	46.9941	3869.39	2925.22
AGGKAGKDSGK	11	2 Acetyl (K)	_AGGK[Acetyl (K)]AGK[Acetyl (K)]DSGK_	P0C0S6	Histone H2A.Z OS=Mus musculus OX=10090 GN=H2az1 PE=1 SV=2	H2az1	13.553	2	43.5551	649720	1844588
AGGKAGKDSGK	11	Acetyl (K),Acetyl (Protein N-term)	_[Acetyl (Protein N-term)]AGGKAGK[Acetyl (K)]DSGK_	P0C0S6	Histone H2A.Z OS=Mus musculus OX=10090 GN=H2az1 PE=1 SV=2	H2az1	13.553	2	43.5551	649720	1844588
AGGKAGKDSGK	11	2 Acetyl (K),Acetyl (Protein N-term)	_[Acetyl (Protein N-term)]AGGK[Acetyl (K)]AGK[Acetyl (K)]DSGK_	P0C0S6	Histone H2A.Z OS=Mus musculus OX=10090 GN=H2az1 PE=1 SV=2	H2az1	13.553	2	43.5551	649720	1844588
AGGKAGKDSGKAK	13	3 Acetyl (K)	_AGGK[Acetyl (K)]AGK[Acetyl (K)]DSGK[Acetyl (K)]AK_	P0C0S6	Histone H2A.Z OS=Mus musculus OX=10090 GN=H2az1 PE=1 SV=2	H2az1	13.553	2	43.5551	103239	560052
AGGKAGKDSGKAK	13	2 Acetyl (K),Acetyl (Protein N-term)	_[Acetyl (Protein N-term)]AGGKAGK[Acetyl (K)]DSGK[Acetyl (K)]AK_	P0C0S6	Histone H2A.Z OS=Mus musculus OX=10090 GN=H2az1 PE=1 SV=2	H2az1	13.553	3	43.5551	103239	560052
AGGKAGKDSGKAK	13	3 Acetyl (K),Acetyl (Protein N-term)	_[Acetyl (Protein N-term)]AGGK[Acetyl (K)]AGK[Acetyl (K)]DSGK[Acetyl (K)]AK_	P0C0S6	Histone H2A.Z OS=Mus musculus OX=10090 GN=H2az1 PE=1 SV=2	H2az1	13.553	2	43.5551	103239	560052
AGKDSGKAK	9	2 Acetyl (K)	_AGK[Acetyl (K)]DSGK[Acetyl (K)]AK_	P0C0S6	Histone H2A.Z OS=Mus musculus OX=10090 GN=H2az1 PE=1 SV=2	H2az1	13.553	2	43.5551	312297	862820
AGGKAGKDSGKAKTK	15	4 Acetyl (K)	_AGGK[Acetyl (K)]AGK[Acetyl (K)]DSGK[Acetyl (K)]AK[Acetyl (K)]TK_	P0C0S6	Histone H2A.Z OS=Mus musculus OX=10090 GN=H2az1 PE=1 SV=2	H2az1	13.553	3	43.5551	1550.95	33714.2
AGGKAGKDSGKAKTK	15	4 Acetyl (K)	_AGGK[Acetyl (K)]AGK[Acetyl (K)]DSGK[Acetyl (K)]AK[Acetyl (K)]TK_	P0C0S6	Histone H2A.Z OS=Mus musculus OX=10090 GN=H2az1 PE=1 SV=2	H2az1	13.553	2	43.5551	1550.95	33714.2
LVCGDHSFVKVTK	13	Acetyl (K),Carbamidomethyl (C)	_LVC[Carbamidomethyl (C)]GDHSFVK[Acetyl (K)]VTK_	P0DOV1	Interferon-activable protein 211 OS=Mus musculus OX=10090 GN=Ifi211 PE=1 SV=1	Ifi211	46.978	3	36.5066	9652.14	8893.39
LVCGDHSFVK	10	Carbamidomethyl (C)	_LVC[Carbamidomethyl (C)]GDHSFVK_	P0DOV1	Interferon-activable protein 211 OS=Mus musculus OX=10090 GN=Ifi211 PE=1 SV=1	Ifi211	46.978	3	36.5066	406.052
NKFIYYGIGDDTGK	14	Acetyl (K)	_NK[Acetyl (K)]FIYYGIGDDTGK_	P0DOV2	Interferon-activable protein 204 OS=Mus musculus OX=10090 GN=Ifi204 PE=1 SV=1	Ifi204	69.439	2	56.9864	503.341	963.21
EAFSLFDK	8	Unmodified	_EAFSLFDK_	P0DP26	Calmodulin-1 OS=Mus musculus OX=10090 GN=Calm1 PE=1 SV=1	Calm1	16.838	2	52.491	5319.08	13135.3
ADQLTEEQIAEFK	13	Acetyl (Protein N-term)	_[Acetyl (Protein N-term)]ADQLTEEQIAEFK_	P0DP26	Calmodulin-1 OS=Mus musculus OX=10090 GN=Calm1 PE=1 SV=1	Calm1	16.838	2	52.491	4766.45	11155.3
EAFSLFDKDGDGTITTK	17	Unmodified	_EAFSLFDKDGDGTITTK_	P0DP26	Calmodulin-1 OS=Mus musculus OX=10090 GN=Calm1 PE=1 SV=1	Calm1	16.838	3	52.491	547.086	809.531
EADIDGDGQVNYEEFVQMMTAK	22	Unmodified	_EADIDGDGQVNYEEFVQMMTAK_	P0DP26	Calmodulin-1 OS=Mus musculus OX=10090 GN=Calm1 PE=1 SV=1	Calm1	16.838	3	52.491	119.999	177.91
ELGTVMR	7	Oxidation (M)	_ELGTVM[Oxidation (M)]R_	P0DP26	Calmodulin-1 OS=Mus musculus OX=10090 GN=Calm1 PE=1 SV=1	Calm1	16.838	2	52.491	746.955
TPAQFDADELR	11	Unmodified	_TPAQFDADELR_	P10107	Annexin A1 OS=Mus musculus OX=10090 GN=Anxa1 PE=1 SV=2	Anxa1	38.735	2	52.0118	6576.75	6979.02
DITSDTSGDFR	11	Unmodified	_DITSDTSGDFR_	P10107	Annexin A1 OS=Mus musculus OX=10090 GN=Anxa1 PE=1 SV=2	Anxa1	38.735	2	52.0118	2845.53	4995.48
VFQNYGK	7	Unmodified	_VFQNYGK_	P10107	Annexin A1 OS=Mus musculus OX=10090 GN=Anxa1 PE=1 SV=2	Anxa1	38.735	2	52.0118	3888.56	2778.15
AMVSEFLK	8	Acetyl (Protein N-term)	_[Acetyl (Protein N-term)]AMVSEFLK_	P10107	Annexin A1 OS=Mus musculus OX=10090 GN=Anxa1 PE=1 SV=2	Anxa1	38.735	2	52.0118	2301.17	527.017
AMVSEFLK	8	Acetyl (Protein N-term)	_[Acetyl (Protein N-term)]AMVSEFLK_	P10107	Annexin A1 OS=Mus musculus OX=10090 GN=Anxa1 PE=1 SV=2	Anxa1	38.735	1	52.0118	2301.17	527.017
ILVALCGGN	9	Carbamidomethyl (C)	_ILVALC[Carbamidomethyl (C)]GGN_	P10107	Annexin A1 OS=Mus musculus OX=10090 GN=Anxa1 PE=1 SV=2	Anxa1	38.735	2	52.0118	2938.13	1552.17
GVDEATIIDILTK	13	Unmodified	_GVDEATIIDILTK_	P10107	Annexin A1 OS=Mus musculus OX=10090 GN=Anxa1 PE=1 SV=2	Anxa1	38.735	2	52.0118	838.501	904.273
GVDEATIIDILTK	13	Unmodified	_GVDEATIIDILTK_	P10107	Annexin A1 OS=Mus musculus OX=10090 GN=Anxa1 PE=1 SV=2	Anxa1	38.735	3	52.0118	838.501	904.273
ALYEAGER	8	Unmodified	_ALYEAGER_	P10107	Annexin A1 OS=Mus musculus OX=10090 GN=Anxa1 PE=1 SV=2	Anxa1	38.735	2	52.0118	1762.24	499.649
FLENQEQEYVQAVK	14	Unmodified	_FLENQEQEYVQAVK_	P10107	Annexin A1 OS=Mus musculus OX=10090 GN=Anxa1 PE=1 SV=2	Anxa1	38.735	2	52.0118	693.786	118.373
CQDLSVNQDLADTDAR	16	Carbamidomethyl (C)	_C[Carbamidomethyl (C)]QDLSVNQDLADTDAR_	P10107	Annexin A1 OS=Mus musculus OX=10090 GN=Anxa1 PE=1 SV=2	Anxa1	38.735	2	52.0118	477.992	201.861
SEIDMNEIK	9	Unmodified	_SEIDMNEIK_	P10107	Annexin A1 OS=Mus musculus OX=10090 GN=Anxa1 PE=1 SV=2	Anxa1	38.735	2	52.0118	1956.42
SEIDMNEIK	9	Oxidation (M)	_SEIDM[Oxidation (M)]NEIK_	P10107	Annexin A1 OS=Mus musculus OX=10090 GN=Anxa1 PE=1 SV=2	Anxa1	38.735	2	52.0118	1956.42
CLTTIVK	7	Carbamidomethyl (C)	_C[Carbamidomethyl (C)]LTTIVK_	P10107	Annexin A1 OS=Mus musculus OX=10090 GN=Anxa1 PE=1 SV=2	Anxa1	38.735	2	52.0118	1905.93
CATSTPAFFAEK	12	Carbamidomethyl (C)	_C[Carbamidomethyl (C)]ATSTPAFFAEK_	P10107	Annexin A1 OS=Mus musculus OX=10090 GN=Anxa1 PE=1 SV=2	Anxa1	38.735	2	52.0118	1483.15
AAYLQENGKPLDEVLR	16	Unmodified	_AAYLQENGKPLDEVLR_	P10107	Annexin A1 OS=Mus musculus OX=10090 GN=Anxa1 PE=1 SV=2	Anxa1	38.735	3	52.0118	356.855
VFQNYGKYSQHDMNK	15	Acetyl (K)	_VFQNYGK[Acetyl (K)]YSQHDMNK_	P10107	Annexin A1 OS=Mus musculus OX=10090 GN=Anxa1 PE=1 SV=2	Anxa1	38.735	3	52.0118	223.238
EVSTYIKK	8	Acetyl (K)	_EVSTYIK[Acetyl (K)]K_	P10126	Elongation factor 1-alpha 1 OS=Mus musculus OX=10090 GN=Eef1a1 PE=1 SV=3	Eef1a1	50.114	2	53.1412	75771.2	108290
IGGIGTVPVGR	11	Unmodified	_IGGIGTVPVGR_	P10126	Elongation factor 1-alpha 1 OS=Mus musculus OX=10090 GN=Eef1a1 PE=1 SV=3	Eef1a1	50.114	2	53.1412	61073.7	65708.7
LPLQDVYK	8	Unmodified	_LPLQDVYK_	P10126	Elongation factor 1-alpha 1 OS=Mus musculus OX=10090 GN=Eef1a1 PE=1 SV=3	Eef1a1	50.114	2	53.1412	44427.4	46841.8
QTVAVGVIK	9	Unmodified	_QTVAVGVIK_	P10126	Elongation factor 1-alpha 1 OS=Mus musculus OX=10090 GN=Eef1a1 PE=1 SV=3	Eef1a1	50.114	2	53.1412	18958.1	15562.9
AAGAGKVTK	9	Acetyl (K)	_AAGAGK[Acetyl (K)]VTK_	P10126	Elongation factor 1-alpha 1 OS=Mus musculus OX=10090 GN=Eef1a1 PE=1 SV=3	Eef1a1	50.114	2	53.1412	12756.9	21391.1
YYVTIIDAPGHR	12	Unmodified	_YYVTIIDAPGHR_	P10126	Elongation factor 1-alpha 1 OS=Mus musculus OX=10090 GN=Eef1a1 PE=1 SV=3	Eef1a1	50.114	3	53.1412	5884.55	11110.2
YYVTIIDAPGHR	12	Unmodified	_YYVTIIDAPGHR_	P10126	Elongation factor 1-alpha 1 OS=Mus musculus OX=10090 GN=Eef1a1 PE=1 SV=3	Eef1a1	50.114	2	53.1412	5884.55	11110.2
QLIVGVNK	8	Unmodified	_QLIVGVNK_	P10126	Elongation factor 1-alpha 1 OS=Mus musculus OX=10090 GN=Eef1a1 PE=1 SV=3	Eef1a1	50.114	2	53.1412	13545.8	16574.5
SGDAAIVDMVPGK	13	Unmodified	_SGDAAIVDMVPGK_	P10126	Elongation factor 1-alpha 1 OS=Mus musculus OX=10090 GN=Eef1a1 PE=1 SV=3	Eef1a1	50.114	2	53.1412	3161.15	8239.4
SGDAAIVDMVPGK	13	Oxidation (M)	_SGDAAIVDM[Oxidation (M)]VPGK_	P10126	Elongation factor 1-alpha 1 OS=Mus musculus OX=10090 GN=Eef1a1 PE=1 SV=3	Eef1a1	50.114	2	53.1412	3161.15	8239.4
MDSTEPPYSQKR	12	Acetyl (K)	_MDSTEPPYSQK[Acetyl (K)]R_	P10126	Elongation factor 1-alpha 1 OS=Mus musculus OX=10090 GN=Eef1a1 PE=1 SV=3	Eef1a1	50.114	2	53.1412	7352.94	11820.1
EVSTYIK	7	Unmodified	_EVSTYIK_	P10126	Elongation factor 1-alpha 1 OS=Mus musculus OX=10090 GN=Eef1a1 PE=1 SV=3	Eef1a1	50.114	2	53.1412	7854.83	6478.1
VETGVLKPGMVVTFAPVNVTTEVK	24	Oxidation (M)	_VETGVLKPGM[Oxidation (M)]VVTFAPVNVTTEVK_	P10126	Elongation factor 1-alpha 1 OS=Mus musculus OX=10090 GN=Eef1a1 PE=1 SV=3	Eef1a1	50.114	3	53.1412	1816.2	4742.79
VETGVLKPGMVVTFAPVNVTTEVK	24	Unmodified	_VETGVLKPGMVVTFAPVNVTTEVK_	P10126	Elongation factor 1-alpha 1 OS=Mus musculus OX=10090 GN=Eef1a1 PE=1 SV=3	Eef1a1	50.114	3	53.1412	1816.2	4742.79
PGMVVTFAPVNVTTEVK	17	Unmodified	_PGMVVTFAPVNVTTEVK_	P10126	Elongation factor 1-alpha 1 OS=Mus musculus OX=10090 GN=Eef1a1 PE=1 SV=3	Eef1a1	50.114	2	53.1412	948.564	3177
PGMVVTFAPVNVTTEVK	17	Oxidation (M)	_PGM[Oxidation (M)]VVTFAPVNVTTEVK_	P10126	Elongation factor 1-alpha 1 OS=Mus musculus OX=10090 GN=Eef1a1 PE=1 SV=3	Eef1a1	50.114	2	53.1412	948.564	3177
PGMVVTFAPVNVTTEVK	17	Unmodified	_PGMVVTFAPVNVTTEVK_	P10126	Elongation factor 1-alpha 1 OS=Mus musculus OX=10090 GN=Eef1a1 PE=1 SV=3	Eef1a1	50.114	3	53.1412	948.564	3177
EHALLAYTLGVK	12	Unmodified	_EHALLAYTLGVK_	P10126	Elongation factor 1-alpha 1 OS=Mus musculus OX=10090 GN=Eef1a1 PE=1 SV=3	Eef1a1	50.114	3	53.1412	2333.75	6141.14
KLEDGPKFLK	10	Acetyl (K)	_KLEDGPK[Acetyl (K)]FLK_	P10126	Elongation factor 1-alpha 1 OS=Mus musculus OX=10090 GN=Eef1a1 PE=1 SV=3	Eef1a1	50.114	2	53.1412	1886.03	1652.26
KLEDGPKFLK	10	Acetyl (K)	_KLEDGPK[Acetyl (K)]FLK_	P10126	Elongation factor 1-alpha 1 OS=Mus musculus OX=10090 GN=Eef1a1 PE=1 SV=3	Eef1a1	50.114	3	53.1412	1886.03	1652.26
STTTGHLIYK	10	Unmodified	_STTTGHLIYK_	P10126	Elongation factor 1-alpha 1 OS=Mus musculus OX=10090 GN=Eef1a1 PE=1 SV=3	Eef1a1	50.114	2	53.1412	1760.53	3040.26
MDSTEPPYSQK	11	Unmodified	_MDSTEPPYSQK_	P10126	Elongation factor 1-alpha 1 OS=Mus musculus OX=10090 GN=Eef1a1 PE=1 SV=3	Eef1a1	50.114	2	53.1412	1525.96	1232.89
PMCVESFSDYPPLGR	15	Carbamidomethyl (C)	_PMC[Carbamidomethyl (C)]VESFSDYPPLGR_	P10126	Elongation factor 1-alpha 1 OS=Mus musculus OX=10090 GN=Eef1a1 PE=1 SV=3	Eef1a1	50.114	2	53.1412	229.895	463.969
VLFDTGLVNPR	11	Unmodified	_VLFDTGLVNPR_	P10493	Nidogen-1 OS=Mus musculus OX=10090 GN=Nid1 PE=1 SV=2	Nid1	136.538	2	53.228	1183.67	470.021
TIFWTDSQLDR	11	Unmodified	_TIFWTDSQLDR_	P10493	Nidogen-1 OS=Mus musculus OX=10090 GN=Nid1 PE=1 SV=2	Nid1	136.538	2	53.228	839.977	800.259
YALSNSIGPVR	11	Unmodified	_YALSNSIGPVR_	P10493	Nidogen-1 OS=Mus musculus OX=10090 GN=Nid1 PE=1 SV=2	Nid1	136.538	2	53.228	890.347	630.131
GIVTDPVR	8	Unmodified	_GIVTDPVR_	P10493	Nidogen-1 OS=Mus musculus OX=10090 GN=Nid1 PE=1 SV=2	Nid1	136.538	2	53.228	1655.02
SFQLPAER	8	Unmodified	_SFQLPAER_	P10493	Nidogen-1 OS=Mus musculus OX=10090 GN=Nid1 PE=1 SV=2	Nid1	136.538	2	53.228	1458.47
AECLNPAQPGR	11	Carbamidomethyl (C)	_AEC[Carbamidomethyl (C)]LNPAQPGR_	P10493	Nidogen-1 OS=Mus musculus OX=10090 GN=Nid1 PE=1 SV=2	Nid1	136.538	2	53.228	622.012
QCVAEGSPQR	10	Carbamidomethyl (C)	_QC[Carbamidomethyl (C)]VAEGSPQR_	P10493	Nidogen-1 OS=Mus musculus OX=10090 GN=Nid1 PE=1 SV=2	Nid1	136.538	2	53.228	296.311
EIMAEIYK	8	Unmodified	_EIMAEIYK_	P10605	Cathepsin B OS=Mus musculus OX=10090 GN=Ctsb PE=1 SV=2	Ctsb	37.28	2	50.5237	4599.23	1647.2
EIMAEIYK	8	Oxidation (M)	_EIM[Oxidation (M)]AEIYK_	P10605	Cathepsin B OS=Mus musculus OX=10090 GN=Ctsb PE=1 SV=2	Ctsb	37.28	2	50.5237	4599.23	1647.2
SCEAGYSPSYK	11	Carbamidomethyl (C)	_SC[Carbamidomethyl (C)]EAGYSPSYK_	P10605	Cathepsin B OS=Mus musculus OX=10090 GN=Ctsb PE=1 SV=2	Ctsb	37.28	2	50.5237	993.838	337.404
EQWSNCPTIGQIR	13	Carbamidomethyl (C)	_EQWSNC[Carbamidomethyl (C)]PTIGQIR_	P10605	Cathepsin B OS=Mus musculus OX=10090 GN=Ctsb PE=1 SV=2	Ctsb	37.28	2	50.5237	976.688	146.328
GENHCGIESEIVAGIPR	17	Carbamidomethyl (C)	_GENHC[Carbamidomethyl (C)]GIESEIVAGIPR_	P10605	Cathepsin B OS=Mus musculus OX=10090 GN=Ctsb PE=1 SV=2	Ctsb	37.28	3	50.5237	1837.99
VKLIESK	7	Acetyl (K)	_VK[Acetyl (K)]LIESK_	P10639	Thioredoxin OS=Mus musculus OX=10090 GN=Txn PE=1 SV=3	Txn	11.676	2	46.8398	21281.7	44847.3
EAFQEALAAAGDK	13	Unmodified	_EAFQEALAAAGDK_	P10639	Thioredoxin OS=Mus musculus OX=10090 GN=Txn PE=1 SV=3	Txn	11.676	2	46.8398	9857.01	7076.12
CMPTFQFYK	9	Carbamidomethyl (C)	_C[Carbamidomethyl (C)]MPTFQFYK_	P10639	Thioredoxin OS=Mus musculus OX=10090 GN=Txn PE=1 SV=3	Txn	11.676	2	46.8398	3163.96	2954.22
CMPTFQFYK	9	Oxidation (M),Carbamidomethyl (C)	_C[Carbamidomethyl (C)]M[Oxidation (M)]PTFQFYK_	P10639	Thioredoxin OS=Mus musculus OX=10090 GN=Txn PE=1 SV=3	Txn	11.676	2	46.8398	3163.96	2954.22
VGEFSGANK	9	Unmodified	_VGEFSGANK_	P10639	Thioredoxin OS=Mus musculus OX=10090 GN=Txn PE=1 SV=3	Txn	11.676	2	46.8398	5322.44	5215.98
GQKVGEFSGANK	12	Acetyl (K)	_GQK[Acetyl (K)]VGEFSGANK_	P10639	Thioredoxin OS=Mus musculus OX=10090 GN=Txn PE=1 SV=3	Txn	11.676	2	46.8398	1047.05	1591.11
PFFHSLCDK	9	Carbamidomethyl (C)	_PFFHSLC[Carbamidomethyl (C)]DK_	P10639	Thioredoxin OS=Mus musculus OX=10090 GN=Txn PE=1 SV=3	Txn	11.676	3	46.8398	565.605	904.702
MIKPFFHSLCDK	12	Acetyl (K),Carbamidomethyl (C)	_MIK[Acetyl (K)]PFFHSLC[Carbamidomethyl (C)]DK_	P10639	Thioredoxin OS=Mus musculus OX=10090 GN=Txn PE=1 SV=3	Txn	11.676	3	46.8398	424.661	161.946
YIATPIFSK	9	Unmodified	_YIATPIFSK_	P10649	Glutathione S-transferase Mu 1 OS=Mus musculus OX=10090 GN=Gstm1 PE=1 SV=2	Gstm1	25.97	2	50.5488	8275.62	11746.1
ADIVENQVMDTR	12	Oxidation (M)	_ADIVENQVM[Oxidation (M)]DTR_	P10649	Glutathione S-transferase Mu 1 OS=Mus musculus OX=10090 GN=Gstm1 PE=1 SV=2	Gstm1	25.97	2	50.5488	1038.28	1166.12
ADIVENQVMDTR	12	Unmodified	_ADIVENQVMDTR_	P10649	Glutathione S-transferase Mu 1 OS=Mus musculus OX=10090 GN=Gstm1 PE=1 SV=2	Gstm1	25.97	2	50.5488	1038.28	1166.12
PMILGYWNVR	10	Unmodified	_PMILGYWNVR_	P10649	Glutathione S-transferase Mu 1 OS=Mus musculus OX=10090 GN=Gstm1 PE=1 SV=2	Gstm1	25.97	2	50.5488	1071.34	1928.99
PMILGYWNVR	10	Oxidation (M)	_PM[Oxidation (M)]ILGYWNVR_	P10649	Glutathione S-transferase Mu 1 OS=Mus musculus OX=10090 GN=Gstm1 PE=1 SV=2	Gstm1	25.97	2	50.5488	1071.34	1928.99
CLDAFPNLR	9	Carbamidomethyl (C)	_C[Carbamidomethyl (C)]LDAFPNLR_	P10649	Glutathione S-transferase Mu 1 OS=Mus musculus OX=10090 GN=Gstm1 PE=1 SV=2	Gstm1	25.97	2	50.5488	2510.75	1249.24
MLLEYTDSSYDEK	13	Oxidation (M)	_M[Oxidation (M)]LLEYTDSSYDEK_	P10649	Glutathione S-transferase Mu 1 OS=Mus musculus OX=10090 GN=Gstm1 PE=1 SV=2	Gstm1	25.97	2	50.5488	416.846	568.621
MLLEYTDSSYDEK	13	Unmodified	_MLLEYTDSSYDEK_	P10649	Glutathione S-transferase Mu 1 OS=Mus musculus OX=10090 GN=Gstm1 PE=1 SV=2	Gstm1	25.97	2	50.5488	416.846	568.621
YTMGDAPDFDR	11	Unmodified	_YTMGDAPDFDR_	P10649	Glutathione S-transferase Mu 1 OS=Mus musculus OX=10090 GN=Gstm1 PE=1 SV=2	Gstm1	25.97	2	50.5488	538.639	432.711
YTMGDAPDFDR	11	Oxidation (M)	_YTM[Oxidation (M)]GDAPDFDR_	P10649	Glutathione S-transferase Mu 1 OS=Mus musculus OX=10090 GN=Gstm1 PE=1 SV=2	Gstm1	25.97	2	50.5488	538.639	432.711
KGSKKAVTKAQK	12	4 Acetyl (K)	_K[Acetyl (K)]GSK[Acetyl (K)]K[Acetyl (K)]AVTK[Acetyl (K)]AQK_	P10853	Histone H2B type 1-F/J/L OS=Mus musculus OX=10090 GN=H2bc7 PE=1 SV=2	H2bc7	13.937	3	48.1927	574277	1.45436e+06
KGSKKAVTKAQK	12	4 Acetyl (K)	_K[Acetyl (K)]GSK[Acetyl (K)]K[Acetyl (K)]AVTK[Acetyl (K)]AQK_	P10853	Histone H2B type 1-F/J/L OS=Mus musculus OX=10090 GN=H2bc7 PE=1 SV=2	H2bc7	13.937	2	48.1927	574277	1.45436e+06
KGSKKAVTKAQK	12	3 Acetyl (K)	_KGSK[Acetyl (K)]K[Acetyl (K)]AVTK[Acetyl (K)]AQK_	P10853	Histone H2B type 1-F/J/L OS=Mus musculus OX=10090 GN=H2bc7 PE=1 SV=2	H2bc7	13.937	2	48.1927	574277	1.45436e+06
SAPAPKKGSKK	11	3 Acetyl (K)	_SAPAPK[Acetyl (K)]K[Acetyl (K)]GSK[Acetyl (K)]K_	P10853	Histone H2B type 1-F/J/L OS=Mus musculus OX=10090 GN=H2bc7 PE=1 SV=2	H2bc7	13.937	2	48.1927	335897	1149328
SAPAPKKGSKK	11	3 Acetyl (K)	_SAPAPK[Acetyl (K)]K[Acetyl (K)]GSK[Acetyl (K)]K_	P10853	Histone H2B type 1-F/J/L OS=Mus musculus OX=10090 GN=H2bc7 PE=1 SV=2	H2bc7	13.937	3	48.1927	335897	1149328
KGSKKAVTK	9	3 Acetyl (K)	_K[Acetyl (K)]GSK[Acetyl (K)]K[Acetyl (K)]AVTK_	P10853	Histone H2B type 1-F/J/L OS=Mus musculus OX=10090 GN=H2bc7 PE=1 SV=2	H2bc7	13.937	2	48.1927	170961	535861
KGSKKAVTK	9	2 Acetyl (K)	_KGSK[Acetyl (K)]K[Acetyl (K)]AVTK_	P10853	Histone H2B type 1-F/J/L OS=Mus musculus OX=10090 GN=H2bc7 PE=1 SV=2	H2bc7	13.937	2	48.1927	170961	535861
GSKKAVTKAQK	11	3 Acetyl (K)	_GSK[Acetyl (K)]K[Acetyl (K)]AVTK[Acetyl (K)]AQK_	P10853	Histone H2B type 1-F/J/L OS=Mus musculus OX=10090 GN=H2bc7 PE=1 SV=2	H2bc7	13.937	2	48.1927	308953	778416
SAPAPKKGSKKAVTK	15	4 Acetyl (K)	_SAPAPK[Acetyl (K)]K[Acetyl (K)]GSK[Acetyl (K)]K[Acetyl (K)]AVTK_	P10853	Histone H2B type 1-F/J/L OS=Mus musculus OX=10090 GN=H2bc7 PE=1 SV=2	H2bc7	13.937	2	48.1927	115483	401124
LLLPGELAK	9	Unmodified	_LLLPGELAK_	P10853	Histone H2B type 1-F/J/L OS=Mus musculus OX=10090 GN=H2bc7 PE=1 SV=2	H2bc7	13.937	2	48.1927	91369.4	114376
LLLPGELAK	9	Unmodified	_LLLPGELAK_	P10853	Histone H2B type 1-F/J/L OS=Mus musculus OX=10090 GN=H2bc7 PE=1 SV=2	H2bc7	13.937	1	48.1927	91369.4	114376
PEPAKSAPAPKK	12	2 Acetyl (K)	_PEPAK[Acetyl (K)]SAPAPK[Acetyl (K)]K_	P10853	Histone H2B type 1-F/J/L OS=Mus musculus OX=10090 GN=H2bc7 PE=1 SV=2	H2bc7	13.937	2	48.1927	46408.7	151530
PEPAKSAPAPKK	12	2 Acetyl (K)	_PEPAK[Acetyl (K)]SAPAPK[Acetyl (K)]K_	P10853	Histone H2B type 1-F/J/L OS=Mus musculus OX=10090 GN=H2bc7 PE=1 SV=2	H2bc7	13.937	3	48.1927	46408.7	151530
PEPAKSAPAPKKGSKK	16	4 Acetyl (K)	_PEPAK[Acetyl (K)]SAPAPK[Acetyl (K)]K[Acetyl (K)]GSK[Acetyl (K)]K_	P10853	Histone H2B type 1-F/J/L OS=Mus musculus OX=10090 GN=H2bc7 PE=1 SV=2	H2bc7	13.937	3	48.1927	27623	110903
PEPAKSAPAPKKGSKK	16	4 Acetyl (K)	_PEPAK[Acetyl (K)]SAPAPK[Acetyl (K)]K[Acetyl (K)]GSK[Acetyl (K)]K_	P10853	Histone H2B type 1-F/J/L OS=Mus musculus OX=10090 GN=H2bc7 PE=1 SV=2	H2bc7	13.937	2	48.1927	27623	110903
PEPAKSAPAPKKGSK	15	3 Acetyl (K)	_PEPAK[Acetyl (K)]SAPAPK[Acetyl (K)]K[Acetyl (K)]GSK_	P10853	Histone H2B type 1-F/J/L OS=Mus musculus OX=10090 GN=H2bc7 PE=1 SV=2	H2bc7	13.937	3	48.1927	25042.3	71996.4
PEPAKSAPAPKKGSK	15	3 Acetyl (K)	_PEPAK[Acetyl (K)]SAPAPK[Acetyl (K)]K[Acetyl (K)]GSK_	P10853	Histone H2B type 1-F/J/L OS=Mus musculus OX=10090 GN=H2bc7 PE=1 SV=2	H2bc7	13.937	2	48.1927	25042.3	71996.4
EIQTAVR	7	Unmodified	_EIQTAVR_	P10853	Histone H2B type 1-F/J/L OS=Mus musculus OX=10090 GN=H2bc7 PE=1 SV=2	H2bc7	13.937	2	48.1927	37098.1	53690.2
LAHYNKR	7	Acetyl (K)	_LAHYNK[Acetyl (K)]R_	P10853	Histone H2B type 1-F/J/L OS=Mus musculus OX=10090 GN=H2bc7 PE=1 SV=2	H2bc7	13.937	2	48.1927	27761.4	46960.2
AVTKYTSSK	9	Acetyl (K)	_AVTK[Acetyl (K)]YTSSK_	P10853	Histone H2B type 1-F/J/L OS=Mus musculus OX=10090 GN=H2bc7 PE=1 SV=2	H2bc7	13.937	2	48.1927	25567.8	40874.8
QVHPDTGISSK	11	Unmodified	_QVHPDTGISSK_	P10853	Histone H2B type 1-F/J/L OS=Mus musculus OX=10090 GN=H2bc7 PE=1 SV=2	H2bc7	13.937	3	48.1927	9978.12	22665.3
QVHPDTGISSK	11	Unmodified	_QVHPDTGISSK_	P10853	Histone H2B type 1-F/J/L OS=Mus musculus OX=10090 GN=H2bc7 PE=1 SV=2	H2bc7	13.937	2	48.1927	9978.12	22665.3
ESYSVYVYK	9	Unmodified	_ESYSVYVYK_	P10853	Histone H2B type 1-F/J/L OS=Mus musculus OX=10090 GN=H2bc7 PE=1 SV=2	H2bc7	13.937	2	48.1927	23328.6	33375.8
AVTKAQK	7	Acetyl (K)	_AVTK[Acetyl (K)]AQK_	P10853	Histone H2B type 1-F/J/L OS=Mus musculus OX=10090 GN=H2bc7 PE=1 SV=2	H2bc7	13.937	1	48.1927	9321.17	19291
AMGIMNSFVNDIFER	15	2 Oxidation (M)	_AM[Oxidation (M)]GIM[Oxidation (M)]NSFVNDIFER_	P10853	Histone H2B type 1-F/J/L OS=Mus musculus OX=10090 GN=H2bc7 PE=1 SV=2	H2bc7	13.937	2	48.1927	1206.44	2419.36
AMGIMNSFVNDIFER	15	Oxidation (M)	_AM[Oxidation (M)]GIMNSFVNDIFER_	P10853	Histone H2B type 1-F/J/L OS=Mus musculus OX=10090 GN=H2bc7 PE=1 SV=2	H2bc7	13.937	2	48.1927	1206.44	2419.36
AMGIMNSFVNDIFER	15	Oxidation (M)	_AMGIM[Oxidation (M)]NSFVNDIFER_	P10853	Histone H2B type 1-F/J/L OS=Mus musculus OX=10090 GN=H2bc7 PE=1 SV=2	H2bc7	13.937	2	48.1927	1206.44	2419.36
AMGIMNSFVNDIFER	15	Unmodified	_AMGIMNSFVNDIFER_	P10853	Histone H2B type 1-F/J/L OS=Mus musculus OX=10090 GN=H2bc7 PE=1 SV=2	H2bc7	13.937	2	48.1927	1206.44	2419.36
KAVTKAQKK	9	2 Acetyl (K)	_KAVTK[Acetyl (K)]AQK[Acetyl (K)]K_	P10853	Histone H2B type 1-F/J/L OS=Mus musculus OX=10090 GN=H2bc7 PE=1 SV=2	H2bc7	13.937	2	48.1927	141.335	785.667
KESYSVYVYK	10	Unmodified	_KESYSVYVYK_	P10853	Histone H2B type 1-F/J/L OS=Mus musculus OX=10090 GN=H2bc7 PE=1 SV=2	H2bc7	13.937	2	48.1927	483.302
GVGASGSFR	9	Unmodified	_GVGASGSFR_	P10922	Histone H1.0 OS=Mus musculus OX=10090 GN=H1-0 PE=2 SV=4	H1-0	20.861	2	54.5269	2332.26	2695.93
VGENADSQIK	10	Unmodified	_VGENADSQIK_	P10922	Histone H1.0 OS=Mus musculus OX=10090 GN=H1-0 PE=2 SV=4	H1-0	20.861	2	54.5269	1301.27	1165.99
SHYKVGENADSQIK	14	Acetyl (K)	_SHYK[Acetyl (K)]VGENADSQIK_	P10922	Histone H1.0 OS=Mus musculus OX=10090 GN=H1-0 PE=2 SV=4	H1-0	20.861	2	54.5269	107.29	336.748
EQISDIDDAVR	11	Unmodified	_EQISDIDDAVR_	P11031	Activated RNA polymerase II transcriptional coactivator p15 OS=Mus musculus OX=10090 GN=Sub1 PE=1 SV=3	Sub1	14.428	2	50.8912	1883.02	9505.22
QAVPEKPVKK	10	Acetyl (K)	_QAVPEKPVK[Acetyl (K)]K_	P11031	Activated RNA polymerase II transcriptional coactivator p15 OS=Mus musculus OX=10090 GN=Sub1 PE=1 SV=3	Sub1	14.428	3	50.8912	1023.8	1491.56
GPAGPQGPR	9	Unmodified	_GPAGPQGPR_	P11087	Collagen alpha-1(I) chain OS=Mus musculus OX=10090 GN=Col1a1 PE=1 SV=4	Col1a1	138.033	2	46.3134	3034.23	3956.53
GETGPAGPAGPIGPAGAR	18	Unmodified	_GETGPAGPAGPIGPAGAR_	P11087	Collagen alpha-1(I) chain OS=Mus musculus OX=10090 GN=Col1a1 PE=1 SV=4	Col1a1	138.033	2	46.3134	1723.98	3275.45
GSEGPQGVR	9	Unmodified	_GSEGPQGVR_	P11087	Collagen alpha-1(I) chain OS=Mus musculus OX=10090 GN=Col1a1 PE=1 SV=4	Col1a1	138.033	2	46.3134	1495.71	2934.65
SAGVSVPGPMGPSGPR	16	Unmodified	_SAGVSVPGPMGPSGPR_	P11087	Collagen alpha-1(I) chain OS=Mus musculus OX=10090 GN=Col1a1 PE=1 SV=4	Col1a1	138.033	2	46.3134	1283.87	652.065
GVQGPPGPAGPR	12	Unmodified	_GVQGPPGPAGPR_	P11087	Collagen alpha-1(I) chain OS=Mus musculus OX=10090 GN=Col1a1 PE=1 SV=4	Col1a1	138.033	2	46.3134	1127.78	123.658
DGEAGAQGAPGPAGPAGER	19	Unmodified	_DGEAGAQGAPGPAGPAGER_	P11087	Collagen alpha-1(I) chain OS=Mus musculus OX=10090 GN=Col1a1 PE=1 SV=4	Col1a1	138.033	2	46.3134	306.721	90.9466
GVVGLPGQR	9	Unmodified	_GVVGLPGQR_	P11087	Collagen alpha-1(I) chain OS=Mus musculus OX=10090 GN=Col1a1 PE=1 SV=4	Col1a1	138.033	2	46.3134	1703.99
GFPGLPGPSGEPGK	14	Unmodified	_GFPGLPGPSGEPGK_	P11087	Collagen alpha-1(I) chain OS=Mus musculus OX=10090 GN=Col1a1 PE=1 SV=4	Col1a1	138.033	2	46.3134	1682.21
SLSQQIENIR	10	Unmodified	_SLSQQIENIR_	P11087	Collagen alpha-1(I) chain OS=Mus musculus OX=10090 GN=Col1a1 PE=1 SV=4	Col1a1	138.033	2	46.3134	1294.73
PGPAGPPGAR	10	Unmodified	_PGPAGPPGAR_	P11087	Collagen alpha-1(I) chain OS=Mus musculus OX=10090 GN=Col1a1 PE=1 SV=4	Col1a1	138.033	2	46.3134	817.087
TGPPGPAGQDGR	12	Unmodified	_TGPPGPAGQDGR_	P11087	Collagen alpha-1(I) chain OS=Mus musculus OX=10090 GN=Col1a1 PE=1 SV=4	Col1a1	138.033	2	46.3134	667.068
GDPGPQGPR	9	Unmodified	_GDPGPQGPR_	P11087	Collagen alpha-1(I) chain OS=Mus musculus OX=10090 GN=Col1a1 PE=1 SV=4	Col1a1	138.033	2	46.3134	95.9627
VVSEDFLQDVSASTK	15	Unmodified	_VVSEDFLQDVSASTK_	P11103	Poly [ADP-ribose] polymerase 1 OS=Mus musculus OX=10090 GN=Parp1 PE=1 SV=3	Parp1	113.1	2	50.6403		727.604
AQQHYPVSAGYTKLVGNDVAR	21	Acetyl (K)	_AQQHYPVSAGYTK[Acetyl (K)]LVGNDVAR_	P11152	Lipoprotein lipase OS=Mus musculus OX=10090 GN=Lpl PE=1 SV=3	Lpl	53.11	3	35.1451	1250.36	4153.42
GLCLSCR	7	2 Carbamidomethyl (C)	_GLC[Carbamidomethyl (C)]LSC[Carbamidomethyl (C)]R_	P11152	Lipoprotein lipase OS=Mus musculus OX=10090 GN=Lpl PE=1 SV=3	Lpl	53.11	2	35.1451	1950.46	1468.51
GLGDVDQLVK	10	Unmodified	_GLGDVDQLVK_	P11152	Lipoprotein lipase OS=Mus musculus OX=10090 GN=Lpl PE=1 SV=3	Lpl	53.11	2	35.1451	3028.62	285.672
DSAVFVKCHDK	11	Acetyl (K),Carbamidomethyl (C)	_DSAVFVK[Acetyl (K)]C[Carbamidomethyl (C)]HDK_	P11152	Lipoprotein lipase OS=Mus musculus OX=10090 GN=Lpl PE=1 SV=3	Lpl	53.11	2	35.1451	349.889	1324.59
TVLVTWTPPR	10	Unmodified	_TVLVTWTPPR_	P11276	Fibronectin OS=Mus musculus OX=10090 GN=Fn1 PE=1 SV=4	Fn1	272.539	2	53.5155	59356.7	34394.3
APITGYIIR	9	Unmodified	_APITGYIIR_	P11276	Fibronectin OS=Mus musculus OX=10090 GN=Fn1 PE=1 SV=4	Fn1	272.539	2	53.5155	21429.1	5838.58
PQAPITGYR	9	Unmodified	_PQAPITGYR_	P11276	Fibronectin OS=Mus musculus OX=10090 GN=Fn1 PE=1 SV=4	Fn1	272.539	2	53.5155	17165.5	7514.45
WLPSTSPVTGYR	12	Unmodified	_WLPSTSPVTGYR_	P11276	Fibronectin OS=Mus musculus OX=10090 GN=Fn1 PE=1 SV=4	Fn1	272.539	2	53.5155	17092.6	6891.4
ITGYIIK	7	Unmodified	_ITGYIIK_	P11276	Fibronectin OS=Mus musculus OX=10090 GN=Fn1 PE=1 SV=4	Fn1	272.539	2	53.5155	13487	8457.27
VEVLPVSLPGEHGQR	15	Unmodified	_VEVLPVSLPGEHGQR_	P11276	Fibronectin OS=Mus musculus OX=10090 GN=Fn1 PE=1 SV=4	Fn1	272.539	3	53.5155	7920.58	2091.47
VEVLPVSLPGEHGQR	15	Unmodified	_VEVLPVSLPGEHGQR_	P11276	Fibronectin OS=Mus musculus OX=10090 GN=Fn1 PE=1 SV=4	Fn1	272.539	2	53.5155	7920.58	2091.47
DAPIVNR	7	Unmodified	_DAPIVNR_	P11276	Fibronectin OS=Mus musculus OX=10090 GN=Fn1 PE=1 SV=4	Fn1	272.539	2	53.5155	14791.2	3297.61
TFYSCTTEGR	10	Carbamidomethyl (C)	_TFYSC[Carbamidomethyl (C)]TTEGR_	P11276	Fibronectin OS=Mus musculus OX=10090 GN=Fn1 PE=1 SV=4	Fn1	272.539	2	53.5155	10553.6	7215.61
SISPDVR	7	Unmodified	_SISPDVR_	P11276	Fibronectin OS=Mus musculus OX=10090 GN=Fn1 PE=1 SV=4	Fn1	272.539	2	53.5155	11663.8	4854.38
PVSINYK	7	Unmodified	_PVSINYK_	P11276	Fibronectin OS=Mus musculus OX=10090 GN=Fn1 PE=1 SV=4	Fn1	272.539	2	53.5155	11358.6	4927.94
TFYQIGDSWEK	11	Unmodified	_TFYQIGDSWEK_	P11276	Fibronectin OS=Mus musculus OX=10090 GN=Fn1 PE=1 SV=4	Fn1	272.539	2	53.5155	8725.1	6374.1
LTCQCLGFGSGHFR	14	2 Carbamidomethyl (C)	_LTC[Carbamidomethyl (C)]QC[Carbamidomethyl (C)]LGFGSGHFR_	P11276	Fibronectin OS=Mus musculus OX=10090 GN=Fn1 PE=1 SV=4	Fn1	272.539	3	53.5155	9408.44	4499.33
SYTITGLQPGTDYK	14	Unmodified	_SYTITGLQPGTDYK_	P11276	Fibronectin OS=Mus musculus OX=10090 GN=Fn1 PE=1 SV=4	Fn1	272.539	2	53.5155	9466.96	3747.66
QYNVGPLASK	10	Unmodified	_QYNVGPLASK_	P11276	Fibronectin OS=Mus musculus OX=10090 GN=Fn1 PE=1 SV=4	Fn1	272.539	2	53.5155	9352.77	3235.52
STTPDITGYR	10	Unmodified	_STTPDITGYR_	P11276	Fibronectin OS=Mus musculus OX=10090 GN=Fn1 PE=1 SV=4	Fn1	272.539	2	53.5155	8588.96	2162.58
ISCTIANR	8	Carbamidomethyl (C)	_ISC[Carbamidomethyl (C)]TIANR_	P11276	Fibronectin OS=Mus musculus OX=10090 GN=Fn1 PE=1 SV=4	Fn1	272.539	2	53.5155	6715.38	2913.17
EATIPGHLNSYTIK	14	Unmodified	_EATIPGHLNSYTIK_	P11276	Fibronectin OS=Mus musculus OX=10090 GN=Fn1 PE=1 SV=4	Fn1	272.539	3	53.5155	7970.31	1584.37
ITGYIIKYEK	10	Acetyl (K)	_ITGYIIK[Acetyl (K)]YEK_	P11276	Fibronectin OS=Mus musculus OX=10090 GN=Fn1 PE=1 SV=4	Fn1	272.539	2	53.5155	3951.2	5522.45
ATGVFTTLQPLR	12	Unmodified	_ATGVFTTLQPLR_	P11276	Fibronectin OS=Mus musculus OX=10090 GN=Fn1 PE=1 SV=4	Fn1	272.539	2	53.5155		4612.37
YIVNVYQISEEGK	13	Unmodified	_YIVNVYQISEEGK_	P11276	Fibronectin OS=Mus musculus OX=10090 GN=Fn1 PE=1 SV=4	Fn1	272.539	2	53.5155	2865.53	1162.88
YEVSVYALK	9	Unmodified	_YEVSVYALK_	P11276	Fibronectin OS=Mus musculus OX=10090 GN=Fn1 PE=1 SV=4	Fn1	272.539	2	53.5155	3039.69	793.745
PAQGVITTLENVSPPR	16	Unmodified	_PAQGVITTLENVSPPR_	P11276	Fibronectin OS=Mus musculus OX=10090 GN=Fn1 PE=1 SV=4	Fn1	272.539	2	53.5155	1583.86	540.804
PAQGVITTLENVSPPR	16	Unmodified	_PAQGVITTLENVSPPR_	P11276	Fibronectin OS=Mus musculus OX=10090 GN=Fn1 PE=1 SV=4	Fn1	272.539	3	53.5155	1583.86	540.804
IAWESPQGQVSR	12	Unmodified	_IAWESPQGQVSR_	P11276	Fibronectin OS=Mus musculus OX=10090 GN=Fn1 PE=1 SV=4	Fn1	272.539	2	53.5155	2262.85	1227.53
CDPIDQCQDSETR	13	2 Carbamidomethyl (C)	_C[Carbamidomethyl (C)]DPIDQC[Carbamidomethyl (C)]QDSETR_	P11276	Fibronectin OS=Mus musculus OX=10090 GN=Fn1 PE=1 SV=4	Fn1	272.539	2	53.5155	2521.92	501.134
LGVRPSQGGEAPR	13	Unmodified	_LGVRPSQGGEAPR_	P11276	Fibronectin OS=Mus musculus OX=10090 GN=Fn1 PE=1 SV=4	Fn1	272.539	3	53.5155	1723.72	767.252
GLAFTDVDVDSIK	13	Unmodified	_GLAFTDVDVDSIK_	P11276	Fibronectin OS=Mus musculus OX=10090 GN=Fn1 PE=1 SV=4	Fn1	272.539	2	53.5155	1637.03	660.628
YQCYCYGR	8	2 Carbamidomethyl (C)	_YQC[Carbamidomethyl (C)]YC[Carbamidomethyl (C)]YGR_	P11276	Fibronectin OS=Mus musculus OX=10090 GN=Fn1 PE=1 SV=4	Fn1	272.539	2	53.5155	1173.77	1044.92
NLQPGSEYTVTLVAVK	16	Unmodified	_NLQPGSEYTVTLVAVK_	P11276	Fibronectin OS=Mus musculus OX=10090 GN=Fn1 PE=1 SV=4	Fn1	272.539	2	53.5155	1290.76	620.931
EESPPLIGQQATVSDIPR	18	Unmodified	_EESPPLIGQQATVSDIPR_	P11276	Fibronectin OS=Mus musculus OX=10090 GN=Fn1 PE=1 SV=4	Fn1	272.539	3	53.5155	804.765	196.492
EESPPLIGQQATVSDIPR	18	Unmodified	_EESPPLIGQQATVSDIPR_	P11276	Fibronectin OS=Mus musculus OX=10090 GN=Fn1 PE=1 SV=4	Fn1	272.539	2	53.5155	804.765	196.492
TYLGNALVCTCYGGSR	16	2 Carbamidomethyl (C)	_TYLGNALVC[Carbamidomethyl (C)]TC[Carbamidomethyl (C)]YGGSR_	P11276	Fibronectin OS=Mus musculus OX=10090 GN=Fn1 PE=1 SV=4	Fn1	272.539	2	53.5155	1043.82	468.93
GEWACIPYSQLR	12	Carbamidomethyl (C)	_GEWAC[Carbamidomethyl (C)]IPYSQLR_	P11276	Fibronectin OS=Mus musculus OX=10090 GN=Fn1 PE=1 SV=4	Fn1	272.539	2	53.5155	716.102	550.972
MSCTCLGNGK	10	Oxidation (M),2 Carbamidomethyl (C)	_M[Oxidation (M)]SC[Carbamidomethyl (C)]TC[Carbamidomethyl (C)]LGNGK_	P11276	Fibronectin OS=Mus musculus OX=10090 GN=Fn1 PE=1 SV=4	Fn1	272.539	2	53.5155	205.569	768.465
MSCTCLGNGK	10	2 Carbamidomethyl (C)	_MSC[Carbamidomethyl (C)]TC[Carbamidomethyl (C)]LGNGK_	P11276	Fibronectin OS=Mus musculus OX=10090 GN=Fn1 PE=1 SV=4	Fn1	272.539	2	53.5155	205.569	768.465
IHLYTLNDNAR	11	Unmodified	_IHLYTLNDNAR_	P11276	Fibronectin OS=Mus musculus OX=10090 GN=Fn1 PE=1 SV=4	Fn1	272.539	2	53.5155	845.937	318.661
FTNIGPDTMR	10	Unmodified	_FTNIGPDTMR_	P11276	Fibronectin OS=Mus musculus OX=10090 GN=Fn1 PE=1 SV=4	Fn1	272.539	2	53.5155	6085.33
FTNIGPDTMR	10	Oxidation (M)	_FTNIGPDTM[Oxidation (M)]R_	P11276	Fibronectin OS=Mus musculus OX=10090 GN=Fn1 PE=1 SV=4	Fn1	272.539	2	53.5155	6085.33
IGDQWDK	7	Unmodified	_IGDQWDK_	P11276	Fibronectin OS=Mus musculus OX=10090 GN=Fn1 PE=1 SV=4	Fn1	272.539	2	53.5155	3344.06
ESNPLTAQQTTK	12	Unmodified	_ESNPLTAQQTTK_	P11276	Fibronectin OS=Mus musculus OX=10090 GN=Fn1 PE=1 SV=4	Fn1	272.539	2	53.5155	3004.34
VTYSSPEDGIR	11	Unmodified	_VTYSSPEDGIR_	P11276	Fibronectin OS=Mus musculus OX=10090 GN=Fn1 PE=1 SV=4	Fn1	272.539	2	53.5155	2699.78
VFAVHQGR	8	Unmodified	_VFAVHQGR_	P11276	Fibronectin OS=Mus musculus OX=10090 GN=Fn1 PE=1 SV=4	Fn1	272.539	2	53.5155	2391.9
GDSPASSKPVSINYK	15	Unmodified	_GDSPASSKPVSINYK_	P11276	Fibronectin OS=Mus musculus OX=10090 GN=Fn1 PE=1 SV=4	Fn1	272.539	3	53.5155	1393.34
NGESQPLVQTAVTNIDRPK	19	Unmodified	_NGESQPLVQTAVTNIDRPK_	P11276	Fibronectin OS=Mus musculus OX=10090 GN=Fn1 PE=1 SV=4	Fn1	272.539	3	53.5155	1239.28
GNLLQCVCTGNGR	13	2 Carbamidomethyl (C)	_GNLLQC[Carbamidomethyl (C)]VC[Carbamidomethyl (C)]TGNGR_	P11276	Fibronectin OS=Mus musculus OX=10090 GN=Fn1 PE=1 SV=4	Fn1	272.539	2	53.5155	793.75
GFNCESKPEPEETCFDK	17	2 Carbamidomethyl (C)	_GFNC[Carbamidomethyl (C)]ESKPEPEETC[Carbamidomethyl (C)]FDK_	P11276	Fibronectin OS=Mus musculus OX=10090 GN=Fn1 PE=1 SV=4	Fn1	272.539	3	53.5155	648.469
HALQSASAGSGSFTDVR	17	Unmodified	_HALQSASAGSGSFTDVR_	P11276	Fibronectin OS=Mus musculus OX=10090 GN=Fn1 PE=1 SV=4	Fn1	272.539	3	53.5155	616.947
CDPHEATCYDDGK	13	2 Carbamidomethyl (C)	_C[Carbamidomethyl (C)]DPHEATC[Carbamidomethyl (C)]YDDGK_	P11276	Fibronectin OS=Mus musculus OX=10090 GN=Fn1 PE=1 SV=4	Fn1	272.539	3	53.5155	338.16
PGCFDNGK	8	Carbamidomethyl (C)	_PGC[Carbamidomethyl (C)]FDNGK_	P11276	Fibronectin OS=Mus musculus OX=10090 GN=Fn1 PE=1 SV=4	Fn1	272.539	2	53.5155	334.621
VGDTYERPK	9	Unmodified	_VGDTYERPK_	P11276	Fibronectin OS=Mus musculus OX=10090 GN=Fn1 PE=1 SV=4	Fn1	272.539	2	53.5155	302.265
STATINNIK	9	Unmodified	_STATINNIK_	P11276	Fibronectin OS=Mus musculus OX=10090 GN=Fn1 PE=1 SV=4	Fn1	272.539	2	53.5155	256.187
YIIWSPVCR	9	Carbamidomethyl (C)	_YIIWSPVC[Carbamidomethyl (C)]R_	P11352	Glutathione peroxidase 1 OS=Mus musculus OX=10090 GN=Gpx1 PE=1 SV=2	Gpx1	22.33	2	51.2603	2607.9	2735.93
FLVGPDGVPVR	11	Unmodified	_FLVGPDGVPVR_	P11352	Glutathione peroxidase 1 OS=Mus musculus OX=10090 GN=Gpx1 PE=1 SV=2	Gpx1	22.33	2	51.2603	1950.14	2874.85
PLTGGEPVSLGSLR	14	Unmodified	_PLTGGEPVSLGSLR_	P11352	Glutathione peroxidase 1 OS=Mus musculus OX=10090 GN=Gpx1 PE=1 SV=2	Gpx1	22.33	2	51.2603	381.961	608.898
ALQATVGNSYK	11	Unmodified	_ALQATVGNSYK_	P11438	Lysosome-associated membrane glycoprotein 1 OS=Mus musculus OX=10090 GN=Lamp1 PE=1 SV=2	Lamp1	43.866	2	40.4052	407.478
ALLFIPR	7	Unmodified	_ALLFIPR_	P11499	Heat shock protein HSP 90-beta OS=Mus musculus OX=10090 GN=Hsp90ab1 PE=1 SV=3	Hsp90ab1	83.282	2	52.2517	27667.5	25806.2
ELISNASDALDK	12	Unmodified	_ELISNASDALDK_	P11499	Heat shock protein HSP 90-beta OS=Mus musculus OX=10090 GN=Hsp90ab1 PE=1 SV=3	Hsp90ab1	83.282	2	52.2517	16588.9	31023.1
EGLELPEDEEEK	12	Unmodified	_EGLELPEDEEEK_	P11499	Heat shock protein HSP 90-beta OS=Mus musculus OX=10090 GN=Hsp90ab1 PE=1 SV=3	Hsp90ab1	83.282	2	52.2517	7857.5	31259.3
IDIIPNPQER	10	Unmodified	_IDIIPNPQER_	P11499	Heat shock protein HSP 90-beta OS=Mus musculus OX=10090 GN=Hsp90ab1 PE=1 SV=3	Hsp90ab1	83.282	2	52.2517	13522.8	23422.1
ADLINNLGTIAK	12	Unmodified	_ADLINNLGTIAK_	P11499	Heat shock protein HSP 90-beta OS=Mus musculus OX=10090 GN=Hsp90ab1 PE=1 SV=3	Hsp90ab1	83.282	2	52.2517	13539.7	22601.9
EMLQQSKILK	10	Acetyl (K)	_EMLQQSK[Acetyl (K)]ILK_	P11499	Heat shock protein HSP 90-beta OS=Mus musculus OX=10090 GN=Hsp90ab1 PE=1 SV=3	Hsp90ab1	83.282	2	52.2517	12282.1	23489.7
NNIKLYVR	8	Acetyl (K)	_NNIK[Acetyl (K)]LYVR_	P11499	Heat shock protein HSP 90-beta OS=Mus musculus OX=10090 GN=Hsp90ab1 PE=1 SV=3	Hsp90ab1	83.282	2	52.2517	4031.37	19479.8
APFDLFENK	9	Unmodified	_APFDLFENK_	P11499	Heat shock protein HSP 90-beta OS=Mus musculus OX=10090 GN=Hsp90ab1 PE=1 SV=3	Hsp90ab1	83.282	2	52.2517	8002.27	7694.13
EKYIDQEELNK	11	Acetyl (K)	_EK[Acetyl (K)]YIDQEELNK_	P11499	Heat shock protein HSP 90-beta OS=Mus musculus OX=10090 GN=Hsp90ab1 PE=1 SV=3	Hsp90ab1	83.282	2	52.2517	3491.25	7539.92
SIYYITGESK	10	Unmodified	_SIYYITGESK_	P11499	Heat shock protein HSP 90-beta OS=Mus musculus OX=10090 GN=Hsp90ab1 PE=1 SV=3	Hsp90ab1	83.282	2	52.2517	3892.47	5289.89
YIDQEELNK	9	Unmodified	_YIDQEELNK_	P11499	Heat shock protein HSP 90-beta OS=Mus musculus OX=10090 GN=Hsp90ab1 PE=1 SV=3	Hsp90ab1	83.282	2	52.2517	3680.6	5348.01
EDQTEYLEER	10	Unmodified	_EDQTEYLEER_	P11499	Heat shock protein HSP 90-beta OS=Mus musculus OX=10090 GN=Hsp90ab1 PE=1 SV=3	Hsp90ab1	83.282	2	52.2517	2483.48	5455.36
EQVANSAFVER	11	Unmodified	_EQVANSAFVER_	P11499	Heat shock protein HSP 90-beta OS=Mus musculus OX=10090 GN=Hsp90ab1 PE=1 SV=3	Hsp90ab1	83.282	2	52.2517	2210.06	4606.17
FYEAFSK	7	Unmodified	_FYEAFSK_	P11499	Heat shock protein HSP 90-beta OS=Mus musculus OX=10090 GN=Hsp90ab1 PE=1 SV=3	Hsp90ab1	83.282	2	52.2517	2487.69	3466.91
HLEINPDHPIVETLR	15	Unmodified	_HLEINPDHPIVETLR_	P11499	Heat shock protein HSP 90-beta OS=Mus musculus OX=10090 GN=Hsp90ab1 PE=1 SV=3	Hsp90ab1	83.282	3	52.2517	1068.66	4116.14
LGIHEDSTNR	10	Unmodified	_LGIHEDSTNR_	P11499	Heat shock protein HSP 90-beta OS=Mus musculus OX=10090 GN=Hsp90ab1 PE=1 SV=3	Hsp90ab1	83.282	3	52.2517	1160.56	3108.9
YESLTDPSK	9	Unmodified	_YESLTDPSK_	P11499	Heat shock protein HSP 90-beta OS=Mus musculus OX=10090 GN=Hsp90ab1 PE=1 SV=3	Hsp90ab1	83.282	2	52.2517	1116.66	1215.95
NPDDITQEEYGEFYK	15	Unmodified	_NPDDITQEEYGEFYK_	P11499	Heat shock protein HSP 90-beta OS=Mus musculus OX=10090 GN=Hsp90ab1 PE=1 SV=3	Hsp90ab1	83.282	2	52.2517	360.875	1319.64
YHTSQSGDEMTSLSEYVSR	19	Unmodified	_YHTSQSGDEMTSLSEYVSR_	P11499	Heat shock protein HSP 90-beta OS=Mus musculus OX=10090 GN=Hsp90ab1 PE=1 SV=3	Hsp90ab1	83.282	3	52.2517	183.886	1064.37
EMLQQSK	7	Unmodified	_EMLQQSK_	P11499	Heat shock protein HSP 90-beta OS=Mus musculus OX=10090 GN=Hsp90ab1 PE=1 SV=3	Hsp90ab1	83.282	2	52.2517	556.294	690.503
DNSTMGYMMAK	11	Unmodified	_DNSTMGYMMAK_	P11499	Heat shock protein HSP 90-beta OS=Mus musculus OX=10090 GN=Hsp90ab1 PE=1 SV=3	Hsp90ab1	83.282	2	52.2517	211.401
LEGLTDEINFLR	12	Unmodified	_LEGLTDEINFLR_	P11679	Keratin, type II cytoskeletal 8 OS=Mus musculus OX=10090 GN=Krt8 PE=1 SV=4	Krt8	54.566	2	50.2484	7711.04	18876.8
ASLEAAIADAEQR	13	Unmodified	_ASLEAAIADAEQR_	P11679	Keratin, type II cytoskeletal 8 OS=Mus musculus OX=10090 GN=Krt8 PE=1 SV=4	Krt8	54.566	2	50.2484	2429.52	9580.07
ASLEAAIADAEQR	13	Unmodified	_ASLEAAIADAEQR_	P11679	Keratin, type II cytoskeletal 8 OS=Mus musculus OX=10090 GN=Krt8 PE=1 SV=4	Krt8	54.566	3	50.2484	2429.52	9580.07
LEAELGNMQGLVEDFK	16	Oxidation (M)	_LEAELGNM[Oxidation (M)]QGLVEDFK_	P11679	Keratin, type II cytoskeletal 8 OS=Mus musculus OX=10090 GN=Krt8 PE=1 SV=4	Krt8	54.566	2	50.2484	242.073	2382.7
LEAELGNMQGLVEDFK	16	Unmodified	_LEAELGNMQGLVEDFK_	P11679	Keratin, type II cytoskeletal 8 OS=Mus musculus OX=10090 GN=Krt8 PE=1 SV=4	Krt8	54.566	2	50.2484	242.073	2382.7
LEAELGNMQGLVEDFK	16	Unmodified	_LEAELGNMQGLVEDFK_	P11679	Keratin, type II cytoskeletal 8 OS=Mus musculus OX=10090 GN=Krt8 PE=1 SV=4	Krt8	54.566	3	50.2484	242.073	2382.7
TEMENEFVLIK	11	Oxidation (M)	_TEM[Oxidation (M)]ENEFVLIK_	P11679	Keratin, type II cytoskeletal 8 OS=Mus musculus OX=10090 GN=Krt8 PE=1 SV=4	Krt8	54.566	2	50.2484	334.716	1316.12
TEMENEFVLIK	11	Unmodified	_TEMENEFVLIK_	P11679	Keratin, type II cytoskeletal 8 OS=Mus musculus OX=10090 GN=Krt8 PE=1 SV=4	Krt8	54.566	2	50.2484	334.716	1316.12
ELQSQISDTSVVLSMDNSR	19	Oxidation (M)	_ELQSQISDTSVVLSM[Oxidation (M)]DNSR_	P11679	Keratin, type II cytoskeletal 8 OS=Mus musculus OX=10090 GN=Krt8 PE=1 SV=4	Krt8	54.566	3	50.2484	338.086	887.305
SLQWFGATVR	10	Unmodified	_SLQWFGATVR_	P11688	Integrin alpha-5 OS=Mus musculus OX=10090 GN=Itga5 PE=1 SV=3	Itga5	115.044	2	46.077	674.664	491.331
TPDFFGSALR	10	Unmodified	_TPDFFGSALR_	P11688	Integrin alpha-5 OS=Mus musculus OX=10090 GN=Itga5 PE=1 SV=3	Itga5	115.044	2	46.077	562.692
SLHDALCVVKR	11	Acetyl (K),Carbamidomethyl (C)	_SLHDALC[Carbamidomethyl (C)]VVK[Acetyl (K)]R_	P11983	T-complex protein 1 subunit alpha OS=Mus musculus OX=10090 GN=Tcp1 PE=1 SV=3	Tcp1	60.449	3	42.2347	77106.8	93397.1
SLHDALCVVKR	11	Acetyl (K),Carbamidomethyl (C)	_SLHDALC[Carbamidomethyl (C)]VVK[Acetyl (K)]R_	P11983	T-complex protein 1 subunit alpha OS=Mus musculus OX=10090 GN=Tcp1 PE=1 SV=3	Tcp1	60.449	2	42.2347	77106.8	93397.1
TSASIILR	8	Unmodified	_TSASIILR_	P11983	T-complex protein 1 subunit alpha OS=Mus musculus OX=10090 GN=Tcp1 PE=1 SV=3	Tcp1	60.449	2	42.2347	1410.32	2053.1
EQLAIAEFAR	10	Unmodified	_EQLAIAEFAR_	P11983	T-complex protein 1 subunit alpha OS=Mus musculus OX=10090 GN=Tcp1 PE=1 SV=3	Tcp1	60.449	2	42.2347	1372.5	1364.64
VLCELADLQDK	11	Carbamidomethyl (C)	_VLC[Carbamidomethyl (C)]ELADLQDK_	P11983	T-complex protein 1 subunit alpha OS=Mus musculus OX=10090 GN=Tcp1 PE=1 SV=3	Tcp1	60.449	2	42.2347	364.887	1249.35
SQNVMAAASIANIVK	15	Unmodified	_SQNVMAAASIANIVK_	P11983	T-complex protein 1 subunit alpha OS=Mus musculus OX=10090 GN=Tcp1 PE=1 SV=3	Tcp1	60.449	2	42.2347	189.065	259.646
DCLINAAK	8	Carbamidomethyl (C)	_DC[Carbamidomethyl (C)]LINAAK_	P11983	T-complex protein 1 subunit alpha OS=Mus musculus OX=10090 GN=Tcp1 PE=1 SV=3	Tcp1	60.449	2	42.2347	208.234
NYGTKLGVK	9	Acetyl (K)	_NYGTK[Acetyl (K)]LGVK_	P12382	ATP-dependent 6-phosphofructokinase, liver type OS=Mus musculus OX=10090 GN=Pfkl PE=1 SV=4	Pfkl	85.36	2	49.1258	4054.92	9119.09
VVAFSPVTELK	11	Unmodified	_VVAFSPVTELK_	P12382	ATP-dependent 6-phosphofructokinase, liver type OS=Mus musculus OX=10090 GN=Pfkl PE=1 SV=4	Pfkl	85.36	2	49.1258	1450.09	1260
TNVLGHLQQGGAPTPFDR	18	Unmodified	_TNVLGHLQQGGAPTPFDR_	P12382	ATP-dependent 6-phosphofructokinase, liver type OS=Mus musculus OX=10090 GN=Pfkl PE=1 SV=4	Pfkl	85.36	3	49.1258	237.969	598.166
AIGVLTSGGDAQGMNAAVR	19	Unmodified	_AIGVLTSGGDAQGMNAAVR_	P12382	ATP-dependent 6-phosphofructokinase, liver type OS=Mus musculus OX=10090 GN=Pfkl PE=1 SV=4	Pfkl	85.36	2	49.1258	204.885	275.744
AIGLPEDLIQK	11	Unmodified	_AIGLPEDLIQK_	P12710	Fatty acid-binding protein, liver OS=Mus musculus OX=10090 GN=Fabp1 PE=1 SV=2	Fabp1	14.246	2	44.5698		41405.5
LTITYGPK	8	Unmodified	_LTITYGPK_	P12710	Fatty acid-binding protein, liver OS=Mus musculus OX=10090 GN=Fabp1 PE=1 SV=2	Fabp1	14.246	2	44.5698	8814.69	21022.5
GVSEIVHEGK	10	Unmodified	_GVSEIVHEGK_	P12710	Fatty acid-binding protein, liver OS=Mus musculus OX=10090 GN=Fabp1 PE=1 SV=2	Fabp1	14.246	2	44.5698	405.952	817.369
QTATQLLKLAHK	12	Acetyl (K)	_QTATQLLK[Acetyl (K)]LAHK_	P12970	Large ribosomal subunit protein eL8 OS=Mus musculus OX=10090 GN=Rpl7a PE=1 SV=2	Rpl7a	29.977	3	45.5348	7257.78	8231.17
NFGIGQDIQPK	11	Unmodified	_NFGIGQDIQPK_	P12970	Large ribosomal subunit protein eL8 OS=Mus musculus OX=10090 GN=Rpl7a PE=1 SV=2	Rpl7a	29.977	2	45.5348	4512.45	5741.61
VVNPLFEK	8	Unmodified	_VVNPLFEK_	P12970	Large ribosomal subunit protein eL8 OS=Mus musculus OX=10090 GN=Rpl7a PE=1 SV=2	Rpl7a	29.977	2	45.5348	4272.77	5321.78
VPPAINQFTQALDR	14	Unmodified	_VPPAINQFTQALDR_	P12970	Large ribosomal subunit protein eL8 OS=Mus musculus OX=10090 GN=Rpl7a PE=1 SV=2	Rpl7a	29.977	2	45.5348	1387.21	2541.69
VPPAINQFTQALDR	14	Unmodified	_VPPAINQFTQALDR_	P12970	Large ribosomal subunit protein eL8 OS=Mus musculus OX=10090 GN=Rpl7a PE=1 SV=2	Rpl7a	29.977	3	45.5348	1387.21	2541.69
AGVNTVTTLVENK	13	Unmodified	_AGVNTVTTLVENK_	P12970	Large ribosomal subunit protein eL8 OS=Mus musculus OX=10090 GN=Rpl7a PE=1 SV=2	Rpl7a	29.977	2	45.5348	2147.46	2287.39
MGVPYCIIK	9	Carbamidomethyl (C)	_MGVPYC[Carbamidomethyl (C)]IIK_	P12970	Large ribosomal subunit protein eL8 OS=Mus musculus OX=10090 GN=Rpl7a PE=1 SV=2	Rpl7a	29.977	2	45.5348	778.989	793.402
TCTTVAFTQVNSEDK	15	Carbamidomethyl (C)	_TC[Carbamidomethyl (C)]TTVAFTQVNSEDK_	P12970	Large ribosomal subunit protein eL8 OS=Mus musculus OX=10090 GN=Rpl7a PE=1 SV=2	Rpl7a	29.977	2	45.5348	351.181	368.811
AGVNTVTTLVENKK	14	Acetyl (K)	_AGVNTVTTLVENK[Acetyl (K)]K_	P12970	Large ribosomal subunit protein eL8 OS=Mus musculus OX=10090 GN=Rpl7a PE=1 SV=2	Rpl7a	29.977	2	45.5348	255.298
VAPAPAVVK	9	Unmodified	_VAPAPAVVK_	P12970	Large ribosomal subunit protein eL8 OS=Mus musculus OX=10090 GN=Rpl7a PE=1 SV=2	Rpl7a	29.977	2	45.5348	4697.82
TPITVVR	7	Unmodified	_TPITVVR_	P13020	Gelsolin OS=Mus musculus OX=10090 GN=Gsn PE=1 SV=3	Gsn	85.942	2	52.7091	12354	6583.02
TASDFISK	8	Unmodified	_TASDFISK_	P13020	Gelsolin OS=Mus musculus OX=10090 GN=Gsn PE=1 SV=3	Gsn	85.942	2	52.7091	5334.07	2984.36
SGALNSNDAFVLK	13	Unmodified	_SGALNSNDAFVLK_	P13020	Gelsolin OS=Mus musculus OX=10090 GN=Gsn PE=1 SV=3	Gsn	85.942	2	52.7091	3474.24	1038.13
QTQVSVLPEGGETPLFK	17	Unmodified	_QTQVSVLPEGGETPLFK_	P13020	Gelsolin OS=Mus musculus OX=10090 GN=Gsn PE=1 SV=3	Gsn	85.942	2	52.7091	1441.97	1470.12
QTQVSVLPEGGETPLFK	17	Unmodified	_QTQVSVLPEGGETPLFK_	P13020	Gelsolin OS=Mus musculus OX=10090 GN=Gsn PE=1 SV=3	Gsn	85.942	3	52.7091	1441.97	1470.12
LFACSNR	7	Carbamidomethyl (C)	_LFAC[Carbamidomethyl (C)]SNR_	P13020	Gelsolin OS=Mus musculus OX=10090 GN=Gsn PE=1 SV=3	Gsn	85.942	2	52.7091	2468.61	1035.54
SEDCFILDHGR	11	Carbamidomethyl (C)	_SEDC[Carbamidomethyl (C)]FILDHGR_	P13020	Gelsolin OS=Mus musculus OX=10090 GN=Gsn PE=1 SV=3	Gsn	85.942	3	52.7091	1706.76	768.827
YIETDPANR	9	Unmodified	_YIETDPANR_	P13020	Gelsolin OS=Mus musculus OX=10090 GN=Gsn PE=1 SV=3	Gsn	85.942	2	52.7091	1770.94	689.229
TASDFISKMQYPR	13	Acetyl (K)	_TASDFISK[Acetyl (K)]MQYPR_	P13020	Gelsolin OS=Mus musculus OX=10090 GN=Gsn PE=1 SV=3	Gsn	85.942	2	52.7091	493.113	1109.29
TASDFISKMQYPR	13	Acetyl (K),Oxidation (M)	_TASDFISK[Acetyl (K)]M[Oxidation (M)]QYPR_	P13020	Gelsolin OS=Mus musculus OX=10090 GN=Gsn PE=1 SV=3	Gsn	85.942	2	52.7091	493.113	1109.29
HVVPNEVVVQR	11	Unmodified	_HVVPNEVVVQR_	P13020	Gelsolin OS=Mus musculus OX=10090 GN=Gsn PE=1 SV=3	Gsn	85.942	3	52.7091	517.304	759.112
PALPEGTEDTAK	12	Unmodified	_PALPEGTEDTAK_	P13020	Gelsolin OS=Mus musculus OX=10090 GN=Gsn PE=1 SV=3	Gsn	85.942	2	52.7091	3218.69
TGAQELLK	8	Unmodified	_TGAQELLK_	P13020	Gelsolin OS=Mus musculus OX=10090 GN=Gsn PE=1 SV=3	Gsn	85.942	2	52.7091	2915.14
EPGLQIWR	8	Unmodified	_EPGLQIWR_	P13020	Gelsolin OS=Mus musculus OX=10090 GN=Gsn PE=1 SV=3	Gsn	85.942	2	52.7091	1795.23
DSQEEEKTEALTSAK	15	Unmodified	_DSQEEEKTEALTSAK_	P13020	Gelsolin OS=Mus musculus OX=10090 GN=Gsn PE=1 SV=3	Gsn	85.942	3	52.7091	149.105
TQLSAVLLR	9	Unmodified	_TQLSAVLLR_	P13597	Intercellular adhesion molecule 1 OS=Mus musculus OX=10090 GN=Icam1 PE=1 SV=1	Icam1	58.845	2	47.2564	2135.47	3679.34
ADGALLPIGVVK	12	Unmodified	_ADGALLPIGVVK_	P13597	Intercellular adhesion molecule 1 OS=Mus musculus OX=10090 GN=Icam1 PE=1 SV=1	Icam1	58.845	2	47.2564		677.937
FPLFTAVYK	9	Unmodified	_FPLFTAVYK_	P13707	Glycerol-3-phosphate dehydrogenase [NAD(+)], cytoplasmic OS=Mus musculus OX=10090 GN=Gpd1 PE=1 SV=3	Gpd1	37.573	2	42.8575	1710.18
LISEVIGER	9	Unmodified	_LISEVIGER_	P13707	Glycerol-3-phosphate dehydrogenase [NAD(+)], cytoplasmic OS=Mus musculus OX=10090 GN=Gpd1 PE=1 SV=3	Gpd1	37.573	2	42.8575	1635.7
ANTIGISLIK	10	Unmodified	_ANTIGISLIK_	P13707	Glycerol-3-phosphate dehydrogenase [NAD(+)], cytoplasmic OS=Mus musculus OX=10090 GN=Gpd1 PE=1 SV=3	Gpd1	37.573	2	42.8575	1154.18
FCETTIGCK	9	2 Carbamidomethyl (C)	_FC[Carbamidomethyl (C)]ETTIGC[Carbamidomethyl (C)]K_	P13707	Glycerol-3-phosphate dehydrogenase [NAD(+)], cytoplasmic OS=Mus musculus OX=10090 GN=Gpd1 PE=1 SV=3	Gpd1	37.573	2	42.8575	145.716
LQDAEIAR	8	Unmodified	_LQDAEIAR_	P14069	Protein S100-A6 OS=Mus musculus OX=10090 GN=S100a6 PE=1 SV=3	S100a6	10.051	2	47.1296	5016.33	12150.8
TGVAPIIDVVR	11	Unmodified	_TGVAPIIDVVR_	P14115	Large ribosomal subunit protein uL15 OS=Mus musculus OX=10090 GN=Rpl27a PE=1 SV=5	Rpl27a	16.606	2	50.6425	8851.44	8721.53
NQSFCPTVNLDK	12	Carbamidomethyl (C)	_NQSFC[Carbamidomethyl (C)]PTVNLDK_	P14115	Large ribosomal subunit protein uL15 OS=Mus musculus OX=10090 GN=Rpl27a PE=1 SV=5	Rpl27a	16.606	2	50.6425	1249.32	2809.36
LWTLVSEQTR	10	Unmodified	_LWTLVSEQTR_	P14115	Large ribosomal subunit protein uL15 OS=Mus musculus OX=10090 GN=Rpl27a PE=1 SV=5	Rpl27a	16.606	2	50.6425	1816.72	1185.97
FAGVDIR	7	Unmodified	_FAGVDIR_	P14131	Small ribosomal subunit protein uS9 OS=Mus musculus OX=10090 GN=Rps16 PE=1 SV=4	Rps16	16.446	2	46.3311	5404.61	5401.91
TLLVADPR	8	Unmodified	_TLLVADPR_	P14131	Small ribosomal subunit protein uS9 OS=Mus musculus OX=10090 GN=Rps16 PE=1 SV=4	Rps16	16.446	2	46.3311	4181.81	6225.23
GPLQSVQVFGR	11	Unmodified	_GPLQSVQVFGR_	P14131	Small ribosomal subunit protein uS9 OS=Mus musculus OX=10090 GN=Rps16 PE=1 SV=4	Rps16	16.446	2	46.3311	5472.4	4484.55
LLEPVLLLGK	10	Unmodified	_LLEPVLLLGK_	P14131	Small ribosomal subunit protein uS9 OS=Mus musculus OX=10090 GN=Rps16 PE=1 SV=4	Rps16	16.446	2	46.3311	6823.67	2619.37
DILIQYDR	8	Unmodified	_DILIQYDR_	P14131	Small ribosomal subunit protein uS9 OS=Mus musculus OX=10090 GN=Rps16 PE=1 SV=4	Rps16	16.446	2	46.3311	2458.82	4336.35
ALVAYYQK	8	Unmodified	_ALVAYYQK_	P14131	Small ribosomal subunit protein uS9 OS=Mus musculus OX=10090 GN=Rps16 PE=1 SV=4	Rps16	16.446	2	46.3311	1553.31	1599.75
VPAVPETLK	9	Unmodified	_VPAVPETLK_	P14148	Large ribosomal subunit protein uL30 OS=Mus musculus OX=10090 GN=Rpl7 PE=1 SV=2	Rpl7	31.42	2	47.5453	3330.48	2298.93
AGNFYVPAEPK	11	Unmodified	_AGNFYVPAEPK_	P14148	Large ribosomal subunit protein uL30 OS=Mus musculus OX=10090 GN=Rpl7 PE=1 SV=2	Rpl7	31.42	2	47.5453	2340.09	1958.09
VATVPGTLK	9	Unmodified	_VATVPGTLK_	P14148	Large ribosomal subunit protein uL30 OS=Mus musculus OX=10090 GN=Rpl7 PE=1 SV=2	Rpl7	31.42	2	47.5453	2054.27	2053.66
IALTDNSLIAR	11	Unmodified	_IALTDNSLIAR_	P14148	Large ribosomal subunit protein uL30 OS=Mus musculus OX=10090 GN=Rpl7 PE=1 SV=2	Rpl7	31.42	2	47.5453	2225.67	1284.16
EANNFLWPFK	10	Unmodified	_EANNFLWPFK_	P14148	Large ribosomal subunit protein uL30 OS=Mus musculus OX=10090 GN=Rpl7 PE=1 SV=2	Rpl7	31.42	2	47.5453	1558.01	1275.1
QIFNGTFVK	9	Unmodified	_QIFNGTFVK_	P14148	Large ribosomal subunit protein uL30 OS=Mus musculus OX=10090 GN=Rpl7 PE=1 SV=2	Rpl7	31.42	2	47.5453	989.941	1295.36
ANVKIFK	7	Acetyl (K)	_ANVK[Acetyl (K)]IFK_	P14152	Malate dehydrogenase, cytoplasmic OS=Mus musculus OX=10090 GN=Mdh1 PE=1 SV=3	Mdh1	36.512	2	49.8641	18899.6	18103.7
FVEGLPINDFSR	12	Unmodified	_FVEGLPINDFSR_	P14152	Malate dehydrogenase, cytoplasmic OS=Mus musculus OX=10090 GN=Mdh1 PE=1 SV=3	Mdh1	36.512	2	49.8641	4208.76	4821.16
LGVTADDVK	9	Unmodified	_LGVTADDVK_	P14152	Malate dehydrogenase, cytoplasmic OS=Mus musculus OX=10090 GN=Mdh1 PE=1 SV=3	Mdh1	36.512	2	49.8641	4032.16	2509.08
GEFITTVQQR	10	Unmodified	_GEFITTVQQR_	P14152	Malate dehydrogenase, cytoplasmic OS=Mus musculus OX=10090 GN=Mdh1 PE=1 SV=3	Mdh1	36.512	2	49.8641	2745.24	2182.41
VIVVGNPANTNCLTASK	17	Carbamidomethyl (C)	_VIVVGNPANTNC[Carbamidomethyl (C)]LTASK_	P14152	Malate dehydrogenase, cytoplasmic OS=Mus musculus OX=10090 GN=Mdh1 PE=1 SV=3	Mdh1	36.512	2	49.8641	1885.33	1328.26
ENFSCLTR	8	Carbamidomethyl (C)	_ENFSC[Carbamidomethyl (C)]LTR_	P14152	Malate dehydrogenase, cytoplasmic OS=Mus musculus OX=10090 GN=Mdh1 PE=1 SV=3	Mdh1	36.512	2	49.8641	1627.18
SQGTALEKYAK	11	Acetyl (K)	_SQGTALEK[Acetyl (K)]YAK_	P14152	Malate dehydrogenase, cytoplasmic OS=Mus musculus OX=10090 GN=Mdh1 PE=1 SV=3	Mdh1	36.512	2	49.8641	235.356
LLVVTDPR	8	Unmodified	_LLVVTDPR_	P14206	Small ribosomal subunit protein uS2 OS=Mus musculus OX=10090 GN=Rpsa PE=1 SV=4	Rpsa	32.839	2	56.6238	6229.61	6887.37
SDGIYIINLK	10	Unmodified	_SDGIYIINLK_	P14206	Small ribosomal subunit protein uS2 OS=Mus musculus OX=10090 GN=Rpsa PE=1 SV=4	Rpsa	32.839	2	56.6238	6118.94	4392.64
FAAATGATPIAGR	13	Unmodified	_FAAATGATPIAGR_	P14206	Small ribosomal subunit protein uS2 OS=Mus musculus OX=10090 GN=Rpsa PE=1 SV=4	Rpsa	32.839	2	56.6238	4652.44	5646.8
AIVAIENPADVSVISSR	17	Unmodified	_AIVAIENPADVSVISSR_	P14206	Small ribosomal subunit protein uS2 OS=Mus musculus OX=10090 GN=Rpsa PE=1 SV=4	Rpsa	32.839	2	56.6238	1700.98	3563.2
FTPGTFTNQIQAAFR	15	Unmodified	_FTPGTFTNQIQAAFR_	P14206	Small ribosomal subunit protein uS2 OS=Mus musculus OX=10090 GN=Rpsa PE=1 SV=4	Rpsa	32.839	2	56.6238	742.021	2713.55
YVDIAIPCNNK	11	Carbamidomethyl (C)	_YVDIAIPC[Carbamidomethyl (C)]NNK_	P14206	Small ribosomal subunit protein uS2 OS=Mus musculus OX=10090 GN=Rpsa PE=1 SV=4	Rpsa	32.839	2	56.6238	1693.28	1458.22
SGALDVLQMK	10	Acetyl (Protein N-term)	_[Acetyl (Protein N-term)]SGALDVLQMK_	P14206	Small ribosomal subunit protein uS2 OS=Mus musculus OX=10090 GN=Rpsa PE=1 SV=4	Rpsa	32.839	2	56.6238	1925.57	597.527
SDGIYIINLKR	11	Acetyl (K)	_SDGIYIINLK[Acetyl (K)]R_	P14206	Small ribosomal subunit protein uS2 OS=Mus musculus OX=10090 GN=Rpsa PE=1 SV=4	Rpsa	32.839	2	56.6238	465.773	104.783
FYALSAK	7	Unmodified	_FYALSAK_	P14211	Calreticulin OS=Mus musculus OX=10090 GN=Calr PE=1 SV=1	Calr	47.995	2	54.1019	14482	16507.7
IDDPTDSKPEDWDKPEHIPDPDAK	24	Unmodified	_IDDPTDSKPEDWDKPEHIPDPDAK_	P14211	Calreticulin OS=Mus musculus OX=10090 GN=Calr PE=1 SV=1	Calr	47.995	4	54.1019	1300.17	6883.17
IDDPTDSKPEDWDKPEHIPDPDAK	24	Unmodified	_IDDPTDSKPEDWDKPEHIPDPDAK_	P14211	Calreticulin OS=Mus musculus OX=10090 GN=Calr PE=1 SV=1	Calr	47.995	5	54.1019	1300.17	6883.17
GLQTSQDAR	9	Unmodified	_GLQTSQDAR_	P14211	Calreticulin OS=Mus musculus OX=10090 GN=Calr PE=1 SV=1	Calr	47.995	2	54.1019	4079.11	2567.78
QIDNPDYK	8	Unmodified	_QIDNPDYK_	P14211	Calreticulin OS=Mus musculus OX=10090 GN=Calr PE=1 SV=1	Calr	47.995	2	54.1019	1849.57	1738.27
SDFGKFVLSSGK	12	Acetyl (K)	_SDFGK[Acetyl (K)]FVLSSGK_	P14211	Calreticulin OS=Mus musculus OX=10090 GN=Calr PE=1 SV=1	Calr	47.995	2	54.1019		2887.54
EQFLDGDAWTNR	12	Unmodified	_EQFLDGDAWTNR_	P14211	Calreticulin OS=Mus musculus OX=10090 GN=Calr PE=1 SV=1	Calr	47.995	2	54.1019	1524.74	629.131
LLEGEEER	8	Unmodified	_LLEGEEER_	P14733	Lamin-B1 OS=Mus musculus OX=10090 GN=Lmnb1 PE=1 SV=3	Lmnb1	66.786	2	51.9648	4264.6	4096.81
LKLSPSPSSR	10	Acetyl (K)	_LK[Acetyl (K)]LSPSPSSR_	P14733	Lamin-B1 OS=Mus musculus OX=10090 GN=Lmnb1 PE=1 SV=3	Lmnb1	66.786	2	51.9648	2180.33	4469.76
EELEQTYHAKLENAR	15	Acetyl (K)	_EELEQTYHAK[Acetyl (K)]LENAR_	P14733	Lamin-B1 OS=Mus musculus OX=10090 GN=Lmnb1 PE=1 SV=3	Lmnb1	66.786	3	51.9648	1663.36	4721.56
LQIELGKFK	9	Acetyl (K)	_LQIELGK[Acetyl (K)]FK_	P14733	Lamin-B1 OS=Mus musculus OX=10090 GN=Lmnb1 PE=1 SV=3	Lmnb1	66.786	2	51.9648	2264.03	3364.21
AKLQIELGK	9	Acetyl (K)	_AK[Acetyl (K)]LQIELGK_	P14733	Lamin-B1 OS=Mus musculus OX=10090 GN=Lmnb1 PE=1 SV=3	Lmnb1	66.786	2	51.9648	1953.68	2548.79
AEHDQLLLNYAKK	13	Acetyl (K)	_AEHDQLLLNYAK[Acetyl (K)]K_	P14733	Lamin-B1 OS=Mus musculus OX=10090 GN=Lmnb1 PE=1 SV=3	Lmnb1	66.786	3	51.9648	1229.69	2399.87
DAALATALGDK	11	Unmodified	_DAALATALGDK_	P14733	Lamin-B1 OS=Mus musculus OX=10090 GN=Lmnb1 PE=1 SV=3	Lmnb1	66.786	2	51.9648	871.23	1774.43
ASAPATPLSPTR	12	Unmodified	_ASAPATPLSPTR_	P14733	Lamin-B1 OS=Mus musculus OX=10090 GN=Lmnb1 PE=1 SV=3	Lmnb1	66.786	2	51.9648	226.552
IGDTSVSYK	9	Unmodified	_IGDTSVSYK_	P14733	Lamin-B1 OS=Mus musculus OX=10090 GN=Lmnb1 PE=1 SV=3	Lmnb1	66.786	2	51.9648	83.0448
ILISLATGNR	10	Unmodified	_ILISLATGNR_	P14824	Annexin A6 OS=Mus musculus OX=10090 GN=Anxa6 PE=1 SV=3	Anxa6	75.886	2	55.565	12335	12158.3
AKIAQGAMYR	10	Acetyl (K),Acetyl (Protein N-term)	_[Acetyl (Protein N-term)]AK[Acetyl (K)]IAQGAMYR_	P14824	Annexin A6 OS=Mus musculus OX=10090 GN=Anxa6 PE=1 SV=3	Anxa6	75.886	2	55.565	3706.94	6209.63
AKIAQGAMYR	10	Acetyl (K),Oxidation (M),Acetyl (Protein N-term)	_[Acetyl (Protein N-term)]AK[Acetyl (K)]IAQGAM[Oxidation (M)]YR_	P14824	Annexin A6 OS=Mus musculus OX=10090 GN=Anxa6 PE=1 SV=3	Anxa6	75.886	2	55.565	3706.94	6209.63
DAFVAIVQSVK	11	Unmodified	_DAFVAIVQSVK_	P14824	Annexin A6 OS=Mus musculus OX=10090 GN=Anxa6 PE=1 SV=3	Anxa6	75.886	2	55.565	11821.4	4996.97
TLIEILATR	9	Unmodified	_TLIEILATR_	P14824	Annexin A6 OS=Mus musculus OX=10090 GN=Anxa6 PE=1 SV=3	Anxa6	75.886	2	55.565	12269.7	4362.53
LMLAVVK	7	Unmodified	_LMLAVVK_	P14824	Annexin A6 OS=Mus musculus OX=10090 GN=Anxa6 PE=1 SV=3	Anxa6	75.886	2	55.565	7174.57	5729.2
LIVNLMR	7	Unmodified	_LIVNLMR_	P14824	Annexin A6 OS=Mus musculus OX=10090 GN=Anxa6 PE=1 SV=3	Anxa6	75.886	2	55.565	6302.62	4625.67
MLVVLLQGTR	10	Unmodified	_MLVVLLQGTR_	P14824	Annexin A6 OS=Mus musculus OX=10090 GN=Anxa6 PE=1 SV=3	Anxa6	75.886	2	55.565	3196.75	2084.73
MLVVLLQGTR	10	Oxidation (M)	_M[Oxidation (M)]LVVLLQGTR_	P14824	Annexin A6 OS=Mus musculus OX=10090 GN=Anxa6 PE=1 SV=3	Anxa6	75.886	2	55.565	3196.75	2084.73
GTVCAANDFNPDADAKALR	19	Acetyl (K),Carbamidomethyl (C)	_GTVC[Carbamidomethyl (C)]AANDFNPDADAK[Acetyl (K)]ALR_	P14824	Annexin A6 OS=Mus musculus OX=10090 GN=Anxa6 PE=1 SV=3	Anxa6	75.886	3	55.565	3756.98	3127.75
YEKSLYSMIK	10	Acetyl (K)	_YEK[Acetyl (K)]SLYSMIK_	P14824	Annexin A6 OS=Mus musculus OX=10090 GN=Anxa6 PE=1 SV=3	Anxa6	75.886	2	55.565	2343.07	3852.48
PLAYCDAKEIK	11	Acetyl (K),Carbamidomethyl (C)	_PLAYC[Carbamidomethyl (C)]DAK[Acetyl (K)]EIK_	P14824	Annexin A6 OS=Mus musculus OX=10090 GN=Anxa6 PE=1 SV=3	Anxa6	75.886	2	55.565	2313.84	3795.06
SEIDLLNIR	9	Unmodified	_SEIDLLNIR_	P14824	Annexin A6 OS=Mus musculus OX=10090 GN=Anxa6 PE=1 SV=3	Anxa6	75.886	2	55.565	4218.42	1835.01
FMTVLCTR	8	Carbamidomethyl (C)	_FMTVLC[Carbamidomethyl (C)]TR_	P14824	Annexin A6 OS=Mus musculus OX=10090 GN=Anxa6 PE=1 SV=3	Anxa6	75.886	2	55.565	2279.34	1980.51
SEISGDLAR	9	Unmodified	_SEISGDLAR_	P14824	Annexin A6 OS=Mus musculus OX=10090 GN=Anxa6 PE=1 SV=3	Anxa6	75.886	2	55.565	2332.89	1372.92
SELDMLDIR	9	Unmodified	_SELDMLDIR_	P14824	Annexin A6 OS=Mus musculus OX=10090 GN=Anxa6 PE=1 SV=3	Anxa6	75.886	2	55.565	1095.58	692.342
SELDMLDIR	9	Oxidation (M)	_SELDM[Oxidation (M)]LDIR_	P14824	Annexin A6 OS=Mus musculus OX=10090 GN=Anxa6 PE=1 SV=3	Anxa6	75.886	2	55.565	1095.58	692.342
PLAYCDAK	8	Carbamidomethyl (C)	_PLAYC[Carbamidomethyl (C)]DAK_	P14824	Annexin A6 OS=Mus musculus OX=10090 GN=Anxa6 PE=1 SV=3	Anxa6	75.886	2	55.565	1408.29	828.552
VFQEFIKK	8	Acetyl (K)	_VFQEFIK[Acetyl (K)]K_	P14824	Annexin A6 OS=Mus musculus OX=10090 GN=Anxa6 PE=1 SV=3	Anxa6	75.886	2	55.565	1242.83	208.126
SLEDALSSDTSGHFR	15	Unmodified	_SLEDALSSDTSGHFR_	P14824	Annexin A6 OS=Mus musculus OX=10090 GN=Anxa6 PE=1 SV=3	Anxa6	75.886	3	55.565	537.35	807.818
IAQGAMYR	8	Unmodified	_IAQGAMYR_	P14824	Annexin A6 OS=Mus musculus OX=10090 GN=Anxa6 PE=1 SV=3	Anxa6	75.886	2	55.565	498.412	173.693
IAQGAMYR	8	Oxidation (M)	_IAQGAM[Oxidation (M)]YR_	P14824	Annexin A6 OS=Mus musculus OX=10090 GN=Anxa6 PE=1 SV=3	Anxa6	75.886	2	55.565	498.412	173.693
GTVCAANDFNPDADAK	16	Carbamidomethyl (C)	_GTVC[Carbamidomethyl (C)]AANDFNPDADAK_	P14824	Annexin A6 OS=Mus musculus OX=10090 GN=Anxa6 PE=1 SV=3	Anxa6	75.886	2	55.565	485.269	251.051
NDTSGEYKK	9	Acetyl (K)	_NDTSGEYK[Acetyl (K)]K_	P14824	Annexin A6 OS=Mus musculus OX=10090 GN=Anxa6 PE=1 SV=3	Anxa6	75.886	2	55.565	431.881	285.508
ESILELITSR	10	Unmodified	_ESILELITSR_	P14824	Annexin A6 OS=Mus musculus OX=10090 GN=Anxa6 PE=1 SV=3	Anxa6	75.886	2	55.565	516.883	102.121
TNEQMHQLVAAYK	13	Unmodified	_TNEQMHQLVAAYK_	P14824	Annexin A6 OS=Mus musculus OX=10090 GN=Anxa6 PE=1 SV=3	Anxa6	75.886	3	55.565	312.366	204.005
GELSGDFEK	9	Unmodified	_GELSGDFEK_	P14824	Annexin A6 OS=Mus musculus OX=10090 GN=Anxa6 PE=1 SV=3	Anxa6	75.886	2	55.565	2397.78
PIEASIR	7	Unmodified	_PIEASIR_	P14824	Annexin A6 OS=Mus musculus OX=10090 GN=Anxa6 PE=1 SV=3	Anxa6	75.886	2	55.565	1488.85
YELTGKFER	9	Acetyl (K)	_YELTGK[Acetyl (K)]FER_	P14824	Annexin A6 OS=Mus musculus OX=10090 GN=Anxa6 PE=1 SV=3	Anxa6	75.886	2	55.565	1318.13
DAISGVGTDEK	11	Unmodified	_DAISGVGTDEK_	P14824	Annexin A6 OS=Mus musculus OX=10090 GN=Anxa6 PE=1 SV=3	Anxa6	75.886	2	55.565	730.155
SLHQAIEGDTSGDFMK	16	Unmodified	_SLHQAIEGDTSGDFMK_	P14824	Annexin A6 OS=Mus musculus OX=10090 GN=Anxa6 PE=1 SV=3	Anxa6	75.886	3	55.565	261.608
SLHQAIEGDTSGDFMK	16	Oxidation (M)	_SLHQAIEGDTSGDFM[Oxidation (M)]K_	P14824	Annexin A6 OS=Mus musculus OX=10090 GN=Anxa6 PE=1 SV=3	Anxa6	75.886	3	55.565	261.608
SLYSMIK	7	Unmodified	_SLYSMIK_	P14824	Annexin A6 OS=Mus musculus OX=10090 GN=Anxa6 PE=1 SV=3	Anxa6	75.886	2	55.565	503.427
AMEGAGTDEK	10	Unmodified	_AMEGAGTDEK_	P14824	Annexin A6 OS=Mus musculus OX=10090 GN=Anxa6 PE=1 SV=3	Anxa6	75.886	2	55.565	90.9208
GNVGFVFTK	9	Unmodified	_GNVGFVFTK_	P14869	Large ribosomal subunit protein uL10 OS=Mus musculus OX=10090 GN=Rplp0 PE=1 SV=3	Rplp0	34.217	2	51.7339	7574.06	6954.65
IIQLLDDYPK	10	Unmodified	_IIQLLDDYPK_	P14869	Large ribosomal subunit protein uL10 OS=Mus musculus OX=10090 GN=Rplp0 PE=1 SV=3	Rplp0	34.217	2	51.7339	3708.41	3299.07
AGAIAPCEVTVPAQNTGLGPEK	22	Carbamidomethyl (C)	_AGAIAPC[Carbamidomethyl (C)]EVTVPAQNTGLGPEK_	P14869	Large ribosomal subunit protein uL10 OS=Mus musculus OX=10090 GN=Rplp0 PE=1 SV=3	Rplp0	34.217	3	51.7339	1242.7	2530.05
CFIVGADNVGSK	12	Carbamidomethyl (C)	_C[Carbamidomethyl (C)]FIVGADNVGSK_	P14869	Large ribosomal subunit protein uL10 OS=Mus musculus OX=10090 GN=Rplp0 PE=1 SV=3	Rplp0	34.217	2	51.7339	1262.29	1221.51
GHLENNPALEK	11	Unmodified	_GHLENNPALEK_	P14869	Large ribosomal subunit protein uL10 OS=Mus musculus OX=10090 GN=Rplp0 PE=1 SV=3	Rplp0	34.217	2	51.7339	500.852	1293.78
TSFFQALGITTK	12	Unmodified	_TSFFQALGITTK_	P14869	Large ribosomal subunit protein uL10 OS=Mus musculus OX=10090 GN=Rplp0 PE=1 SV=3	Rplp0	34.217	2	51.7339	779.792	969.175
DMLLANK	7	Oxidation (M)	_DM[Oxidation (M)]LLANK_	P14869	Large ribosomal subunit protein uL10 OS=Mus musculus OX=10090 GN=Rplp0 PE=1 SV=3	Rplp0	34.217	2	51.7339	415.018
YLGDLSGGQVLK	12	Unmodified	_YLGDLSGGQVLK_	P14901	Heme oxygenase 1 OS=Mus musculus OX=10090 GN=Hmox1 PE=1 SV=1	Hmox1	32.929	2	48.6653	718.576	249.425
LVLCEVFK	8	Carbamidomethyl (C)	_LVLC[Carbamidomethyl (C)]EVFK_	P15105	Glutamine synthetase OS=Mus musculus OX=10090 GN=Glul PE=1 SV=6	Glul	42.12	2	52.969	1576.82	372.85
ATSASSHLNK	10	Acetyl (Protein N-term)	_[Acetyl (Protein N-term)]ATSASSHLNK_	P15105	Glutamine synthetase OS=Mus musculus OX=10090 GN=Glul PE=1 SV=6	Glul	42.12	2	52.969	367.276	550.993
YGFIEGNVVIPR	12	Unmodified	_YGFIEGNVVIPR_	P15379	CD44 antigen OS=Mus musculus OX=10090 GN=Cd44 PE=1 SV=3	Cd44	85.618	2	43.5606	501.533
FLQASEDLLK	10	Unmodified	_FLQASEDLLK_	P15532	Nucleoside diphosphate kinase A OS=Mus musculus OX=10090 GN=Nme1 PE=1 SV=1	Nme1	17.208	2	24.3367	963.996	534.182
LYSEFLGK	8	Unmodified	_LYSEFLGK_	P15626	Glutathione S-transferase Mu 2 OS=Mus musculus OX=10090 GN=Gstm2 PE=1 SV=2	Gstm2	25.717	2	51.0898	10404.2	12776.9
MKLYSEFLGK	10	Acetyl (K)	_MK[Acetyl (K)]LYSEFLGK_	P15626	Glutathione S-transferase Mu 2 OS=Mus musculus OX=10090 GN=Gstm2 PE=1 SV=2	Gstm2	25.717	2	51.0898	3840.25	3727.45
MKLYSEFLGK	10	Acetyl (K),Oxidation (M)	_M[Oxidation (M)]K[Acetyl (K)]LYSEFLGK_	P15626	Glutathione S-transferase Mu 2 OS=Mus musculus OX=10090 GN=Gstm2 PE=1 SV=2	Gstm2	25.717	2	51.0898	3840.25	3727.45
ITQSNAILR	9	Unmodified	_ITQSNAILR_	P15626	Glutathione S-transferase Mu 2 OS=Mus musculus OX=10090 GN=Gstm2 PE=1 SV=2	Gstm2	25.717	2	51.0898	3828.12	6860.36
CLDAFPNLK	9	Carbamidomethyl (C)	_C[Carbamidomethyl (C)]LDAFPNLK_	P15626	Glutathione S-transferase Mu 2 OS=Mus musculus OX=10090 GN=Gstm2 PE=1 SV=2	Gstm2	25.717	2	51.0898	1896.81	729.268
PMTLGYWDIR	10	Unmodified	_PMTLGYWDIR_	P15626	Glutathione S-transferase Mu 2 OS=Mus musculus OX=10090 GN=Gstm2 PE=1 SV=2	Gstm2	25.717	2	51.0898	660.141	531.153
PMTLGYWDIR	10	Oxidation (M)	_PM[Oxidation (M)]TLGYWDIR_	P15626	Glutathione S-transferase Mu 2 OS=Mus musculus OX=10090 GN=Gstm2 PE=1 SV=2	Gstm2	25.717	2	51.0898	660.141	531.153
VDILENQAMDTR	12	Unmodified	_VDILENQAMDTR_	P15626	Glutathione S-transferase Mu 2 OS=Mus musculus OX=10090 GN=Gstm2 PE=1 SV=2	Gstm2	25.717	2	51.0898	792.352
VDILENQAMDTR	12	Oxidation (M)	_VDILENQAM[Oxidation (M)]DTR_	P15626	Glutathione S-transferase Mu 2 OS=Mus musculus OX=10090 GN=Gstm2 PE=1 SV=2	Gstm2	25.717	2	51.0898	792.352
YTMGDAPDYDR	11	Unmodified	_YTMGDAPDYDR_	P15626	Glutathione S-transferase Mu 2 OS=Mus musculus OX=10090 GN=Gstm2 PE=1 SV=2	Gstm2	25.717	2	51.0898	515.916
KPAAAAVTKK	10	Acetyl (K)	_KPAAAAVTK[Acetyl (K)]K_	P15864	Histone H1.2 OS=Mus musculus OX=10090 GN=H1-2 PE=1 SV=2	H1-2	21.267	2	33.5335	469.369	1562.99
DSNNLCLHFNPR	12	Carbamidomethyl (C)	_DSNNLC[Carbamidomethyl (C)]LHFNPR_	P16045	Galectin-1 OS=Mus musculus OX=10090 GN=Lgals1 PE=1 SV=3	Lgals1	14.866	3	46.3575	4425.2	2067.39
FNAHGDANTIVCNTK	15	Carbamidomethyl (C)	_FNAHGDANTIVC[Carbamidomethyl (C)]NTK_	P16045	Galectin-1 OS=Mus musculus OX=10090 GN=Lgals1 PE=1 SV=3	Lgals1	14.866	3	46.3575	2425.56	956.373
FNAHGDANTIVCNTK	15	Carbamidomethyl (C)	_FNAHGDANTIVC[Carbamidomethyl (C)]NTK_	P16045	Galectin-1 OS=Mus musculus OX=10090 GN=Lgals1 PE=1 SV=3	Lgals1	14.866	2	46.3575	2425.56	956.373
LPDGHEFKFPNR	12	Acetyl (K)	_LPDGHEFK[Acetyl (K)]FPNR_	P16045	Galectin-1 OS=Mus musculus OX=10090 GN=Lgals1 PE=1 SV=3	Lgals1	14.866	3	46.3575	1701.44	1586.62
PGECLKVR	8	Acetyl (K),Carbamidomethyl (C)	_PGEC[Carbamidomethyl (C)]LK[Acetyl (K)]VR_	P16045	Galectin-1 OS=Mus musculus OX=10090 GN=Lgals1 PE=1 SV=3	Lgals1	14.866	2	46.3575	745.059	635.847
GNDVAFHFNPR	11	Unmodified	_GNDVAFHFNPR_	P16110	Galectin-3 OS=Mus musculus OX=10090 GN=Lgals3 PE=1 SV=3	Lgals3	27.515	3	42.3994	2819.15	3907.65
VIVCNTK	7	Carbamidomethyl (C)	_VIVC[Carbamidomethyl (C)]NTK_	P16110	Galectin-3 OS=Mus musculus OX=10090 GN=Lgals3 PE=1 SV=3	Lgals3	27.515	2	42.3994	1798.56
SLKLLEK	7	Acetyl (K)	_SLK[Acetyl (K)]LLEK_	P16283	Anion exchange protein 3 OS=Mus musculus OX=10090 GN=Slc4a3 PE=1 SV=2	Slc4a3	135.373	1	31.8244	4084.54	16138.7
YLLGTSLAR	9	Unmodified	_YLLGTSLAR_	P16460	Argininosuccinate synthase OS=Mus musculus OX=10090 GN=Ass1 PE=1 SV=1	Ass1	46.585	2	49.1623	8830.56	14958.5
VFIEDVSK	8	Unmodified	_VFIEDVSK_	P16460	Argininosuccinate synthase OS=Mus musculus OX=10090 GN=Ass1 PE=1 SV=1	Ass1	46.585	2	49.1623	5246.2	9998.29
NQAPPGLYTK	10	Unmodified	_NQAPPGLYTK_	P16460	Argininosuccinate synthase OS=Mus musculus OX=10090 GN=Ass1 PE=1 SV=1	Ass1	46.585	2	49.1623	1618.04	4409.83
MPEFYNR	7	Unmodified	_MPEFYNR_	P16460	Argininosuccinate synthase OS=Mus musculus OX=10090 GN=Ass1 PE=1 SV=1	Ass1	46.585	2	49.1623	1376.91	1538.47
APNSPDVLEIEFK	13	Unmodified	_APNSPDVLEIEFK_	P16460	Argininosuccinate synthase OS=Mus musculus OX=10090 GN=Ass1 PE=1 SV=1	Ass1	46.585	2	49.1623	694.11	639.358
LQSKVTAK	8	Acetyl (K)	_LQSK[Acetyl (K)]VTAK_	P16460	Argininosuccinate synthase OS=Mus musculus OX=10090 GN=Ass1 PE=1 SV=1	Ass1	46.585	2	49.1623	803.671
KVFIEDVSK	9	Unmodified	_KVFIEDVSK_	P16460	Argininosuccinate synthase OS=Mus musculus OX=10090 GN=Ass1 PE=1 SV=1	Ass1	46.585	2	49.1623	771.812
DLSSVQTLLTK	11	Unmodified	_DLSSVQTLLTK_	P16546	Spectrin alpha chain, non-erythrocytic 1 OS=Mus musculus OX=10090 GN=Sptan1 PE=1 SV=4	Sptan1	284.598	2	51.3112	445.834	409.62
EAIVTSEELGQDLEHVEVLQK	21	Unmodified	_EAIVTSEELGQDLEHVEVLQK_	P16546	Spectrin alpha chain, non-erythrocytic 1 OS=Mus musculus OX=10090 GN=Sptan1 PE=1 SV=4	Sptan1	284.598	3	51.3112	272.606	350.022
ITALDEFATK	10	Unmodified	_ITALDEFATK_	P16546	Spectrin alpha chain, non-erythrocytic 1 OS=Mus musculus OX=10090 GN=Sptan1 PE=1 SV=4	Sptan1	284.598	2	51.3112	655.157
DLASVQALLR	10	Unmodified	_DLASVQALLR_	P16546	Spectrin alpha chain, non-erythrocytic 1 OS=Mus musculus OX=10090 GN=Sptan1 PE=1 SV=4	Sptan1	284.598	2	51.3112	490.378
VLETAEDIQER	11	Unmodified	_VLETAEDIQER_	P16546	Spectrin alpha chain, non-erythrocytic 1 OS=Mus musculus OX=10090 GN=Sptan1 PE=1 SV=4	Sptan1	284.598	2	51.3112	204.691
TVDGPSGKLWR	11	Acetyl (K)	_TVDGPSGK[Acetyl (K)]LWR_	P16858	Glyceraldehyde-3-phosphate dehydrogenase OS=Mus musculus OX=10090 GN=Gapdh PE=1 SV=2	Gapdh	35.811	2	52.1325	576198	869728
AVGKVIPELNGK	12	Acetyl (K)	_AVGK[Acetyl (K)]VIPELNGK_	P16858	Glyceraldehyde-3-phosphate dehydrogenase OS=Mus musculus OX=10090 GN=Gapdh PE=1 SV=2	Gapdh	35.811	2	52.1325	178014	218019
LTGMAFR	7	Unmodified	_LTGMAFR_	P16858	Glyceraldehyde-3-phosphate dehydrogenase OS=Mus musculus OX=10090 GN=Gapdh PE=1 SV=2	Gapdh	35.811	2	52.1325	35778.4	40722.9
LTGMAFR	7	Oxidation (M)	_LTGM[Oxidation (M)]AFR_	P16858	Glyceraldehyde-3-phosphate dehydrogenase OS=Mus musculus OX=10090 GN=Gapdh PE=1 SV=2	Gapdh	35.811	2	52.1325	35778.4	40722.9
PITIFQER	8	Unmodified	_PITIFQER_	P16858	Glyceraldehyde-3-phosphate dehydrogenase OS=Mus musculus OX=10090 GN=Gapdh PE=1 SV=2	Gapdh	35.811	2	52.1325	69839.1	70355.3
GAAQNIIPASTGAAK	15	Unmodified	_GAAQNIIPASTGAAK_	P16858	Glyceraldehyde-3-phosphate dehydrogenase OS=Mus musculus OX=10090 GN=Gapdh PE=1 SV=2	Gapdh	35.811	2	52.1325	29066.5	18279.4
GAAQNIIPASTGAAK	15	Unmodified	_GAAQNIIPASTGAAK_	P16858	Glyceraldehyde-3-phosphate dehydrogenase OS=Mus musculus OX=10090 GN=Gapdh PE=1 SV=2	Gapdh	35.811	3	52.1325	29066.5	18279.4
VIPELNGK	8	Unmodified	_VIPELNGK_	P16858	Glyceraldehyde-3-phosphate dehydrogenase OS=Mus musculus OX=10090 GN=Gapdh PE=1 SV=2	Gapdh	35.811	2	52.1325	31617.9	50127.6
VIISAPSADAPMFVMGVNHEK	21	Unmodified	_VIISAPSADAPMFVMGVNHEK_	P16858	Glyceraldehyde-3-phosphate dehydrogenase OS=Mus musculus OX=10090 GN=Gapdh PE=1 SV=2	Gapdh	35.811	3	52.1325	3686.45	11572
VIISAPSADAPMFVMGVNHEK	21	Oxidation (M)	_VIISAPSADAPM[Oxidation (M)]FVMGVNHEK_	P16858	Glyceraldehyde-3-phosphate dehydrogenase OS=Mus musculus OX=10090 GN=Gapdh PE=1 SV=2	Gapdh	35.811	3	52.1325	3686.45	11572
VIISAPSADAPMFVMGVNHEK	21	2 Oxidation (M)	_VIISAPSADAPM[Oxidation (M)]FVM[Oxidation (M)]GVNHEK_	P16858	Glyceraldehyde-3-phosphate dehydrogenase OS=Mus musculus OX=10090 GN=Gapdh PE=1 SV=2	Gapdh	35.811	3	52.1325	3686.45	11572
VGVNGFGR	8	Unmodified	_VGVNGFGR_	P16858	Glyceraldehyde-3-phosphate dehydrogenase OS=Mus musculus OX=10090 GN=Gapdh PE=1 SV=2	Gapdh	35.811	2	52.1325	12672	16084.4
VVDLMAYMASK	11	Unmodified	_VVDLMAYMASK_	P16858	Glyceraldehyde-3-phosphate dehydrogenase OS=Mus musculus OX=10090 GN=Gapdh PE=1 SV=2	Gapdh	35.811	2	52.1325	4682.16	2414.34
VVDLMAYMASK	11	2 Oxidation (M)	_VVDLM[Oxidation (M)]AYM[Oxidation (M)]ASK_	P16858	Glyceraldehyde-3-phosphate dehydrogenase OS=Mus musculus OX=10090 GN=Gapdh PE=1 SV=2	Gapdh	35.811	2	52.1325	4682.16	2414.34
VVDLMAYMASK	11	Oxidation (M)	_VVDLM[Oxidation (M)]AYMASK_	P16858	Glyceraldehyde-3-phosphate dehydrogenase OS=Mus musculus OX=10090 GN=Gapdh PE=1 SV=2	Gapdh	35.811	2	52.1325	4682.16	2414.34
VVDLMAYMASK	11	Oxidation (M)	_VVDLMAYM[Oxidation (M)]ASK_	P16858	Glyceraldehyde-3-phosphate dehydrogenase OS=Mus musculus OX=10090 GN=Gapdh PE=1 SV=2	Gapdh	35.811	2	52.1325	4682.16	2414.34
GAAQNIIPASTGAAKAVGK	19	Acetyl (K)	_GAAQNIIPASTGAAK[Acetyl (K)]AVGK_	P16858	Glyceraldehyde-3-phosphate dehydrogenase OS=Mus musculus OX=10090 GN=Gapdh PE=1 SV=2	Gapdh	35.811	3	52.1325	3686.17	2760.29
GAAQNIIPASTGAAKAVGK	19	Acetyl (K)	_GAAQNIIPASTGAAK[Acetyl (K)]AVGK_	P16858	Glyceraldehyde-3-phosphate dehydrogenase OS=Mus musculus OX=10090 GN=Gapdh PE=1 SV=2	Gapdh	35.811	2	52.1325	3686.17	2760.29
IVSNASCTTNCLAPLAK	17	2 Carbamidomethyl (C)	_IVSNASC[Carbamidomethyl (C)]TTNC[Carbamidomethyl (C)]LAPLAK_	P16858	Glyceraldehyde-3-phosphate dehydrogenase OS=Mus musculus OX=10090 GN=Gapdh PE=1 SV=2	Gapdh	35.811	2	52.1325	3102.36	3326.12
IVSNASCTTNCLAPLAK	17	2 Carbamidomethyl (C)	_IVSNASC[Carbamidomethyl (C)]TTNC[Carbamidomethyl (C)]LAPLAK_	P16858	Glyceraldehyde-3-phosphate dehydrogenase OS=Mus musculus OX=10090 GN=Gapdh PE=1 SV=2	Gapdh	35.811	3	52.1325	3102.36	3326.12
VPTPNVSVVDLTCR	14	Carbamidomethyl (C)	_VPTPNVSVVDLTC[Carbamidomethyl (C)]R_	P16858	Glyceraldehyde-3-phosphate dehydrogenase OS=Mus musculus OX=10090 GN=Gapdh PE=1 SV=2	Gapdh	35.811	2	52.1325	2415.49	1582.7
VPTPNVSVVDLTCR	14	Carbamidomethyl (C)	_VPTPNVSVVDLTC[Carbamidomethyl (C)]R_	P16858	Glyceraldehyde-3-phosphate dehydrogenase OS=Mus musculus OX=10090 GN=Gapdh PE=1 SV=2	Gapdh	35.811	3	52.1325	2415.49	1582.7
LVINGKPITIFQER	14	Unmodified	_LVINGKPITIFQER_	P16858	Glyceraldehyde-3-phosphate dehydrogenase OS=Mus musculus OX=10090 GN=Gapdh PE=1 SV=2	Gapdh	35.811	3	52.1325	1024.44	4579.67
AENGKLVINGK	11	Acetyl (K)	_AENGK[Acetyl (K)]LVINGK_	P16858	Glyceraldehyde-3-phosphate dehydrogenase OS=Mus musculus OX=10090 GN=Gapdh PE=1 SV=2	Gapdh	35.811	2	52.1325	1745.94	3587.07
VVDLMAYMASKE	12	Oxidation (M)	_VVDLMAYM[Oxidation (M)]ASKE_	P16858	Glyceraldehyde-3-phosphate dehydrogenase OS=Mus musculus OX=10090 GN=Gapdh PE=1 SV=2	Gapdh	35.811	2	52.1325	615.126	284.093
VVDLMAYMASKE	12	Unmodified	_VVDLMAYMASKE_	P16858	Glyceraldehyde-3-phosphate dehydrogenase OS=Mus musculus OX=10090 GN=Gapdh PE=1 SV=2	Gapdh	35.811	2	52.1325	615.126	284.093
VVDLMAYMASKE	12	2 Oxidation (M)	_VVDLM[Oxidation (M)]AYM[Oxidation (M)]ASKE_	P16858	Glyceraldehyde-3-phosphate dehydrogenase OS=Mus musculus OX=10090 GN=Gapdh PE=1 SV=2	Gapdh	35.811	2	52.1325	615.126	284.093
VVDLMAYMASKE	12	Oxidation (M)	_VVDLM[Oxidation (M)]AYMASKE_	P16858	Glyceraldehyde-3-phosphate dehydrogenase OS=Mus musculus OX=10090 GN=Gapdh PE=1 SV=2	Gapdh	35.811	2	52.1325	615.126	284.093
LISWYDNEYGYSNR	14	Unmodified	_LISWYDNEYGYSNR_	P16858	Glyceraldehyde-3-phosphate dehydrogenase OS=Mus musculus OX=10090 GN=Gapdh PE=1 SV=2	Gapdh	35.811	2	52.1325	606.521	991.125
VIHDNFGIVEGLMTTVHAITATQK	24	Oxidation (M)	_VIHDNFGIVEGLM[Oxidation (M)]TTVHAITATQK_	P16858	Glyceraldehyde-3-phosphate dehydrogenase OS=Mus musculus OX=10090 GN=Gapdh PE=1 SV=2	Gapdh	35.811	4	52.1325	404.831	508.429
VVKQASEGPLK	11	Acetyl (K)	_VVK[Acetyl (K)]QASEGPLK_	P16858	Glyceraldehyde-3-phosphate dehydrogenase OS=Mus musculus OX=10090 GN=Gapdh PE=1 SV=2	Gapdh	35.811	2	52.1325	904.728
TITIAVPDK	9	Unmodified	_TITIAVPDK_	P17047	Lysosome-associated membrane glycoprotein 2 OS=Mus musculus OX=10090 GN=Lamp2 PE=1 SV=2	Lamp2	45.682	2	42.6407	3815.53	1095.58
TIAPALVSK	9	Unmodified	_TIAPALVSK_	P17182	Alpha-enolase OS=Mus musculus OX=10090 GN=Eno1 PE=1 SV=3	Eno1	47.141	2	53.4279	55601.3	43313
IGAEVYHNLK	10	Unmodified	_IGAEVYHNLK_	P17182	Alpha-enolase OS=Mus musculus OX=10090 GN=Eno1 PE=1 SV=3	Eno1	47.141	3	53.4279	13306	14537.8
IGAEVYHNLK	10	Unmodified	_IGAEVYHNLK_	P17182	Alpha-enolase OS=Mus musculus OX=10090 GN=Eno1 PE=1 SV=3	Eno1	47.141	2	53.4279	13306	14537.8
TIAPALVSKK	10	Acetyl (K)	_TIAPALVSK[Acetyl (K)]K_	P17182	Alpha-enolase OS=Mus musculus OX=10090 GN=Eno1 PE=1 SV=3	Eno1	47.141	2	53.4279	26583	26428.6
SCNCLLLK	8	2 Carbamidomethyl (C)	_SC[Carbamidomethyl (C)]NC[Carbamidomethyl (C)]LLLK_	P17182	Alpha-enolase OS=Mus musculus OX=10090 GN=Eno1 PE=1 SV=3	Eno1	47.141	2	53.4279	23546.5	25072.8
EALELLK	7	Unmodified	_EALELLK_	P17182	Alpha-enolase OS=Mus musculus OX=10090 GN=Eno1 PE=1 SV=3	Eno1	47.141	2	53.4279	27900.5	12597.9
LMIEMDGTENK	11	Unmodified	_LMIEMDGTENK_	P17182	Alpha-enolase OS=Mus musculus OX=10090 GN=Eno1 PE=1 SV=3	Eno1	47.141	2	53.4279	6026.42	4701.17
LMIEMDGTENK	11	Oxidation (M)	_LM[Oxidation (M)]IEMDGTENK_	P17182	Alpha-enolase OS=Mus musculus OX=10090 GN=Eno1 PE=1 SV=3	Eno1	47.141	2	53.4279	6026.42	4701.17
LMIEMDGTENK	11	Oxidation (M)	_LMIEM[Oxidation (M)]DGTENK_	P17182	Alpha-enolase OS=Mus musculus OX=10090 GN=Eno1 PE=1 SV=3	Eno1	47.141	2	53.4279	6026.42	4701.17
LMIEMDGTENK	11	2 Oxidation (M)	_LM[Oxidation (M)]IEM[Oxidation (M)]DGTENK_	P17182	Alpha-enolase OS=Mus musculus OX=10090 GN=Eno1 PE=1 SV=3	Eno1	47.141	2	53.4279	6026.42	4701.17
GVSQAVEHINK	11	Unmodified	_GVSQAVEHINK_	P17182	Alpha-enolase OS=Mus musculus OX=10090 GN=Eno1 PE=1 SV=3	Eno1	47.141	3	53.4279	9632.13	4544.21
GVSQAVEHINK	11	Unmodified	_GVSQAVEHINK_	P17182	Alpha-enolase OS=Mus musculus OX=10090 GN=Eno1 PE=1 SV=3	Eno1	47.141	2	53.4279	9632.13	4544.21
GNPTVEVDLYTAK	13	Unmodified	_GNPTVEVDLYTAK_	P17182	Alpha-enolase OS=Mus musculus OX=10090 GN=Eno1 PE=1 SV=3	Eno1	47.141	2	53.4279	8562.53	17454
VNVVEQEK	8	Unmodified	_VNVVEQEK_	P17182	Alpha-enolase OS=Mus musculus OX=10090 GN=Eno1 PE=1 SV=3	Eno1	47.141	2	53.4279	10387.5	4472.86
AAVPSGASTGIYEALELR	18	Unmodified	_AAVPSGASTGIYEALELR_	P17182	Alpha-enolase OS=Mus musculus OX=10090 GN=Eno1 PE=1 SV=3	Eno1	47.141	2	53.4279	3842.41	8714.45
DATNVGDEGGFAPNILENK	19	Unmodified	_DATNVGDEGGFAPNILENK_	P17182	Alpha-enolase OS=Mus musculus OX=10090 GN=Eno1 PE=1 SV=3	Eno1	47.141	3	53.4279		8791.41
KVNVVEQEKIDK	12	Acetyl (K)	_KVNVVEQEK[Acetyl (K)]IDK_	P17182	Alpha-enolase OS=Mus musculus OX=10090 GN=Eno1 PE=1 SV=3	Eno1	47.141	3	53.4279	2257.83	1240.35
KVNVVEQEKIDK	12	Acetyl (K)	_KVNVVEQEK[Acetyl (K)]IDK_	P17182	Alpha-enolase OS=Mus musculus OX=10090 GN=Eno1 PE=1 SV=3	Eno1	47.141	2	53.4279	2257.83	1240.35
FTASAGIQVVGDDLTVTNPK	20	Unmodified	_FTASAGIQVVGDDLTVTNPK_	P17182	Alpha-enolase OS=Mus musculus OX=10090 GN=Eno1 PE=1 SV=3	Eno1	47.141	3	53.4279	1920.45	4496.34
YITPDQLADLYK	12	Unmodified	_YITPDQLADLYK_	P17182	Alpha-enolase OS=Mus musculus OX=10090 GN=Eno1 PE=1 SV=3	Eno1	47.141	2	53.4279	4110.29	1492.04
LAQSNGWGVMVSHR	14	Unmodified	_LAQSNGWGVMVSHR_	P17182	Alpha-enolase OS=Mus musculus OX=10090 GN=Eno1 PE=1 SV=3	Eno1	47.141	3	53.4279	2275.01	1917.1
SPDDPSR	7	Unmodified	_SPDDPSR_	P17182	Alpha-enolase OS=Mus musculus OX=10090 GN=Eno1 PE=1 SV=3	Eno1	47.141	2	53.4279	497.783	802.723
VNVVEQEKIDK	11	Acetyl (K)	_VNVVEQEK[Acetyl (K)]IDK_	P17182	Alpha-enolase OS=Mus musculus OX=10090 GN=Eno1 PE=1 SV=3	Eno1	47.141	2	53.4279	4037.42
KVNVVEQEK	9	Unmodified	_KVNVVEQEK_	P17182	Alpha-enolase OS=Mus musculus OX=10090 GN=Eno1 PE=1 SV=3	Eno1	47.141	2	53.4279	995.278
FMGKGVSQAVEHINK	15	Acetyl (K)	_FMGK[Acetyl (K)]GVSQAVEHINK_	P17182	Alpha-enolase OS=Mus musculus OX=10090 GN=Eno1 PE=1 SV=3	Eno1	47.141	3	53.4279	363.796
EGQEDQGLTK	10	Unmodified	_EGQEDQGLTK_	P17225	Polypyrimidine tract-binding protein 1 OS=Mus musculus OX=10090 GN=Ptbp1 PE=1 SV=3	Ptbp1	59.322	2	51.3897	1009.1	1793.74
NNQFQALLQYADPVSAQHAK	20	Unmodified	_NNQFQALLQYADPVSAQHAK_	P17225	Polypyrimidine tract-binding protein 1 OS=Mus musculus OX=10090 GN=Ptbp1 PE=1 SV=3	Ptbp1	59.322	3	51.3897	212.496	467.754
IAIPGLAGAGNSVLLVSNLNPER	23	Unmodified	_IAIPGLAGAGNSVLLVSNLNPER_	P17225	Polypyrimidine tract-binding protein 1 OS=Mus musculus OX=10090 GN=Ptbp1 PE=1 SV=3	Ptbp1	59.322	3	51.3897	216.111	275.164
FVNLFPEVK	9	Unmodified	_FVNLFPEVK_	P17427	AP-2 complex subunit alpha-2 OS=Mus musculus OX=10090 GN=Ap2a2 PE=1 SV=2	Ap2a2	104.017	2	44.5571	943.588	430.711
MFIFYGNK	8	Unmodified	_MFIFYGNK_	P17427	AP-2 complex subunit alpha-2 OS=Mus musculus OX=10090 GN=Ap2a2 PE=1 SV=2	Ap2a2	104.017	2	44.5571	606.282	691.673
ATIQDVLR	8	Unmodified	_ATIQDVLR_	P17427	AP-2 complex subunit alpha-2 OS=Mus musculus OX=10090 GN=Ap2a2 PE=1 SV=2	Ap2a2	104.017	2	44.5571	594.111
LILPGLISSR	10	Unmodified	_LILPGLISSR_	P17563	Methanethiol oxidase OS=Mus musculus OX=10090 GN=Selenbp1 PE=1 SV=2	Selenbp1	52.515	2	52.0087	8449.52	5123.28
IYVVDVGSEPR	11	Unmodified	_IYVVDVGSEPR_	P17563	Methanethiol oxidase OS=Mus musculus OX=10090 GN=Selenbp1 PE=1 SV=2	Selenbp1	52.515	2	52.0087	4731.9	8150.42
VIEASEIQAK	10	Unmodified	_VIEASEIQAK_	P17563	Methanethiol oxidase OS=Mus musculus OX=10090 GN=Selenbp1 PE=1 SV=2	Selenbp1	52.515	2	52.0087	2060.34	2398.28
NKLILPGLISSR	12	Acetyl (K)	_NK[Acetyl (K)]LILPGLISSR_	P17563	Methanethiol oxidase OS=Mus musculus OX=10090 GN=Selenbp1 PE=1 SV=2	Selenbp1	52.515	2	52.0087	862.456	1706.54
VIQVPSK	7	Unmodified	_VIQVPSK_	P17563	Methanethiol oxidase OS=Mus musculus OX=10090 GN=Selenbp1 PE=1 SV=2	Selenbp1	52.515	2	52.0087	1228.76	1238.12
IFVWDWQR	8	Unmodified	_IFVWDWQR_	P17563	Methanethiol oxidase OS=Mus musculus OX=10090 GN=Selenbp1 PE=1 SV=2	Selenbp1	52.515	2	52.0087	1254.73	1167.67
LNPNFLVDFGK	11	Unmodified	_LNPNFLVDFGK_	P17563	Methanethiol oxidase OS=Mus musculus OX=10090 GN=Selenbp1 PE=1 SV=2	Selenbp1	52.515	2	52.0087	440.747	512.985
LALLQVR	7	Unmodified	_LALLQVR_	P17710	Hexokinase-1 OS=Mus musculus OX=10090 GN=Hk1 PE=1 SV=3	Hk1	108.304	2	54.5328	2320.36	2060.16
GAALITAVGVR	11	Unmodified	_GAALITAVGVR_	P17710	Hexokinase-1 OS=Mus musculus OX=10090 GN=Hk1 PE=1 SV=3	Hk1	108.304	2	54.5328	1781.28	2492.44
VLLVKIR	7	Acetyl (K)	_VLLVK[Acetyl (K)]IR_	P17710	Hexokinase-1 OS=Mus musculus OX=10090 GN=Hk1 PE=1 SV=3	Hk1	108.304	2	54.5328	910.648	2307.94
GAAMVTAVAYR	11	Unmodified	_GAAMVTAVAYR_	P17710	Hexokinase-1 OS=Mus musculus OX=10090 GN=Hk1 PE=1 SV=3	Hk1	108.304	2	54.5328	1206.74	1980.5
LVPDSDVR	8	Unmodified	_LVPDSDVR_	P17710	Hexokinase-1 OS=Mus musculus OX=10090 GN=Hk1 PE=1 SV=3	Hk1	108.304	2	54.5328	1023.46	1091.65
TTVGVDGSLYK	11	Unmodified	_TTVGVDGSLYK_	P17710	Hexokinase-1 OS=Mus musculus OX=10090 GN=Hk1 PE=1 SV=3	Hk1	108.304	2	54.5328	630.779	783.594
TVCGVVSKR	9	Acetyl (K),Carbamidomethyl (C)	_TVC[Carbamidomethyl (C)]GVVSK[Acetyl (K)]R_	P17710	Hexokinase-1 OS=Mus musculus OX=10090 GN=Hk1 PE=1 SV=3	Hk1	108.304	2	54.5328	859.276
IIPGFMCQGGDFTR	14	Carbamidomethyl (C)	_IIPGFMC[Carbamidomethyl (C)]QGGDFTR_	P17742	Peptidyl-prolyl cis-trans isomerase A OS=Mus musculus OX=10090 GN=Ppia PE=1 SV=2	Ppia	17.972	2	48.5615	11968.7	12787.2
IIPGFMCQGGDFTR	14	Oxidation (M),Carbamidomethyl (C)	_IIPGFM[Oxidation (M)]C[Carbamidomethyl (C)]QGGDFTR_	P17742	Peptidyl-prolyl cis-trans isomerase A OS=Mus musculus OX=10090 GN=Ppia PE=1 SV=2	Ppia	17.972	2	48.5615	11968.7	12787.2
FEDENFILK	9	Unmodified	_FEDENFILK_	P17742	Peptidyl-prolyl cis-trans isomerase A OS=Mus musculus OX=10090 GN=Ppia PE=1 SV=2	Ppia	17.972	2	48.5615	17149.3	24702.1
VSFELFADK	9	Unmodified	_VSFELFADK_	P17742	Peptidyl-prolyl cis-trans isomerase A OS=Mus musculus OX=10090 GN=Ppia PE=1 SV=2	Ppia	17.972	2	48.5615	18559.8	17872.6
EGMNIVEAMER	11	Unmodified	_EGMNIVEAMER_	P17742	Peptidyl-prolyl cis-trans isomerase A OS=Mus musculus OX=10090 GN=Ppia PE=1 SV=2	Ppia	17.972	2	48.5615	4703.01	4458.68
EGMNIVEAMER	11	Oxidation (M)	_EGM[Oxidation (M)]NIVEAMER_	P17742	Peptidyl-prolyl cis-trans isomerase A OS=Mus musculus OX=10090 GN=Ppia PE=1 SV=2	Ppia	17.972	2	48.5615	4703.01	4458.68
EGMNIVEAMER	11	Oxidation (M)	_EGMNIVEAM[Oxidation (M)]ER_	P17742	Peptidyl-prolyl cis-trans isomerase A OS=Mus musculus OX=10090 GN=Ppia PE=1 SV=2	Ppia	17.972	2	48.5615	4703.01	4458.68
TEWLDGKHVVFGK	13	Acetyl (K)	_TEWLDGK[Acetyl (K)]HVVFGK_	P17742	Peptidyl-prolyl cis-trans isomerase A OS=Mus musculus OX=10090 GN=Ppia PE=1 SV=2	Ppia	17.972	3	48.5615	3845.46	1912.72
TEWLDGKHVVFGK	13	Acetyl (K)	_TEWLDGK[Acetyl (K)]HVVFGK_	P17742	Peptidyl-prolyl cis-trans isomerase A OS=Mus musculus OX=10090 GN=Ppia PE=1 SV=2	Ppia	17.972	2	48.5615	3845.46	1912.72
TEWLDGK	7	Unmodified	_TEWLDGK_	P17742	Peptidyl-prolyl cis-trans isomerase A OS=Mus musculus OX=10090 GN=Ppia PE=1 SV=2	Ppia	17.972	2	48.5615	5939.86	5064.85
HTGPGILSMANAGPNTNGSQFFICTAK	27	Carbamidomethyl (C)	_HTGPGILSMANAGPNTNGSQFFIC[Carbamidomethyl (C)]TAK_	P17742	Peptidyl-prolyl cis-trans isomerase A OS=Mus musculus OX=10090 GN=Ppia PE=1 SV=2	Ppia	17.972	3	48.5615	472.804	1655.06
HTGPGILSMANAGPNTNGSQFFICTAK	27	Oxidation (M),Carbamidomethyl (C)	_HTGPGILSM[Oxidation (M)]ANAGPNTNGSQFFIC[Carbamidomethyl (C)]TAK_	P17742	Peptidyl-prolyl cis-trans isomerase A OS=Mus musculus OX=10090 GN=Ppia PE=1 SV=2	Ppia	17.972	3	48.5615	472.804	1655.06
KITISDCGQL	10	Carbamidomethyl (C)	_KITISDC[Carbamidomethyl (C)]GQL_	P17742	Peptidyl-prolyl cis-trans isomerase A OS=Mus musculus OX=10090 GN=Ppia PE=1 SV=2	Ppia	17.972	2	48.5615	1149.15
VSFELFADKVPK	12	Unmodified	_VSFELFADKVPK_	P17742	Peptidyl-prolyl cis-trans isomerase A OS=Mus musculus OX=10090 GN=Ppia PE=1 SV=2	Ppia	17.972	3	48.5615	200.36
FFVGGNWK	8	Unmodified	_FFVGGNWK_	P17751	Triosephosphate isomerase OS=Mus musculus OX=10090 GN=Tpi1 PE=1 SV=5	Tpi1	26.713	2	54.5271	14954.2	23446
TATPQQAQEVHEKLR	15	Acetyl (K)	_TATPQQAQEVHEK[Acetyl (K)]LR_	P17751	Triosephosphate isomerase OS=Mus musculus OX=10090 GN=Tpi1 PE=1 SV=5	Tpi1	26.713	3	54.5271	7927.83	16745.3
VVFEQTK	7	Unmodified	_VVFEQTK_	P17751	Triosephosphate isomerase OS=Mus musculus OX=10090 GN=Tpi1 PE=1 SV=5	Tpi1	26.713	2	54.5271	8049.96	6812.78
IIYGGSVTGATCK	13	Carbamidomethyl (C)	_IIYGGSVTGATC[Carbamidomethyl (C)]K_	P17751	Triosephosphate isomerase OS=Mus musculus OX=10090 GN=Tpi1 PE=1 SV=5	Tpi1	26.713	2	54.5271	6427.95	6718.52
HVFGESDELIGQK	13	Unmodified	_HVFGESDELIGQK_	P17751	Triosephosphate isomerase OS=Mus musculus OX=10090 GN=Tpi1 PE=1 SV=5	Tpi1	26.713	3	54.5271	2096.65	4087.3
HVFGESDELIGQK	13	Unmodified	_HVFGESDELIGQK_	P17751	Triosephosphate isomerase OS=Mus musculus OX=10090 GN=Tpi1 PE=1 SV=5	Tpi1	26.713	2	54.5271	2096.65	4087.3
TATPQQAQEVHEK	13	Unmodified	_TATPQQAQEVHEK_	P17751	Triosephosphate isomerase OS=Mus musculus OX=10090 GN=Tpi1 PE=1 SV=5	Tpi1	26.713	3	54.5271	4650.29	6593.54
VIADNVKDWSK	11	Acetyl (K)	_VIADNVK[Acetyl (K)]DWSK_	P17751	Triosephosphate isomerase OS=Mus musculus OX=10090 GN=Tpi1 PE=1 SV=5	Tpi1	26.713	2	54.5271	3656.9	5803.64
VTNGAFTGEISPGMIK	16	Unmodified	_VTNGAFTGEISPGMIK_	P17751	Triosephosphate isomerase OS=Mus musculus OX=10090 GN=Tpi1 PE=1 SV=5	Tpi1	26.713	2	54.5271	706.62	1519.97
VTNGAFTGEISPGMIK	16	Oxidation (M)	_VTNGAFTGEISPGM[Oxidation (M)]IK_	P17751	Triosephosphate isomerase OS=Mus musculus OX=10090 GN=Tpi1 PE=1 SV=5	Tpi1	26.713	2	54.5271	706.62	1519.97
SNVNDGVAQSTR	12	Unmodified	_SNVNDGVAQSTR_	P17751	Triosephosphate isomerase OS=Mus musculus OX=10090 GN=Tpi1 PE=1 SV=5	Tpi1	26.713	2	54.5271	2783.26	1638.1
IAVAAQNCYK	10	Carbamidomethyl (C)	_IAVAAQNC[Carbamidomethyl (C)]YK_	P17751	Triosephosphate isomerase OS=Mus musculus OX=10090 GN=Tpi1 PE=1 SV=5	Tpi1	26.713	2	54.5271	2069.26	1532.96
GWLKSNVNDGVAQSTR	16	Acetyl (K)	_GWLK[Acetyl (K)]SNVNDGVAQSTR_	P17751	Triosephosphate isomerase OS=Mus musculus OX=10090 GN=Tpi1 PE=1 SV=5	Tpi1	26.713	2	54.5271	1312.7	2141.67
VVLAYEPVWAIGTGK	15	Unmodified	_VVLAYEPVWAIGTGK_	P17751	Triosephosphate isomerase OS=Mus musculus OX=10090 GN=Tpi1 PE=1 SV=5	Tpi1	26.713	2	54.5271	732.581	827.658
VVFEQTKVIADNVK	14	Acetyl (K)	_VVFEQTK[Acetyl (K)]VIADNVK_	P17751	Triosephosphate isomerase OS=Mus musculus OX=10090 GN=Tpi1 PE=1 SV=5	Tpi1	26.713	2	54.5271	446.197	746.543
DLGATWVVLGHSER	14	Unmodified	_DLGATWVVLGHSER_	P17751	Triosephosphate isomerase OS=Mus musculus OX=10090 GN=Tpi1 PE=1 SV=5	Tpi1	26.713	3	54.5271	440.427	336.047
VEIIANDQGNR	11	Unmodified	_VEIIANDQGNR_	P17879	Heat shock 70 kDa protein 1B OS=Mus musculus OX=10090 GN=Hspa1b PE=1 SV=3	Hspa1b	70.177	2	51.8919	12012.4	25448.2
ANKITITNDK	10	Acetyl (K)	_ANK[Acetyl (K)]ITITNDK_	P17879	Heat shock 70 kDa protein 1B OS=Mus musculus OX=10090 GN=Hspa1b PE=1 SV=3	Hspa1b	70.177	2	51.8919	7466.32	17982.6
TTPSYVAFTDTER	13	Unmodified	_TTPSYVAFTDTER_	P17879	Heat shock 70 kDa protein 1B OS=Mus musculus OX=10090 GN=Hspa1b PE=1 SV=3	Hspa1b	70.177	2	51.8919	6878.26	11368.7
AQIHDLVLVGGSTR	14	Unmodified	_AQIHDLVLVGGSTR_	P17879	Heat shock 70 kDa protein 1B OS=Mus musculus OX=10090 GN=Hspa1b PE=1 SV=3	Hspa1b	70.177	3	51.8919	2078.24	8000.44
DAGVIAGLNVLR	12	Unmodified	_DAGVIAGLNVLR_	P17879	Heat shock 70 kDa protein 1B OS=Mus musculus OX=10090 GN=Hspa1b PE=1 SV=3	Hspa1b	70.177	2	51.8919	3160.79	6396.25
ATAGDTHLGGEDFDNR	16	Unmodified	_ATAGDTHLGGEDFDNR_	P17879	Heat shock 70 kDa protein 1B OS=Mus musculus OX=10090 GN=Hspa1b PE=1 SV=3	Hspa1b	70.177	3	51.8919	1690.05	6188.29
LLQDFFNGR	9	Unmodified	_LLQDFFNGR_	P17879	Heat shock 70 kDa protein 1B OS=Mus musculus OX=10090 GN=Hspa1b PE=1 SV=3	Hspa1b	70.177	2	51.8919	1181.52	2888.32
FEELCSDLFR	10	Carbamidomethyl (C)	_FEELC[Carbamidomethyl (C)]SDLFR_	P17879	Heat shock 70 kDa protein 1B OS=Mus musculus OX=10090 GN=Hspa1b PE=1 SV=3	Hspa1b	70.177	2	51.8919	933.172	2431.69
NQVALNPQNTVFDAK	15	Unmodified	_NQVALNPQNTVFDAK_	P17879	Heat shock 70 kDa protein 1B OS=Mus musculus OX=10090 GN=Hspa1b PE=1 SV=3	Hspa1b	70.177	2	51.8919	332.593	1127.62
GTLEPVEK	8	Unmodified	_GTLEPVEK_	P17879	Heat shock 70 kDa protein 1B OS=Mus musculus OX=10090 GN=Hspa1b PE=1 SV=3	Hspa1b	70.177	2	51.8919	312.75
DLSHIGDAVVISCAK	15	Carbamidomethyl (C)	_DLSHIGDAVVISC[Carbamidomethyl (C)]AK_	P17918	Proliferating cell nuclear antigen OS=Mus musculus OX=10090 GN=Pcna PE=1 SV=2	Pcna	28.785	3	46.3881	909.811	3323.61
AEDNADTLALVFEAPNQEK	19	Unmodified	_AEDNADTLALVFEAPNQEK_	P17918	Proliferating cell nuclear antigen OS=Mus musculus OX=10090 GN=Pcna PE=1 SV=2	Pcna	28.785	3	46.3881	490.158	1514
FSASGELGNGNIK	13	Unmodified	_FSASGELGNGNIK_	P17918	Proliferating cell nuclear antigen OS=Mus musculus OX=10090 GN=Pcna PE=1 SV=2	Pcna	28.785	2	46.3881	218.603	1051.18
QPGIVFVAAK	10	Unmodified	_QPGIVFVAAK_	P18242	Cathepsin D OS=Mus musculus OX=10090 GN=Ctsd PE=1 SV=1	Ctsd	44.954	2	44.5363	4035.34	4885.75
VSSLPTVYLK	10	Unmodified	_VSSLPTVYLK_	P18242	Cathepsin D OS=Mus musculus OX=10090 GN=Ctsd PE=1 SV=1	Ctsd	44.954	2	44.5363	4965.92	3581.07
TTEPVSELLK	10	Unmodified	_TTEPVSELLK_	P18242	Cathepsin D OS=Mus musculus OX=10090 GN=Ctsd PE=1 SV=1	Ctsd	44.954	2	44.5363	3401.52	3054.53
DPEGQPGGELMLGGTDSK	18	Unmodified	_DPEGQPGGELMLGGTDSK_	P18242	Cathepsin D OS=Mus musculus OX=10090 GN=Ctsd PE=1 SV=1	Ctsd	44.954	2	44.5363	837.061	609.883
QKFFSER	7	Acetyl (K)	_QK[Acetyl (K)]FFSER_	P18653	Ribosomal protein S6 kinase alpha-1 OS=Mus musculus OX=10090 GN=Rps6ka1 PE=1 SV=1	Rps6ka1	81.595	2	53.4846	2972.02	4235.31
ASGVAVSDGVIK	12	Acetyl (Protein N-term)	_[Acetyl (Protein N-term)]ASGVAVSDGVIK_	P18760	Cofilin-1 OS=Mus musculus OX=10090 GN=Cfl1 PE=1 SV=3	Cfl1	18.56	2	48.3009	16824.1	9775.97
NIILEEGK	8	Unmodified	_NIILEEGK_	P18760	Cofilin-1 OS=Mus musculus OX=10090 GN=Cfl1 PE=1 SV=3	Cfl1	18.56	2	48.3009	6523.53	10464.5
MIYASSKDAIK	11	Acetyl (K)	_MIYASSK[Acetyl (K)]DAIK_	P18760	Cofilin-1 OS=Mus musculus OX=10090 GN=Cfl1 PE=1 SV=3	Cfl1	18.56	2	48.3009	3786.04	7647.5
AVLFCLSEDKK	11	Carbamidomethyl (C)	_AVLFC[Carbamidomethyl (C)]LSEDKK_	P18760	Cofilin-1 OS=Mus musculus OX=10090 GN=Cfl1 PE=1 SV=3	Cfl1	18.56	3	48.3009	3890.52	5164.65
YALYDATYETK	11	Unmodified	_YALYDATYETK_	P18760	Cofilin-1 OS=Mus musculus OX=10090 GN=Cfl1 PE=1 SV=3	Cfl1	18.56	2	48.3009	4285.82	4695.27
VFNDMKVR	8	Acetyl (K)	_VFNDMK[Acetyl (K)]VR_	P18760	Cofilin-1 OS=Mus musculus OX=10090 GN=Cfl1 PE=1 SV=3	Cfl1	18.56	2	48.3009	3043.95	5381.75
AVLFCLSEDK	10	Carbamidomethyl (C)	_AVLFC[Carbamidomethyl (C)]LSEDK_	P18760	Cofilin-1 OS=Mus musculus OX=10090 GN=Cfl1 PE=1 SV=3	Cfl1	18.56	2	48.3009	2258.44	5563.92
LGGSAVISLEGKPL	14	Unmodified	_LGGSAVISLEGKPL_	P18760	Cofilin-1 OS=Mus musculus OX=10090 GN=Cfl1 PE=1 SV=3	Cfl1	18.56	2	48.3009		1140.29
MIYASSK	7	Oxidation (M)	_M[Oxidation (M)]IYASSK_	P18760	Cofilin-1 OS=Mus musculus OX=10090 GN=Cfl1 PE=1 SV=3	Cfl1	18.56	2	48.3009	596.801
SSTPEEVKK	9	Acetyl (K)	_SSTPEEVK[Acetyl (K)]K_	P18760	Cofilin-1 OS=Mus musculus OX=10090 GN=Cfl1 PE=1 SV=3	Cfl1	18.56	2	48.3009	595.243
QEGVFAKEVR	10	Acetyl (K)	_QEGVFAK[Acetyl (K)]EVR_	P19096	Fatty acid synthase OS=Mus musculus OX=10090 GN=Fasn PE=1 SV=2	Fasn	272.429	2	51.1419	39059.9	29640.3
SSCTIIPLMKR	11	Acetyl (K),Carbamidomethyl (C)	_SSC[Carbamidomethyl (C)]TIIPLMK[Acetyl (K)]R_	P19096	Fatty acid synthase OS=Mus musculus OX=10090 GN=Fasn PE=1 SV=2	Fasn	272.429	2	51.1419	12771.7	7045.03
VFTTVGSAEKR	11	Acetyl (K)	_VFTTVGSAEK[Acetyl (K)]R_	P19096	Fatty acid synthase OS=Mus musculus OX=10090 GN=Fasn PE=1 SV=2	Fasn	272.429	2	51.1419	8355.28	11133.1
AGLYGLPKR	9	Acetyl (K)	_AGLYGLPK[Acetyl (K)]R_	P19096	Fatty acid synthase OS=Mus musculus OX=10090 GN=Fasn PE=1 SV=2	Fasn	272.429	2	51.1419	11922.6	7337.47
YMAQGKHIGK	10	Acetyl (K)	_YMAQGK[Acetyl (K)]HIGK_	P19096	Fatty acid synthase OS=Mus musculus OX=10090 GN=Fasn PE=1 SV=2	Fasn	272.429	3	51.1419	2848.08	3197.97
YMAQGKHIGK	10	Acetyl (K),Oxidation (M)	_YM[Oxidation (M)]AQGK[Acetyl (K)]HIGK_	P19096	Fatty acid synthase OS=Mus musculus OX=10090 GN=Fasn PE=1 SV=2	Fasn	272.429	3	51.1419	2848.08	3197.97
YMAQGKHIGK	10	Acetyl (K)	_YMAQGK[Acetyl (K)]HIGK_	P19096	Fatty acid synthase OS=Mus musculus OX=10090 GN=Fasn PE=1 SV=2	Fasn	272.429	2	51.1419	2848.08	3197.97
DIMLATGKLSPDAIPGK	17	Acetyl (K)	_DIMLATGK[Acetyl (K)]LSPDAIPGK_	P19096	Fatty acid synthase OS=Mus musculus OX=10090 GN=Fasn PE=1 SV=2	Fasn	272.429	2	51.1419	2379.69	1388.57
DIMLATGKLSPDAIPGK	17	Acetyl (K),Oxidation (M)	_DIM[Oxidation (M)]LATGK[Acetyl (K)]LSPDAIPGK_	P19096	Fatty acid synthase OS=Mus musculus OX=10090 GN=Fasn PE=1 SV=2	Fasn	272.429	2	51.1419	2379.69	1388.57
LDPGSPELQQVLK	13	Unmodified	_LDPGSPELQQVLK_	P19096	Fatty acid synthase OS=Mus musculus OX=10090 GN=Fasn PE=1 SV=2	Fasn	272.429	2	51.1419	2817.05	1013.7
VSDLLLSTDER	11	Unmodified	_VSDLLLSTDER_	P19096	Fatty acid synthase OS=Mus musculus OX=10090 GN=Fasn PE=1 SV=2	Fasn	272.429	2	51.1419	2193.37	1621.03
GMGLSLMR	8	Unmodified	_GMGLSLMR_	P19096	Fatty acid synthase OS=Mus musculus OX=10090 GN=Fasn PE=1 SV=2	Fasn	272.429	2	51.1419	2023.03	1620.14
SNMGHPEPASGLAALTK	17	Unmodified	_SNMGHPEPASGLAALTK_	P19096	Fatty acid synthase OS=Mus musculus OX=10090 GN=Fasn PE=1 SV=2	Fasn	272.429	3	51.1419	284.8
GVDLVLNSLAEEK	13	Unmodified	_GVDLVLNSLAEEK_	P19096	Fatty acid synthase OS=Mus musculus OX=10090 GN=Fasn PE=1 SV=2	Fasn	272.429	2	51.1419	1173.66	1242.21
SEAVVAVLLTK	11	Unmodified	_SEAVVAVLLTK_	P19096	Fatty acid synthase OS=Mus musculus OX=10090 GN=Fasn PE=1 SV=2	Fasn	272.429	2	51.1419	1339.77	528.07
VTAIYIDPATHR	12	Unmodified	_VTAIYIDPATHR_	P19096	Fatty acid synthase OS=Mus musculus OX=10090 GN=Fasn PE=1 SV=2	Fasn	272.429	3	51.1419	1070.49	638.887
TDSATDTTAPK	11	Unmodified	_TDSATDTTAPK_	P19096	Fatty acid synthase OS=Mus musculus OX=10090 GN=Fasn PE=1 SV=2	Fasn	272.429	2	51.1419	322.756
VYATILNAGTNTDGSK	16	Unmodified	_VYATILNAGTNTDGSK_	P19096	Fatty acid synthase OS=Mus musculus OX=10090 GN=Fasn PE=1 SV=2	Fasn	272.429	2	51.1419	252.403	71.8379
VLEALLPLK	9	Unmodified	_VLEALLPLK_	P19096	Fatty acid synthase OS=Mus musculus OX=10090 GN=Fasn PE=1 SV=2	Fasn	272.429	2	51.1419	1631
EGGFLLVHTVLK	12	Unmodified	_EGGFLLVHTVLK_	P19096	Fatty acid synthase OS=Mus musculus OX=10090 GN=Fasn PE=1 SV=2	Fasn	272.429	3	51.1419	1274.67
VQEVQQVSTNKR	12	Acetyl (K)	_VQEVQQVSTNK[Acetyl (K)]R_	P19096	Fatty acid synthase OS=Mus musculus OX=10090 GN=Fasn PE=1 SV=2	Fasn	272.429	2	51.1419	271.871
LGMLSPDGTCR	11	Oxidation (M),Carbamidomethyl (C)	_LGM[Oxidation (M)]LSPDGTC[Carbamidomethyl (C)]R_	P19096	Fatty acid synthase OS=Mus musculus OX=10090 GN=Fasn PE=1 SV=2	Fasn	272.429	2	51.1419	237.316
ELSFAAVSFYHK	12	Unmodified	_ELSFAAVSFYHK_	P19096	Fatty acid synthase OS=Mus musculus OX=10090 GN=Fasn PE=1 SV=2	Fasn	272.429	3	51.1419	181.072
VQEVQQVSTNK	11	Unmodified	_VQEVQQVSTNK_	P19096	Fatty acid synthase OS=Mus musculus OX=10090 GN=Fasn PE=1 SV=2	Fasn	272.429	2	51.1419	165.923
TLEAVQDLLEQGR	13	Unmodified	_TLEAVQDLLEQGR_	P19096	Fatty acid synthase OS=Mus musculus OX=10090 GN=Fasn PE=1 SV=2	Fasn	272.429	2	51.1419	104.024
SLGLYGKNQR	10	Acetyl (K)	_SLGLYGK[Acetyl (K)]NQR_	P19157	Glutathione S-transferase P 1 OS=Mus musculus OX=10090 GN=Gstp1 PE=1 SV=2	Gstp1	23.61	2	51.1557	5913.1	10055.4
PTCLYGQLPK	10	Carbamidomethyl (C)	_PTC[Carbamidomethyl (C)]LYGQLPK_	P19157	Glutathione S-transferase P 1 OS=Mus musculus OX=10090 GN=Gstp1 PE=1 SV=2	Gstp1	23.61	2	51.1557	2048.03	3115.92
MLLADQGQSWK	11	Unmodified	_MLLADQGQSWK_	P19157	Glutathione S-transferase P 1 OS=Mus musculus OX=10090 GN=Gstp1 PE=1 SV=2	Gstp1	23.61	2	51.1557	1257.95	1843.3
MLLADQGQSWK	11	Oxidation (M)	_M[Oxidation (M)]LLADQGQSWK_	P19157	Glutathione S-transferase P 1 OS=Mus musculus OX=10090 GN=Gstp1 PE=1 SV=2	Gstp1	23.61	2	51.1557	1257.95	1843.3
PPYTIVYFPVR	11	Unmodified	_PPYTIVYFPVR_	P19157	Glutathione S-transferase P 1 OS=Mus musculus OX=10090 GN=Gstp1 PE=1 SV=2	Gstp1	23.61	2	51.1557	1750.3	2410.11
YVTLIYTNYENGK	13	Unmodified	_YVTLIYTNYENGK_	P19157	Glutathione S-transferase P 1 OS=Mus musculus OX=10090 GN=Gstp1 PE=1 SV=2	Gstp1	23.61	2	51.1557	571.65	1078.23
EAAQMDMVNDGVEDLR	16	Unmodified	_EAAQMDMVNDGVEDLR_	P19157	Glutathione S-transferase P 1 OS=Mus musculus OX=10090 GN=Gstp1 PE=1 SV=2	Gstp1	23.61	2	51.1557	189.303	335.893
EAAQMDMVNDGVEDLR	16	2 Oxidation (M)	_EAAQM[Oxidation (M)]DM[Oxidation (M)]VNDGVEDLR_	P19157	Glutathione S-transferase P 1 OS=Mus musculus OX=10090 GN=Gstp1 PE=1 SV=2	Gstp1	23.61	2	51.1557	189.303	335.893
YGFYTHVFR	9	Unmodified	_YGFYTHVFR_	P19221	Prothrombin OS=Mus musculus OX=10090 GN=F2 PE=1 SV=1	F2	70.269	3	56.0578	1169.43	3156.61
SPQELLCGASLISDR	15	Carbamidomethyl (C)	_SPQELLC[Carbamidomethyl (C)]GASLISDR_	P19221	Prothrombin OS=Mus musculus OX=10090 GN=F2 PE=1 SV=1	F2	70.269	2	56.0578	756.404	1261.53
PVCKASTR	8	Acetyl (K),Carbamidomethyl (C)	_PVC[Carbamidomethyl (C)]K[Acetyl (K)]ASTR_	P19221	Prothrombin OS=Mus musculus OX=10090 GN=F2 PE=1 SV=1	F2	70.269	2	56.0578	113.274	593.773
ICKFTEVLK	9	Acetyl (K),Carbamidomethyl (C)	_IC[Carbamidomethyl (C)]K[Acetyl (K)]FTEVLK_	P19253	Large ribosomal subunit protein uL13 OS=Mus musculus OX=10090 GN=Rpl13a PE=1 SV=4	Rpl13a	23.465	2	45.6784	26132.2	22267.7
YQAVTATLEEK	11	Unmodified	_YQAVTATLEEK_	P19253	Large ribosomal subunit protein uL13 OS=Mus musculus OX=10090 GN=Rpl13a PE=1 SV=4	Rpl13a	23.465	2	45.6784	1805.71	1317.44
MVVPAALK	8	Unmodified	_MVVPAALK_	P19253	Large ribosomal subunit protein uL13 OS=Mus musculus OX=10090 GN=Rpl13a PE=1 SV=4	Rpl13a	23.465	2	45.6784	2909.31
MNTNPSR	7	Unmodified	_MNTNPSR_	P19253	Large ribosomal subunit protein uL13 OS=Mus musculus OX=10090 GN=Rpl13a PE=1 SV=4	Rpl13a	23.465	2	45.6784	216.912
KICKFTEVLK	10	Acetyl (K),Carbamidomethyl (C)	_KIC[Carbamidomethyl (C)]K[Acetyl (K)]FTEVLK_	P19253	Large ribosomal subunit protein uL13 OS=Mus musculus OX=10090 GN=Rpl13a PE=1 SV=4	Rpl13a	23.465	2	45.6784	145.127
AVAISLPK	8	Unmodified	_AVAISLPK_	P19324	Serpin H1 OS=Mus musculus OX=10090 GN=Serpinh1 PE=1 SV=3	Serpinh1	46.534	2	50.8322	6424.36	5086.8
HLAGLGLTEAIDK	13	Unmodified	_HLAGLGLTEAIDK_	P19324	Serpin H1 OS=Mus musculus OX=10090 GN=Serpinh1 PE=1 SV=3	Serpinh1	46.534	3	50.8322	2043.19	1732.88
HLAGLGLTEAIDK	13	Unmodified	_HLAGLGLTEAIDK_	P19324	Serpin H1 OS=Mus musculus OX=10090 GN=Serpinh1 PE=1 SV=3	Serpinh1	46.534	2	50.8322	2043.19	1732.88
GVVEVTHDLQK	11	Unmodified	_GVVEVTHDLQK_	P19324	Serpin H1 OS=Mus musculus OX=10090 GN=Serpinh1 PE=1 SV=3	Serpinh1	46.534	3	50.8322	1844.06	1679.02
GVVEVTHDLQK	11	Unmodified	_GVVEVTHDLQK_	P19324	Serpin H1 OS=Mus musculus OX=10090 GN=Serpinh1 PE=1 SV=3	Serpinh1	46.534	2	50.8322	1844.06	1679.02
DNQSGSLLFIGR	12	Unmodified	_DNQSGSLLFIGR_	P19324	Serpin H1 OS=Mus musculus OX=10090 GN=Serpinh1 PE=1 SV=3	Serpinh1	46.534	2	50.8322	2399.52	1092.36
LSSLIILMPHHVEPLER	17	Unmodified	_LSSLIILMPHHVEPLER_	P19324	Serpin H1 OS=Mus musculus OX=10090 GN=Serpinh1 PE=1 SV=3	Serpinh1	46.534	4	50.8322	156.842	265.294
KPLEAAAPGTAEK	13	Unmodified	_KPLEAAAPGTAEK_	P19324	Serpin H1 OS=Mus musculus OX=10090 GN=Serpinh1 PE=1 SV=3	Serpinh1	46.534	3	50.8322	1062.67
SYTVGVTMMHR	11	Oxidation (M)	_SYTVGVTM[Oxidation (M)]MHR_	P19324	Serpin H1 OS=Mus musculus OX=10090 GN=Serpinh1 PE=1 SV=3	Serpinh1	46.534	3	50.8322	257.037
STGLAFSLYQAMAK	14	Oxidation (M)	_STGLAFSLYQAM[Oxidation (M)]AK_	P19324	Serpin H1 OS=Mus musculus OX=10090 GN=Serpinh1 PE=1 SV=3	Serpinh1	46.534	2	50.8322	192.95
LQMVEMPLAHK	11	Unmodified	_LQMVEMPLAHK_	P19324	Serpin H1 OS=Mus musculus OX=10090 GN=Serpinh1 PE=1 SV=3	Serpinh1	46.534	3	50.8322	1844.57
LTPEEIER	8	Unmodified	_LTPEEIER_	P20029	Endoplasmic reticulum chaperone BiP OS=Mus musculus OX=10090 GN=Hspa5 PE=1 SV=3	Hspa5	72.423	2	54.2174	15442.2	16081.7
NQLTSNPENTVFDAK	15	Unmodified	_NQLTSNPENTVFDAK_	P20029	Endoplasmic reticulum chaperone BiP OS=Mus musculus OX=10090 GN=Hspa5 PE=1 SV=3	Hspa5	72.423	2	54.2174	6116.91	10654.7
ITPSYVAFTPEGER	14	Unmodified	_ITPSYVAFTPEGER_	P20029	Endoplasmic reticulum chaperone BiP OS=Mus musculus OX=10090 GN=Hspa5 PE=1 SV=3	Hspa5	72.423	2	54.2174	3913.64	3708.49
ITPSYVAFTPEGER	14	Unmodified	_ITPSYVAFTPEGER_	P20029	Endoplasmic reticulum chaperone BiP OS=Mus musculus OX=10090 GN=Hspa5 PE=1 SV=3	Hspa5	72.423	3	54.2174	3913.64	3708.49
ELEEIVQPIISK	12	Unmodified	_ELEEIVQPIISK_	P20029	Endoplasmic reticulum chaperone BiP OS=Mus musculus OX=10090 GN=Hspa5 PE=1 SV=3	Hspa5	72.423	2	54.2174		14770.8
DNHLLGTFDLTGIPPAPR	18	Unmodified	_DNHLLGTFDLTGIPPAPR_	P20029	Endoplasmic reticulum chaperone BiP OS=Mus musculus OX=10090 GN=Hspa5 PE=1 SV=3	Hspa5	72.423	3	54.2174	3940.76	9482.5
SQIFSTASDNQPTVTIK	17	Unmodified	_SQIFSTASDNQPTVTIK_	P20029	Endoplasmic reticulum chaperone BiP OS=Mus musculus OX=10090 GN=Hspa5 PE=1 SV=3	Hspa5	72.423	2	54.2174	1563.47	2911.99
SQIFSTASDNQPTVTIK	17	Unmodified	_SQIFSTASDNQPTVTIK_	P20029	Endoplasmic reticulum chaperone BiP OS=Mus musculus OX=10090 GN=Hspa5 PE=1 SV=3	Hspa5	72.423	3	54.2174	1563.47	2911.99
DAGTIAGLNVMR	12	Oxidation (M)	_DAGTIAGLNVM[Oxidation (M)]R_	P20029	Endoplasmic reticulum chaperone BiP OS=Mus musculus OX=10090 GN=Hspa5 PE=1 SV=3	Hspa5	72.423	2	54.2174	3474.05	5444.74
SDIDEIVLVGGSTR	14	Unmodified	_SDIDEIVLVGGSTR_	P20029	Endoplasmic reticulum chaperone BiP OS=Mus musculus OX=10090 GN=Hspa5 PE=1 SV=3	Hspa5	72.423	2	54.2174		8291.02
KSDIDEIVLVGGSTR	15	Unmodified	_KSDIDEIVLVGGSTR_	P20029	Endoplasmic reticulum chaperone BiP OS=Mus musculus OX=10090 GN=Hspa5 PE=1 SV=3	Hspa5	72.423	3	54.2174	2500.48	5184.81
NELESYAYSLK	11	Unmodified	_NELESYAYSLK_	P20029	Endoplasmic reticulum chaperone BiP OS=Mus musculus OX=10090 GN=Hspa5 PE=1 SV=3	Hspa5	72.423	2	54.2174	3237.2	4198.23
VTHAVVTVPAYFNDAQR	17	Unmodified	_VTHAVVTVPAYFNDAQR_	P20029	Endoplasmic reticulum chaperone BiP OS=Mus musculus OX=10090 GN=Hspa5 PE=1 SV=3	Hspa5	72.423	3	54.2174	2611.82	3189.84
TFAPEEISAMVLTK	14	Unmodified	_TFAPEEISAMVLTK_	P20029	Endoplasmic reticulum chaperone BiP OS=Mus musculus OX=10090 GN=Hspa5 PE=1 SV=3	Hspa5	72.423	2	54.2174	631.102	1186.43
TFAPEEISAMVLTK	14	Oxidation (M)	_TFAPEEISAM[Oxidation (M)]VLTK_	P20029	Endoplasmic reticulum chaperone BiP OS=Mus musculus OX=10090 GN=Hspa5 PE=1 SV=3	Hspa5	72.423	2	54.2174	631.102	1186.43
TFAPEEISAMVLTK	14	Unmodified	_TFAPEEISAMVLTK_	P20029	Endoplasmic reticulum chaperone BiP OS=Mus musculus OX=10090 GN=Hspa5 PE=1 SV=3	Hspa5	72.423	3	54.2174	631.102	1186.43
FEELNMDLFR	10	Oxidation (M)	_FEELNM[Oxidation (M)]DLFR_	P20029	Endoplasmic reticulum chaperone BiP OS=Mus musculus OX=10090 GN=Hspa5 PE=1 SV=3	Hspa5	72.423	2	54.2174	443.71	2398.39
FEELNMDLFR	10	Unmodified	_FEELNMDLFR_	P20029	Endoplasmic reticulum chaperone BiP OS=Mus musculus OX=10090 GN=Hspa5 PE=1 SV=3	Hspa5	72.423	2	54.2174	443.71	2398.39
TWNDPSVQQDIK	12	Unmodified	_TWNDPSVQQDIK_	P20029	Endoplasmic reticulum chaperone BiP OS=Mus musculus OX=10090 GN=Hspa5 PE=1 SV=3	Hspa5	72.423	2	54.2174	1741.47	2831.77
ETAEAYLGK	9	Unmodified	_ETAEAYLGK_	P20029	Endoplasmic reticulum chaperone BiP OS=Mus musculus OX=10090 GN=Hspa5 PE=1 SV=3	Hspa5	72.423	2	54.2174	2024.92	2137.27
TKPYIQVDIGGGQTK	15	Unmodified	_TKPYIQVDIGGGQTK_	P20029	Endoplasmic reticulum chaperone BiP OS=Mus musculus OX=10090 GN=Hspa5 PE=1 SV=3	Hspa5	72.423	3	54.2174	1499.46	2153.09
NKITITNDQNR	11	Acetyl (K)	_NK[Acetyl (K)]ITITNDQNR_	P20029	Endoplasmic reticulum chaperone BiP OS=Mus musculus OX=10090 GN=Hspa5 PE=1 SV=3	Hspa5	72.423	2	54.2174	445.827	1640.22
VLEDSDLK	8	Unmodified	_VLEDSDLK_	P20029	Endoplasmic reticulum chaperone BiP OS=Mus musculus OX=10090 GN=Hspa5 PE=1 SV=3	Hspa5	72.423	2	54.2174	3583.21
ITITNDQNR	9	Unmodified	_ITITNDQNR_	P20029	Endoplasmic reticulum chaperone BiP OS=Mus musculus OX=10090 GN=Hspa5 PE=1 SV=3	Hspa5	72.423	2	54.2174	1297.28
IINEPTAAAIAYGLDKR	17	Unmodified	_IINEPTAAAIAYGLDKR_	P20029	Endoplasmic reticulum chaperone BiP OS=Mus musculus OX=10090 GN=Hspa5 PE=1 SV=3	Hspa5	72.423	3	54.2174	207.941
ILEIISSLK	9	Unmodified	_ILEIISSLK_	P20060	Beta-hexosaminidase subunit beta OS=Mus musculus OX=10090 GN=Hexb PE=1 SV=2	Hexb	61.116	2	41.5244	547.061	650.426
ETIEQEK	7	Unmodified	_ETIEQEK_	P20065	Thymosin beta-4 OS=Mus musculus OX=10090 GN=Tmsb4x PE=1 SV=1	Tmsb4x	5.68	2	39.4441	2003.47	5824.53
ELSLDDFK	8	Unmodified	_ELSLDDFK_	P20108	Thioredoxin-dependent peroxide reductase, mitochondrial OS=Mus musculus OX=10090 GN=Prdx3 PE=1 SV=1	Prdx3	28.128	2	45.8805	2536.13	1546.14
GLFIIDPNGVVK	12	Unmodified	_GLFIIDPNGVVK_	P20108	Thioredoxin-dependent peroxide reductase, mitochondrial OS=Mus musculus OX=10090 GN=Prdx3 PE=1 SV=1	Prdx3	28.128	2	45.8805	1817.17	1657.63
GTAVVNGEFK	10	Unmodified	_GTAVVNGEFK_	P20108	Thioredoxin-dependent peroxide reductase, mitochondrial OS=Mus musculus OX=10090 GN=Prdx3 PE=1 SV=1	Prdx3	28.128	2	45.8805	729.912	1384.07
FADLSEAANR	10	Unmodified	_FADLSEAANR_	P20152	Vimentin OS=Mus musculus OX=10090 GN=Vim PE=1 SV=3	Vim	53.688	2	52.43	84715.7	41987.1
DNLAEDIMR	9	Unmodified	_DNLAEDIMR_	P20152	Vimentin OS=Mus musculus OX=10090 GN=Vim PE=1 SV=3	Vim	53.688	2	52.43	37413.8	16506.9
DNLAEDIMR	9	Oxidation (M)	_DNLAEDIM[Oxidation (M)]R_	P20152	Vimentin OS=Mus musculus OX=10090 GN=Vim PE=1 SV=3	Vim	53.688	2	52.43	37413.8	16506.9
TYSLGSALR	9	Unmodified	_TYSLGSALR_	P20152	Vimentin OS=Mus musculus OX=10090 GN=Vim PE=1 SV=3	Vim	53.688	2	52.43	60514.3	45467.7
ILLAELEQLK	10	Unmodified	_ILLAELEQLK_	P20152	Vimentin OS=Mus musculus OX=10090 GN=Vim PE=1 SV=3	Vim	53.688	2	52.43	63775.8	34580.3
VELQELNDR	9	Unmodified	_VELQELNDR_	P20152	Vimentin OS=Mus musculus OX=10090 GN=Vim PE=1 SV=3	Vim	53.688	2	52.43	48478.9	28894.3
SLYSSSPGGAYVTR	14	Unmodified	_SLYSSSPGGAYVTR_	P20152	Vimentin OS=Mus musculus OX=10090 GN=Vim PE=1 SV=3	Vim	53.688	2	52.43	38301.4	23594.8
EEAESTLQSFR	11	Unmodified	_EEAESTLQSFR_	P20152	Vimentin OS=Mus musculus OX=10090 GN=Vim PE=1 SV=3	Vim	53.688	2	52.43	38702.9	17395
LGDLYEEEMR	10	Unmodified	_LGDLYEEEMR_	P20152	Vimentin OS=Mus musculus OX=10090 GN=Vim PE=1 SV=3	Vim	53.688	2	52.43	18491.1	8451
LGDLYEEEMR	10	Oxidation (M)	_LGDLYEEEM[Oxidation (M)]R_	P20152	Vimentin OS=Mus musculus OX=10090 GN=Vim PE=1 SV=3	Vim	53.688	2	52.43	18491.1	8451
EYQDLLNVK	9	Unmodified	_EYQDLLNVK_	P20152	Vimentin OS=Mus musculus OX=10090 GN=Vim PE=1 SV=3	Vim	53.688	2	52.43	39094.1	13825.3
ETNLESLPLVDTHSK	15	Unmodified	_ETNLESLPLVDTHSK_	P20152	Vimentin OS=Mus musculus OX=10090 GN=Vim PE=1 SV=3	Vim	53.688	3	52.43	20268.3	11057.1
ETNLESLPLVDTHSK	15	Unmodified	_ETNLESLPLVDTHSK_	P20152	Vimentin OS=Mus musculus OX=10090 GN=Vim PE=1 SV=3	Vim	53.688	2	52.43	20268.3	11057.1
FANYIDKVR	9	Acetyl (K)	_FANYIDK[Acetyl (K)]VR_	P20152	Vimentin OS=Mus musculus OX=10090 GN=Vim PE=1 SV=3	Vim	53.688	2	52.43	23594.9	25469.3
FANYIDK	7	Unmodified	_FANYIDK_	P20152	Vimentin OS=Mus musculus OX=10090 GN=Vim PE=1 SV=3	Vim	53.688	2	52.43	16880	7252.19
FANYIDK	7	Unmodified	_FANYIDK_	P20152	Vimentin OS=Mus musculus OX=10090 GN=Vim PE=1 SV=3	Vim	53.688	1	52.43	16880	7252.19
SYVTTSTR	8	Unmodified	_SYVTTSTR_	P20152	Vimentin OS=Mus musculus OX=10090 GN=Vim PE=1 SV=3	Vim	53.688	2	52.43	27591.8	13796
LLEGEESR	8	Unmodified	_LLEGEESR_	P20152	Vimentin OS=Mus musculus OX=10090 GN=Vim PE=1 SV=3	Vim	53.688	2	52.43	21167.1	14732.9
SVSSSSYR	8	Unmodified	_SVSSSSYR_	P20152	Vimentin OS=Mus musculus OX=10090 GN=Vim PE=1 SV=3	Vim	53.688	2	52.43	19986.4	9453.94
LQEEMLQR	8	Unmodified	_LQEEMLQR_	P20152	Vimentin OS=Mus musculus OX=10090 GN=Vim PE=1 SV=3	Vim	53.688	2	52.43	9294.32	3586.22
LQEEMLQR	8	Oxidation (M)	_LQEEM[Oxidation (M)]LQR_	P20152	Vimentin OS=Mus musculus OX=10090 GN=Vim PE=1 SV=3	Vim	53.688	2	52.43	9294.32	3586.22
QVQSLTCEVDALK	13	Carbamidomethyl (C)	_QVQSLTC[Carbamidomethyl (C)]EVDALK_	P20152	Vimentin OS=Mus musculus OX=10090 GN=Vim PE=1 SV=3	Vim	53.688	2	52.43	18037.4	6646.96
MFGGSGTSSR	10	Unmodified	_MFGGSGTSSR_	P20152	Vimentin OS=Mus musculus OX=10090 GN=Vim PE=1 SV=3	Vim	53.688	2	52.43	9002.32	3281.57
MFGGSGTSSR	10	Oxidation (M)	_M[Oxidation (M)]FGGSGTSSR_	P20152	Vimentin OS=Mus musculus OX=10090 GN=Vim PE=1 SV=3	Vim	53.688	2	52.43	9002.32	3281.57
GTNESLER	8	Unmodified	_GTNESLER_	P20152	Vimentin OS=Mus musculus OX=10090 GN=Vim PE=1 SV=3	Vim	53.688	2	52.43	16689.2	7515.28
LQDEIQNMK	9	Unmodified	_LQDEIQNMK_	P20152	Vimentin OS=Mus musculus OX=10090 GN=Vim PE=1 SV=3	Vim	53.688	2	52.43	14692.1	6407.9
LQDEIQNMKEEMAR	14	Unmodified	_LQDEIQNMKEEMAR_	P20152	Vimentin OS=Mus musculus OX=10090 GN=Vim PE=1 SV=3	Vim	53.688	3	52.43	7506.8	5465.15
LQDEIQNMKEEMAR	14	Oxidation (M)	_LQDEIQNM[Oxidation (M)]KEEMAR_	P20152	Vimentin OS=Mus musculus OX=10090 GN=Vim PE=1 SV=3	Vim	53.688	3	52.43	7506.8	5465.15
NLQEAEEWYK	10	Unmodified	_NLQEAEEWYK_	P20152	Vimentin OS=Mus musculus OX=10090 GN=Vim PE=1 SV=3	Vim	53.688	2	52.43	14165.3	6056.01
QVDQLTNDK	9	Unmodified	_QVDQLTNDK_	P20152	Vimentin OS=Mus musculus OX=10090 GN=Vim PE=1 SV=3	Vim	53.688	2	52.43	13825.2	4561.4
DGQVINETSQHHDDLE	16	Unmodified	_DGQVINETSQHHDDLE_	P20152	Vimentin OS=Mus musculus OX=10090 GN=Vim PE=1 SV=3	Vim	53.688	3	52.43	4827.27	3997.38
DGQVINETSQHHDDLE	16	Unmodified	_DGQVINETSQHHDDLE_	P20152	Vimentin OS=Mus musculus OX=10090 GN=Vim PE=1 SV=3	Vim	53.688	2	52.43	4827.27	3997.38
QQYESVAAK	9	Unmodified	_QQYESVAAK_	P20152	Vimentin OS=Mus musculus OX=10090 GN=Vim PE=1 SV=3	Vim	53.688	2	52.43	11153.4	4598.92
SKFADLSEAANR	12	Acetyl (K)	_SK[Acetyl (K)]FADLSEAANR_	P20152	Vimentin OS=Mus musculus OX=10090 GN=Vim PE=1 SV=3	Vim	53.688	2	52.43	6702.82	8584.3
QDVDNASLAR	10	Unmodified	_QDVDNASLAR_	P20152	Vimentin OS=Mus musculus OX=10090 GN=Vim PE=1 SV=3	Vim	53.688	2	52.43	6222.45	7241.88
EKLQEEMLQR	10	Acetyl (K)	_EK[Acetyl (K)]LQEEMLQR_	P20152	Vimentin OS=Mus musculus OX=10090 GN=Vim PE=1 SV=3	Vim	53.688	2	52.43	4964.04	5813.82
KVESLQEEIAFLK	13	Unmodified	_KVESLQEEIAFLK_	P20152	Vimentin OS=Mus musculus OX=10090 GN=Vim PE=1 SV=3	Vim	53.688	3	52.43	2482.18	2605.12
KVESLQEEIAFLK	13	Unmodified	_KVESLQEEIAFLK_	P20152	Vimentin OS=Mus musculus OX=10090 GN=Vim PE=1 SV=3	Vim	53.688	2	52.43	2482.18	2605.12
ETNLESLPLVDTHSKR	16	Acetyl (K)	_ETNLESLPLVDTHSK[Acetyl (K)]R_	P20152	Vimentin OS=Mus musculus OX=10090 GN=Vim PE=1 SV=3	Vim	53.688	3	52.43	3434.59	4042.94
TNEKVELQELNDR	13	Unmodified	_TNEKVELQELNDR_	P20152	Vimentin OS=Mus musculus OX=10090 GN=Vim PE=1 SV=3	Vim	53.688	3	52.43	1186.31	652.576
TNEKVELQELNDR	13	Acetyl (K)	_TNEK[Acetyl (K)]VELQELNDR_	P20152	Vimentin OS=Mus musculus OX=10090 GN=Vim PE=1 SV=3	Vim	53.688	2	52.43	1186.31	652.576
KVESLQEEIAFLKK	14	Acetyl (K)	_KVESLQEEIAFLK[Acetyl (K)]K_	P20152	Vimentin OS=Mus musculus OX=10090 GN=Vim PE=1 SV=3	Vim	53.688	3	52.43	1971.68	1421.78
VESLQEEIAFLK	12	Unmodified	_VESLQEEIAFLK_	P20152	Vimentin OS=Mus musculus OX=10090 GN=Vim PE=1 SV=3	Vim	53.688	2	52.43	1148.87	1776.81
VEVERDNLAEDIMR	14	Unmodified	_VEVERDNLAEDIMR_	P20152	Vimentin OS=Mus musculus OX=10090 GN=Vim PE=1 SV=3	Vim	53.688	3	52.43	1321.59
VEVERDNLAEDIMR	14	Oxidation (M)	_VEVERDNLAEDIM[Oxidation (M)]R_	P20152	Vimentin OS=Mus musculus OX=10090 GN=Vim PE=1 SV=3	Vim	53.688	3	52.43	1321.59
QVDQLTNDKAR	11	Acetyl (K)	_QVDQLTNDK[Acetyl (K)]AR_	P20152	Vimentin OS=Mus musculus OX=10090 GN=Vim PE=1 SV=3	Vim	53.688	2	52.43	617.115
RQVDQLTNDK	10	Unmodified	_RQVDQLTNDK_	P20152	Vimentin OS=Mus musculus OX=10090 GN=Vim PE=1 SV=3	Vim	53.688	3	52.43	236.322
AADAEAEVASLNR	13	Unmodified	_AADAEAEVASLNR_	P21107	Tropomyosin alpha-3 chain OS=Mus musculus OX=10090 GN=Tpm3 PE=1 SV=3	Tpm3	32.995	2	42.2008	6490.72	15356.5
LVIIEGDLER	10	Unmodified	_LVIIEGDLER_	P21107	Tropomyosin alpha-3 chain OS=Mus musculus OX=10090 GN=Tpm3 PE=1 SV=3	Tpm3	32.995	2	42.2008	1823.66	1413.53
ALKDEEK	7	Acetyl (K)	_ALK[Acetyl (K)]DEEK_	P21107	Tropomyosin alpha-3 chain OS=Mus musculus OX=10090 GN=Tpm3 PE=1 SV=3	Tpm3	32.995	2	42.2008	741.497	482.654
TIMSILSER	9	Unmodified	_TIMSILSER_	P21180	Complement C2 OS=Mus musculus OX=10090 GN=C2 PE=1 SV=2	C2	84.742	2	47.8209	5699.38	61925.9
TIMSILSER	9	Oxidation (M)	_TIM[Oxidation (M)]SILSER_	P21180	Complement C2 OS=Mus musculus OX=10090 GN=C2 PE=1 SV=2	C2	84.742	2	47.8209	5699.38	61925.9
FTPKYVLR	8	Acetyl (K)	_FTPK[Acetyl (K)]YVLR_	P21619	Lamin-B2 OS=Mus musculus OX=10090 GN=Lmnb2 PE=1 SV=2	Lmnb2	67.319	2	23.7427	9913.88
AEELLLER	8	Acetyl (Protein N-term)	_[Acetyl (Protein N-term)]AEELLLER_	P21981	Protein-glutamine gamma-glutamyltransferase 2 OS=Mus musculus OX=10090 GN=Tgm2 PE=1 SV=4	Tgm2	77.062	2	52.5112	1379.06	364.303
LVVNFQCDK	9	Carbamidomethyl (C)	_LVVNFQC[Carbamidomethyl (C)]DK_	P21981	Protein-glutamine gamma-glutamyltransferase 2 OS=Mus musculus OX=10090 GN=Tgm2 PE=1 SV=4	Tgm2	77.062	2	52.5112	493.797	350.621
VDLFPTDIGLHK	12	Unmodified	_VDLFPTDIGLHK_	P21981	Protein-glutamine gamma-glutamyltransferase 2 OS=Mus musculus OX=10090 GN=Tgm2 PE=1 SV=4	Tgm2	77.062	3	52.5112	1232.39
SVEVSDPVPAGDLVK	15	Unmodified	_SVEVSDPVPAGDLVK_	P21981	Protein-glutamine gamma-glutamyltransferase 2 OS=Mus musculus OX=10090 GN=Tgm2 PE=1 SV=4	Tgm2	77.062	2	52.5112	782.542
DLYLENPEIK	10	Unmodified	_DLYLENPEIK_	P21981	Protein-glutamine gamma-glutamyltransferase 2 OS=Mus musculus OX=10090 GN=Tgm2 PE=1 SV=4	Tgm2	77.062	2	52.5112	648.233
SEGTYCCGPVSVR	13	2 Carbamidomethyl (C)	_SEGTYC[Carbamidomethyl (C)]C[Carbamidomethyl (C)]GPVSVR_	P21981	Protein-glutamine gamma-glutamyltransferase 2 OS=Mus musculus OX=10090 GN=Tgm2 PE=1 SV=4	Tgm2	77.062	2	52.5112	189.067
YSCVFGEK	8	Carbamidomethyl (C)	_YSC[Carbamidomethyl (C)]VFGEK_	P21995	Embigin OS=Mus musculus OX=10090 GN=Emb PE=1 SV=2	Emb	37.065	2	48.6137	650.098	552.932
SLIAYVGDSTVLK	13	Unmodified	_SLIAYVGDSTVLK_	P21995	Embigin OS=Mus musculus OX=10090 GN=Emb PE=1 SV=2	Emb	37.065	2	48.6137	368.56
MGNTLTSQYR	10	Oxidation (M)	_M[Oxidation (M)]GNTLTSQYR_	P21995	Embigin OS=Mus musculus OX=10090 GN=Emb PE=1 SV=2	Emb	37.065	2	48.6137	100.147
MGNTLTSQYR	10	Unmodified	_MGNTLTSQYR_	P21995	Embigin OS=Mus musculus OX=10090 GN=Emb PE=1 SV=2	Emb	37.065	2	48.6137	100.147
VMEKLGYPNPYR	12	Acetyl (K)	_VMEK[Acetyl (K)]LGYPNPYR_	P22315	Ferrochelatase, mitochondrial OS=Mus musculus OX=10090 GN=Fech PE=1 SV=3	Fech	47.422	2	48.1025	2165.05	11747.4
PFVKPGGWR	9	Acetyl (K)	_PFVK[Acetyl (K)]PGGWR_	P23116	Eukaryotic translation initiation factor 3 subunit A OS=Mus musculus OX=10090 GN=Eif3a PE=1 SV=5	Eif3a	161.937	2	48.6909	1320.99	2950.71
LLLTPWVK	8	Unmodified	_LLLTPWVK_	P23116	Eukaryotic translation initiation factor 3 subunit A OS=Mus musculus OX=10090 GN=Eif3a PE=1 SV=5	Eif3a	161.937	2	48.6909	898.294	428.112
TTLQKMGK	8	Acetyl (K)	_TTLQK[Acetyl (K)]MGK_	P23198	Chromobox protein homolog 3 OS=Mus musculus OX=10090 GN=Cbx3 PE=1 SV=2	Cbx3	20.856	2	49.1195	5880.14	18886.5
VVNGKVEYFLK	11	Acetyl (K)	_VVNGK[Acetyl (K)]VEYFLK_	P23198	Chromobox protein homolog 3 OS=Mus musculus OX=10090 GN=Cbx3 PE=1 SV=2	Cbx3	20.856	2	49.1195		4787.7
DSDEADLVLAK	11	Unmodified	_DSDEADLVLAK_	P23198	Chromobox protein homolog 3 OS=Mus musculus OX=10090 GN=Cbx3 PE=1 SV=2	Cbx3	20.856	2	49.1195	610.871	2083.24
SLSDSESDDSK	11	Unmodified	_SLSDSESDDSK_	P23198	Chromobox protein homolog 3 OS=Mus musculus OX=10090 GN=Cbx3 PE=1 SV=2	Cbx3	20.856	2	49.1195	300.344	507.35
LVFGLLNGR	9	Unmodified	_LVFGLLNGR_	P23492	Purine nucleoside phosphorylase OS=Mus musculus OX=10090 GN=Pnp PE=1 SV=2	Pnp	32.278	2	46.8166	3465.12	2957.61
VVMDYENLEK	10	Unmodified	_VVMDYENLEK_	P23492	Purine nucleoside phosphorylase OS=Mus musculus OX=10090 GN=Pnp PE=1 SV=2	Pnp	32.278	2	46.8166	775.56	936.286
VVMDYENLEK	10	Oxidation (M)	_VVM[Oxidation (M)]DYENLEK_	P23492	Purine nucleoside phosphorylase OS=Mus musculus OX=10090 GN=Pnp PE=1 SV=2	Pnp	32.278	2	46.8166	775.56	936.286
VFGFSLITNK	10	Unmodified	_VFGFSLITNK_	P23492	Purine nucleoside phosphorylase OS=Mus musculus OX=10090 GN=Pnp PE=1 SV=2	Pnp	32.278	2	46.8166	723.7	336.424
FPAMSDAYDR	10	Unmodified	_FPAMSDAYDR_	P23492	Purine nucleoside phosphorylase OS=Mus musculus OX=10090 GN=Pnp PE=1 SV=2	Pnp	32.278	2	46.8166	323.386	405.75
AAAQTLER	8	Unmodified	_AAAQTLER_	P23492	Purine nucleoside phosphorylase OS=Mus musculus OX=10090 GN=Pnp PE=1 SV=2	Pnp	32.278	2	46.8166	1038.45
WLAVLLPK	8	Unmodified	_WLAVLLPK_	P23780	Beta-galactosidase OS=Mus musculus OX=10090 GN=Glb1 PE=1 SV=1	Glb1	73.121	2	36.6107	2276.12	4278.39
DYPLIPVGK	9	Unmodified	_DYPLIPVGK_	P24270	Catalase OS=Mus musculus OX=10090 GN=Cat PE=1 SV=4	Cat	59.796	2	56.0657	2382.52	3021.42
SALEHSVQCAVDVKR	15	Acetyl (K),Carbamidomethyl (C)	_SALEHSVQC[Carbamidomethyl (C)]AVDVK[Acetyl (K)]R_	P24270	Catalase OS=Mus musculus OX=10090 GN=Cat PE=1 SV=4	Cat	59.796	3	56.0657	1099.85	2694.57
DAILFPSFIHSQK	13	Unmodified	_DAILFPSFIHSQK_	P24270	Catalase OS=Mus musculus OX=10090 GN=Cat PE=1 SV=4	Cat	59.796	3	56.0657	1492.05	1418.21
LAQEDPDYGLR	11	Unmodified	_LAQEDPDYGLR_	P24270	Catalase OS=Mus musculus OX=10090 GN=Cat PE=1 SV=4	Cat	59.796	2	56.0657	1142.93	1386.67
VLNEEER	7	Unmodified	_VLNEEER_	P24270	Catalase OS=Mus musculus OX=10090 GN=Cat PE=1 SV=4	Cat	59.796	2	56.0657	1051.29	1023.84
FSTVTGESGSADTVR	15	Unmodified	_FSTVTGESGSADTVR_	P24270	Catalase OS=Mus musculus OX=10090 GN=Cat PE=1 SV=4	Cat	59.796	2	56.0657	411.817	424.924
FNSANEDNVTQVR	13	Unmodified	_FNSANEDNVTQVR_	P24270	Catalase OS=Mus musculus OX=10090 GN=Cat PE=1 SV=4	Cat	59.796	2	56.0657	370.939	457.892
TFYTKVLNEEER	12	Acetyl (K)	_TFYTK[Acetyl (K)]VLNEEER_	P24270	Catalase OS=Mus musculus OX=10090 GN=Cat PE=1 SV=4	Cat	59.796	2	56.0657	181.19	364.038
ASQRPDVLTTGGGNPIGDK	19	Unmodified	_ASQRPDVLTTGGGNPIGDK_	P24270	Catalase OS=Mus musculus OX=10090 GN=Cat PE=1 SV=4	Cat	59.796	3	56.0657	378.429
VVFGLFGK	8	Unmodified	_VVFGLFGK_	P24369	Peptidyl-prolyl cis-trans isomerase B OS=Mus musculus OX=10090 GN=Ppib PE=1 SV=2	Ppib	23.714	2	45.5817	37670.4	15290.7
VLEGMDVVR	9	Unmodified	_VLEGMDVVR_	P24369	Peptidyl-prolyl cis-trans isomerase B OS=Mus musculus OX=10090 GN=Ppib PE=1 SV=2	Ppib	23.714	2	45.5817	5520.39	3787.42
VLEGMDVVR	9	Oxidation (M)	_VLEGM[Oxidation (M)]DVVR_	P24369	Peptidyl-prolyl cis-trans isomerase B OS=Mus musculus OX=10090 GN=Ppib PE=1 SV=2	Ppib	23.714	2	45.5817	5520.39	3787.42
TVDNFVALATGEK	13	Unmodified	_TVDNFVALATGEK_	P24369	Peptidyl-prolyl cis-trans isomerase B OS=Mus musculus OX=10090 GN=Ppib PE=1 SV=2	Ppib	23.714	2	45.5817	12.2079	8373.95
IEVEKPFAIAK	11	Unmodified	_IEVEKPFAIAK_	P24369	Peptidyl-prolyl cis-trans isomerase B OS=Mus musculus OX=10090 GN=Ppib PE=1 SV=2	Ppib	23.714	3	45.5817	6433.82	1449.03
TSWLDGK	7	Unmodified	_TSWLDGK_	P24369	Peptidyl-prolyl cis-trans isomerase B OS=Mus musculus OX=10090 GN=Ppib PE=1 SV=2	Ppib	23.714	2	45.5817	2863.13	4304.4
DVIIVDSGK	9	Unmodified	_DVIIVDSGK_	P24369	Peptidyl-prolyl cis-trans isomerase B OS=Mus musculus OX=10090 GN=Ppib PE=1 SV=2	Ppib	23.714	2	45.5817	5559.61	1121.06
DFMIQGGDFTR	11	Unmodified	_DFMIQGGDFTR_	P24369	Peptidyl-prolyl cis-trans isomerase B OS=Mus musculus OX=10090 GN=Ppib PE=1 SV=2	Ppib	23.714	2	45.5817	2720.64	2819.87
DTNGSQFFITTVK	13	Unmodified	_DTNGSQFFITTVK_	P24369	Peptidyl-prolyl cis-trans isomerase B OS=Mus musculus OX=10090 GN=Ppib PE=1 SV=2	Ppib	23.714	2	45.5817		2227.46
FPDENFK	7	Unmodified	_FPDENFK_	P24369	Peptidyl-prolyl cis-trans isomerase B OS=Mus musculus OX=10090 GN=Ppib PE=1 SV=2	Ppib	23.714	2	45.5817	1179.35	898.864
TSWLDGKHVVFGK	13	Acetyl (K)	_TSWLDGK[Acetyl (K)]HVVFGK_	P24369	Peptidyl-prolyl cis-trans isomerase B OS=Mus musculus OX=10090 GN=Ppib PE=1 SV=2	Ppib	23.714	3	45.5817	360.962	842.493
VEKLKPVPIAR	11	Acetyl (K)	_VEK[Acetyl (K)]LKPVPIAR_	P24452	Macrophage-capping protein OS=Mus musculus OX=10090 GN=Capg PE=1 SV=2	Capg	39.241	3	57.1258	11729	13443.2
QAALQVADGFISR	13	Unmodified	_QAALQVADGFISR_	P24452	Macrophage-capping protein OS=Mus musculus OX=10090 GN=Capg PE=1 SV=2	Capg	39.241	2	57.1258	843.223	635.495
QAALQVADGFISR	13	Unmodified	_QAALQVADGFISR_	P24452	Macrophage-capping protein OS=Mus musculus OX=10090 GN=Capg PE=1 SV=2	Capg	39.241	3	57.1258	843.223	635.495
YSPNTQVEILPQGR	14	Unmodified	_YSPNTQVEILPQGR_	P24452	Macrophage-capping protein OS=Mus musculus OX=10090 GN=Capg PE=1 SV=2	Capg	39.241	2	57.1258	801.75
VSDATGQMNLTK	12	Unmodified	_VSDATGQMNLTK_	P24452	Macrophage-capping protein OS=Mus musculus OX=10090 GN=Capg PE=1 SV=2	Capg	39.241	2	57.1258	698.761
AILPCQDTPSVK	12	Carbamidomethyl (C)	_AILPC[Carbamidomethyl (C)]QDTPSVK_	P24527	Leukotriene A-4 hydrolase OS=Mus musculus OX=10090 GN=Lta4h PE=1 SV=4	Lta4h	69.051	2	48.7193	1763.55	1907.17
ELVALMSAIR	10	Unmodified	_ELVALMSAIR_	P24527	Leukotriene A-4 hydrolase OS=Mus musculus OX=10090 GN=Lta4h PE=1 SV=4	Lta4h	69.051	2	48.7193	797.155	414.742
FGVPVIADGGIQNVGHIAK	19	Unmodified	_FGVPVIADGGIQNVGHIAK_	P24547	Inosine-5'-monophosphate dehydrogenase 2 OS=Mus musculus OX=10090 GN=Impdh2 PE=1 SV=2	Impdh2	55.816	3	22.143	338.342	973.912
[truncated: 3,980 more rows]
