# Supplementary material for: Adaptation of white adipocytes to cooler temperatures: impacts on energy metabolism and protein acetylation
Source: bioRxiv. 2026 Apr 17:2026.04.14.718465. Preprint. [Version 1] doi: 10.64898/2026.04.14.718465 (PMC13104898; doi:10.64898/2026.04.14.718465)
Supplement: Supplement 3 [file media-3.xlsx]

## Sheet: Area_1
Alignment ID	Average Rt(min)	Average Mz	Metabolite name	Adduct type	Post curation result	Fill %	MS/MS assigned	Reference RT	Reference m/z	Formula	Ontology	INCHIKEY	SMILES	Annotation tag (VS1.0)	RT matched	m/z matched	MS/MS matched	Comment	Manually modified for quantification	Manually modified for annotation	Isotope tracking parent ID	Isotope tracking weight number	RT similarity	m/z similarity	Simple dot product	Weighted dot product	Reverse dot product	Matched peaks count	Matched peaks percentage	Total score	S/N average	Spectrum reference file name	MS1 isotopic spectrum	MS/MS spectrum	2025-03-10_run007_blank_1_1	2025-03-10_run008_blank_2_2	2025-03-10_run009_pool_1_1	2025-03-10_run010_warm_1h_control-backup_P3A3_P3A3	2025-03-10_run011_warm_1h_control_P3A1_P3A1	2025-03-10_run012_cool_24h_inhibitor_P4A3_P4A3	2025-03-10_run013_cool_24h_ctrl_P4B1_P4B1	2025-03-10_run014_warm_24h_inhibitor_P2B1_P2B1	2025-03-10_run015_warm_1h_inhibitor_P2B2_P2B2	2025-03-10_run016_cool_1h_inhibitor_P5A2_P5A2	2025-03-10_run017_warm_1h_control_P3B1_P3B1	2025-03-10_run018_warm_1h_inhibitor_P2A3_P2A3	2025-03-10_run019_pool_2_2	2025-03-10_run020_cool_24h_ctrl_P4B2_P4B2	2025-03-10_run021_warm_24h_control-backup_P3B3_P3B3
9371	4.601	377.146	(-)-Riboflavin; LC-ESI-QTOF; MS2; CE	[M+H]+	null	0.92	TRUE	-1	377.146	C17H20N4O6	null	AUNGANRZJHBGPY-SCRDCRAPSA-N	CC1=CC2=C(C=C1C)N(C[C@H](O)[C@H](O)[C@H](O)CO)C1=NC(=O)N=C(O)C1=N2	430	FALSE	TRUE	TRUE	Normalized unit: Intensity; Annotation method: combined_ms2_pos_1	FALSE	FALSE	9371	0	0	1	0.79	0.86	0.94	4	1	1.81	69.28	ID_01	377.14606:654258 378.15072:115130 379.15539:0	69.03329:19368 71.01270:4590 71.04895:7242 73.02821:3182 75.04376:9038 81.03326:7779 86.84496:2429 99.04383:12274 112.72278:2607 114.11237:2395 117.05463:4771 130.06531:2626 134.22948:2501 145.07571:10330 155.18935:2471 170.07097:4235 172.08670:97674 173.40184:5530 190.09673:3477 197.09416:3726 198.06599:34346 200.08167:13615 203.91484:2496 206.82530:2463 216.07654:55362 218.09268:3088 243.08757:…	31434	0	1983323	1218661	1377342	2709466	3931789	2022310	2177886	1079476	1477748	1268269	2002321	2355820	1181047
5706	5.921	273.167	(E)-5-hydroxy-3-isobutyl-6-(3-methylbenzylidene)-1,6-dihydropyrazin-2(3H)-one	[M+H]+	null	0.14	TRUE	-1	273.16	C16H20N2O2	null	VVXVZIGIGDNTDE-NTEUORMPSA-N	O=C1NC(=CC2=CC=CC(=C2)C)C(O)=NC1CC(C)C	430	FALSE	TRUE	TRUE	Normalized unit: Intensity; Annotation method: combined_ms2_pos_1	FALSE	FALSE	5706	0	0	0.76	0.64	0.83	0.83	3	0.67	1.5	19.51	ID_01	273.16748:577629 274.17215:64431 275.17682:0	56.59686:2445 67.05404:3408 67.53368:2407 71.56352:2871 73.59385:2703 81.06967:4504 82.52324:2633 83.08541:2577 89.06284:2614 91.05401:5471 93.06962:3882 95.04862:2497 97.49252:2543 104.63921:2770 109.06469:6668 111.04375:2893 118.47927:2537 119.08533:5780 121.06467:7107 137.09621:3609 137.83769:2497 143.07019:3048 145.06458:3418 147.08023:48703 148.01761:2909 155.28688:2789 159.08032:4748 161.09…	903458	167344	1341227	1124633	700698	1382501	1094051	966619	1310860	1066926	1110248	1115639	1316019	1015248	864316
10379	10.997	413.266	2-acetoxy-4-pentadecylbenzoic acid	[M+Na]+	null	1	TRUE	-1	413.266	C24H38O4	null	FMPIFABORGZGFA-UHFFFAOYSA-N	O=C(O)C1=CC=C(C=C1OC(=O)C)CCCCCCCCCCCCCCC	430	FALSE	TRUE	TRUE	Normalized unit: Intensity; Annotation method: combined_ms2_pos_1	FALSE	FALSE	10379	0	0	1	0.83	0.92	0.83	4	0.75	1.77	10106.3	ID_01	413.26657:154080368 414.27124:42907628 415.27591:4963540	65.22724:64239 67.44800:53765 74.26498:58978 81.95251:53805 92.93953:73728 102.28327:53842 112.79124:59690 113.52516:65771 135.34766:60233 171.00534:1358866 173.40218:352548 189.01588:2818603 205.04367:63073 264.14304:70503 301.14127:10954584 410.88138:97840 413.26636:90991240 414.26965:251267 415.67194:109110	7656908	5674215	721849393	839857707	848811940	784291908	620017270	846513217	808308114	896330528	843292499	804600063	678985835	628091225	761408663
2073	0.665	154.059	3-Hydroxyanthranilic acid; CE0; WJXSWCUQABXPFS-UHFFFAOYSA-N	[M+H]+	null	0.88	TRUE	-1	154.05	C7H7NO3	null	WJXSWCUQABXPFS-UHFFFAOYSA-N	c1cc(c(c(c1)O)N)C(=O)O	430	FALSE	TRUE	TRUE	Normalized unit: Intensity; Annotation method: combined_ms2_pos_1	FALSE	FALSE	2073	0	0	0.68	0.67	0.64	0.86	5	1	1.45	63.38	ID_02	154.05869:1065054 155.06335:0 156.06802:0	55.05415:4952 55.07005:2374 56.05744:2452 63.37381:2964 65.72885:2250 66.42299:2627 70.71443:2508 72.04436:5206 80.04932:3317 84.68723:2599 92.04261:2380 95.04890:2968 99.95614:2753 107.56238:2199 108.06828:3237 126.02185:3620 136.04796:112572 137.05840:2820 154.04999:5331 154.05882:7227 154.08598:3848 154.09727:6562 154.12241:8302	543044	269840	1930124	854980	955388	1835705	1942565	1511749	870238	1635213	825370	774917	1619042	1543312	1313905
321	0.759	96.0443	3-Hydroxypyridine; LC-ESI-QTOF; MS2; CE	[M+H]+	null	0.1	TRUE	-1	96.0444	C5H5NO	null	GRFNBEZIAWKNCO-UHFFFAOYSA-N	OC1=CN=CC=C1	430	FALSE	TRUE	TRUE	Normalized unit: Intensity; Annotation method: combined_ms2_pos_1	FALSE	FALSE	321	0	0	1	0.67	0.64	0.86	4	0.75	1.56	27.42	ID_03	96.04429:158077 97.04896:0 98.05362:0	51.02283:3558 51.77750:2338 58.77578:2729 60.66417:2438 64.84808:2493 67.05411:2702 68.04925:8457 68.05762:4270 69.04457:2775 69.69348:2470 71.92335:2491 78.03374:3668 96.04414:49964 96.05534:17892 96.08065:3201 96.08846:2760 97.03940:7726	93319	178868	1204654	270664	426248	584617	964622	409714	581417	564808	907979	457777	812587	466209	335034
2282	0.937	160.133	4-aminovaleric acid betaine; CE10; RXHVPPWXTMHWGY-UHFFFAOYSA-N	[M+H]+	null	0.92	TRUE	-1	160.133	C8H17NO2	null	RXHVPPWXTMHWGY-UHFFFAOYSA-N	CC(CCC(=O)[O-])[N+](C)(C)C	430	FALSE	TRUE	TRUE	Normalized unit: Intensity; Annotation method: combined_ms2_pos_1	FALSE	FALSE	2282	0	0	1	0.74	0.85	0.82	10	0.6	1.67	39.35	ID_01	160.13319:1306426 161.13786:168046 162.14253:0	53.03844:3514 55.05412:210529 58.06500:17132 59.04902:45713 60.05545:3219 60.08065:163008 61.81406:2888 62.96944:2129 66.17635:2113 67.93483:2730 77.26936:2524 80.33188:2479 82.02008:3067 83.04900:42575 87.04390:5220 87.99348:3368 100.07555:5651 101.05959:231738 102.88075:2668 104.02469:2658 106.00399:5322 114.94810:10313 131.97446:3294 131.98145:4921 132.01981:8714 132.12123:3510 132.95866:14574…	48369	26253	6903062	6127902	5546894	5857855	6556429	3074092	3902732	4579946	5251951	4791637	6405743	9523913	6300734
7654	10.777	325.237	5-(Tetradecyloxy)-2-furoic acid	[M+H]+	null	0.51	TRUE	-1	325.237	C19H32O4	null	CZRCFAOMWRAFIC-UHFFFAOYSA-N	O(CCCCCCCCCCCCCC)c1oc(cc1)C(=O)O	430	FALSE	TRUE	TRUE	Normalized unit: Intensity; Annotation method: combined_ms2_pos_1	FALSE	FALSE	7654	0	0	1	0.89	0.83	0.8	5	0.4	1.69	1460.33	ID_01	325.23746:21791860 326.24213:4471994 327.24679:473506	62.00253:2490 67.05417:2469 69.06973:7076 71.08543:145236 73.02831:6828 75.02599:2760 81.06992:6081 83.01263:131995 83.08538:6754 84.02065:3555 84.79613:2328 85.02829:28656 85.10106:89944 91.05428:2898 93.03672:3825 95.08553:5957 97.02832:48311 97.10122:4657 101.02312:7947 101.05981:5179 109.10142:4181 111.00754:3033795 111.04374:6110 121.10122:5566 123.11654:3464 128.59804:3480 128.60315:3320 12…	149070	112353	21293292	339781	375574	7834351	8093287	13705166	111472743	91502462	254546	116446078	16968807	286917	238914
3224	3.42	192.066	5-Hydroxyindole-3-acetic acid; LC-ESI-QTOF; MS2; CE	[M+H]+	null	0.92	TRUE	-1	192.066	C10H9NO3	null	DUUGKQCEGZLZNO-UHFFFAOYSA-N	OC(=O)CC1=CNC2=C1C=C(O)C=C2	430	FALSE	TRUE	TRUE	Normalized unit: Intensity; Annotation method: combined_ms2_pos_1	FALSE	FALSE	3224	0	0	1	0.7	0.78	0.85	17	0.65	1.63	14.56	ID_01	192.06557:636376 193.07023:45232 194.07490:0	51.93988:4898 53.56413:2609 58.99488:9256 63.05699:2237 64.34051:2376 65.03853:3380 72.22509:2445 78.14403:2823 88.03919:5948 91.05402:62086 95.04894:5588 96.93728:3079 100.02128:6982 103.05408:2858 105.00019:3847 105.03326:8556 105.04428:4122 105.06992:5634 106.90543:2564 114.94787:4881 117.05714:27813 118.06075:4126 118.06492:65799 119.04471:3576 119.04894:54633 121.41942:2402 128.04929:12696 1…	26762	9909	1696591	1403194	1473142	2316489	2190304	1718234	2226658	2142710	1491284	1853457	1691454	2296609	1607424
5212	2.386	259.093	5-Methyluridine	[M+H]+	null	0.47	TRUE	-1	259.092	C10H14N2O6	null	DWRXFEITVBNRMK-UHFFFAOYNA-N	O=C1N=C(O)C(=CN1C2OC(CO)C(O)C2O)C	430	FALSE	TRUE	TRUE	Normalized unit: Intensity; Annotation method: combined_ms2_pos_1	FALSE	FALSE	5212	0	0	1	0.79	0.79	0.85	9	0.56	1.67	19.55	ID_01	259.09253:354525 260.09720:0 261.10186:0	57.03346:3981 57.06977:5039 58.02866:3278 58.59829:2506 59.04906:3245 62.52695:2349 66.99824:2512 69.03331:3126 70.02859:5950 74.99519:2536 87.46173:2259 90.87334:2456 95.02381:3013 96.00780:33842 100.55113:2458 101.05948:5699 104.84444:2590 107.11850:3210 107.19391:2353 111.04398:5188 118.51564:2508 121.16161:2839 127.04998:277053 129.05457:5813 129.14827:3077 137.45819:2882 140.11569:2387	5460	3330	497153	504742	458086	350533	430710	624995	480365	200896	414935	446435	367214	338249	680553
6645	3.317	298.097	5'-S-Methylthioadenosine; LC-ESI-QTOF; MS2; CE	[M+H]+	null	0.92	TRUE	-1	298.097	C11H15N5O3S	null	WUUGFSXJNOTRMR-IOSLPCCCSA-N	CSC[C@H]1O[C@H]([C@H](O)[C@@H]1O)N1C=NC2=C(N)N=CN=C12	430	FALSE	TRUE	TRUE	Normalized unit: Intensity; Annotation method: combined_ms2_pos_1	FALSE	FALSE	6645	0	0	1	0.87	0.8	0.84	3	1	1.78	1377.33	ID_01	298.09695:15762216 299.10162:1806683 300.10629:150386	57.03345:4235 58.82966:5445 61.01057:352175 62.18404:5872 65.01324:3604 66.02114:2687 67.02910:4266 69.03341:32435 69.73988:2639 71.01290:5253 75.02621:206219 75.05241:2141 76.32866:2593 87.02627:6301 92.02432:8181 94.03989:65051 97.02832:141324 103.01775:3129 103.02113:37997 103.73095:2401 107.01611:5338 109.05079:8841 112.05077:4595 115.03906:6318 119.03516:157456 135.05475:6202 135.61032:9114 …	76915	160353	29008755	18905838	18432194	24443881	32601751	17195381	23520962	20394308	17122979	19121110	30865743	27513873	23052509
6646	0.626	298.097	5'-S-Methylthioadenosine; LC-ESI-QTOF; MS2; CE	[M+H]+	null	0.88	TRUE	-1	298.097	C11H15N5O3S	null	WUUGFSXJNOTRMR-IOSLPCCCSA-N	CSC[C@H]1O[C@H]([C@H](O)[C@@H]1O)N1C=NC2=C(N)N=CN=C12	430	FALSE	TRUE	TRUE	Normalized unit: Intensity; Annotation method: combined_ms2_pos_1	FALSE	FALSE	6646	0	0	1	0.8	0.79	0.84	3	1	1.74	67.87	ID_02	298.09705:2260271 299.10171:261494 300.10638:0	57.03339:3113 60.04430:5232 61.01054:44949 65.84672:2389 67.05408:3827 69.06982:2938 69.10449:2532 71.04492:2571 71.04705:3064 75.02615:20826 79.51318:2671 81.06989:4013 82.87891:2516 83.79798:2469 85.21389:2696 85.94637:2077 92.02459:2280 94.03988:8510 95.08557:2723 97.02827:15471 98.98413:4184 100.02135:6736 103.02129:4024 104.10675:8995 110.07106:3790 110.27946:2389 116.39722:2830 119.03506:21…	0	0	1664517	2264083	1877000	2375096	1918582	1549459	1291522	1693362	1961742	2300978	1636698	1836651	2304567
4605	1.604	240.109	7,8-Dihydrobiopterin	[M+H]+	null	0.92	TRUE	-1	240.109	C9H13N5O3	null	FEMXZDUTFRTWPE-UHFFFAOYNA-N	N=C1N=C(O)C=2N=C(CNC2N1)C(O)C(O)C	430	FALSE	TRUE	TRUE	Normalized unit: Intensity; Annotation method: combined_ms2_pos_1	FALSE	FALSE	4605	0	0	1	0.74	0.84	0.93	25	0.72	1.72	85.85	ID_01	240.10919:2154295 241.11386:244530 242.11853:0	55.02907:4662 56.03692:2603 56.04948:7766 57.04468:3235 58.47470:2354 60.05560:9825 63.59760:2330 64.69015:2422 65.59818:2846 65.81910:2339 68.02422:2968 69.00844:3129 69.06992:2398 70.06519:3716 72.08076:3473 81.04473:7058 82.06510:3788 83.06039:8088 84.04442:10061 85.03973:2693 85.05086:6509 86.03485:32875 86.09652:3317 92.85374:2553 94.03987:2369 95.04775:11961 96.05556:19180 97.05089:15653 97…	6358	5725	3525638	3676101	3262289	4006217	5489179	4693733	4226854	2725791	3187984	4432476	3537732	4464255	4382639
6858	10.379	303.232	Abietic acid - CASMI2016 Category 1 - Challenge 14	[M+H]+	null	0.94	TRUE	-1	303.232	C20H30O2	null	RSWGJHLUYNHPMX-ONCXSQPRSA-N	O=C(O)C1(C)CCCC2(C)C3C(C=C(CC3)C(C)C)=CCC12	430	FALSE	TRUE	TRUE	Normalized unit: Intensity; Annotation method: combined_ms2_pos_1	FALSE	FALSE	6858	0	0	1	0.68	0.71	0.83	31	0.97	1.63	966.93	ID_01	303.23193:21633166 304.23660:4305005 305.24127:366606	59.40292:5989 60.11864:5488 63.18515:6208 65.03869:7293 67.05428:193642 69.06993:423933 71.08560:9160 73.32865:5518 77.03849:8973 78.60252:5379 79.05428:150435 81.06992:676133 83.04944:6935 83.08556:131879 87.00935:6524 90.53163:5430 91.05428:226320 93.06993:497840 95.04918:24508 95.08559:385624 97.06496:12842 97.10124:45881 103.00548:5559 103.05421:9435 105.04475:15699 105.06994:479359 106.29001…	6300529	191251	43962097	40041923	37387177	60619584	30763497	41314294	37931836	53632984	37038385	49127823	39047839	37908105	47674678
3550	0.706	204.123	Acetylcarnitine	[M]+	null	0.92	TRUE	-1	204.122	C9H18NO4	null	RDHQFKQIGNGIED-UHFFFAOYNA-O	O=C(OC(CC(=O)O)C[N+](C)(C)C)C	430	FALSE	TRUE	TRUE	Normalized unit: Intensity; Annotation method: combined_ms2_pos_1	FALSE	FALSE	3550	0	0	1	0.9	0.92	0.96	5	1	1.9	2505.46	ID_01	204.12292:67905664 205.12759:6864724 206.13226:422771	53.01337:5954 53.03848:7977 55.01775:7062 55.55957:2558 56.04940:6142 57.03338:168457 58.06507:67349 59.07163:2664 59.07290:24764 60.04430:11239 60.05254:2630 60.08065:969916 60.08247:35030 60.08334:27643 61.02835:3998 61.83432:2456 68.04932:7273 69.03333:15475 70.06503:14546 72.04428:5508 80.04940:10227 81.03344:13589 82.06509:4457 83.01266:3200 83.04935:3454 84.02041:3469 84.04442:36158 84.0808…	16221	16318	99384486	112379095	116113692	59706355	44120200	48139226	103304343	100995071	108227968	148805001	93640533	46017910	54410284
3551	1.015	204.123	Acetylcarnitine	[M]+	null	0.92	TRUE	-1	204.122	C9H18NO4	null	RDHQFKQIGNGIED-UHFFFAOYNA-O	O=C(OC(CC(=O)O)C[N+](C)(C)C)C	430	FALSE	TRUE	TRUE	Normalized unit: Intensity; Annotation method: combined_ms2_pos_1	FALSE	FALSE	3551	0	0	1	0.94	0.94	0.96	5	1	1.93	971.41	ID_01	204.12300:20854830 205.12767:2059998 206.13234:144341	52.32814:2532 57.03338:151751 58.06505:53483 59.07289:17947 60.08066:732434 60.08248:27394 60.08332:19661 72.93700:20459 74.18406:2745 84.04452:8991 84.08077:87143 84.80512:8070 85.02824:7137999 85.25227:7330 90.94753:20052 96.04409:2795 98.06037:2722 100.11253:2923 102.09121:2947 103.03892:7738 112.02168:3087 126.05471:7450 129.07835:26331 132.95827:14800 138.05501:12633 144.06580:4850 144.10193…	31981	15450	88023140	104628178	85940904	64406977	47576742	29660661	71284928	107484002	94653178	105465495	87335455	63258882	45633259
7787	1.653	330.06	ADENOSINE 3'	5'-CYCLIC MONOPHOSPHATE""	[M+H]+	null	0.51	TRUE	-1	330.06	C10H12N5O6P	null	IVOMOUWHDPKRLL-UHFFFAOYSA-N	O=P1(O)OCC2OC(N3C=NC=4C(=NC=NC43)N)C(O)C2O1	430	FALSE	TRUE	TRUE	Normalized unit: Intensity; Annotation method: combined_ms2_pos_1	FALSE	FALSE	7787	0	0	1	0.74	0.71	0.84	10	0.6	1.61	39.17	ID_02	330.06006:365562 331.06473:0 332.06939:0	86.09626:13874 94.04001:4000 94.11782:2576 97.02829:13741 98.98391:3016 104.65649:2691 108.82233:2659 119.03519:5783 132.10176:21004 136.06161:337425 137.04590:5326 137.05899:4292 137.06488:13479 154.80714:2636 176.06555:5344 176.99434:4257 177.06940:2528 201.03041:13904 207.02840:2852 267.59381:2436 285.05179:7116 307.02512:3674 312.04761:4261 312.06479:4328 313.04718:5428 330.05643:16228 330.07…	0	0	457733	909292	875995	218160	277399	720305	1067087	211961	1035084	891969	579877	282343
8423	0.82	348.07	Adenosine 3'-monophosphate; LC-ESI-QTOF; MS2; CE	[M+H]+	null	0.24	TRUE	-1	348.07	C10H14N5O7P	null	LNQVTSROQXJCDD-KQYNXXCUSA-N	NC1=C2N=CN([C@@H]3O[C@H](CO)[C@@H](OP(O)(O)=O)[C@H]3O)C2=NC=N1	430	FALSE	TRUE	TRUE	Normalized unit: Intensity; Annotation method: combined_ms2_pos_1	FALSE	FALSE	8423	0	0	1	0.79	0.75	0.84	3	1	1.71	22.93	ID_02	348.07034:532522 349.07501:0 350.07968:0	61.48904:2428 61.59251:2289 65.39960:2363 68.73430:2319 84.04424:8233 84.40302:2452 97.02824:24700 98.08609:2570 102.05470:4100 107.21523:2429 108.75211:2555 119.03497:4840 130.04970:3981 133.15532:2660 136.06161:497672 137.04546:5893 147.11772:2630 148.06039:13512 167.46428:2391 230.49315:2689 239.10605:19350 250.34100:2472 284.35492:3008 289.57980:2605 313.27444:3728 348.07053:33778	1625	9537	676107	3740011	2974981	3985292	5197291	5657536	4751220	5475745	3392934	4156136	3962190	6016612	6553258
8426	1.215	348.07	Adenosine 3'-monophosphate; LC-ESI-QTOF; MS2; CE	[M+H]+	null	0.04	TRUE	-1	348.07	C10H14N5O7P	null	LNQVTSROQXJCDD-KQYNXXCUSA-N	NC1=C2N=CN([C@@H]3O[C@H](CO)[C@@H](OP(O)(O)=O)[C@H]3O)C2=NC=N1	430	FALSE	TRUE	TRUE	Normalized unit: Intensity; Annotation method: combined_ms2_pos_1	FALSE	FALSE	8426	0	0	1	0.9	0.82	0.84	3	1	1.81	381.88	ID_01	348.07050:12786830 349.07516:1430427 350.07983:196925	67.02894:4154 69.03333:30880 71.09258:2447 79.63364:2506 81.01458:2431 92.02433:3613 94.03977:8225 97.02820:462952 98.98405:17124 109.05074:7517 113.72852:2808 119.03503:70771 135.05377:4309 135.60600:3007 135.61043:4650 136.06152:9067235 136.16408:3702 136.51488:5564 137.04547:87534 137.05885:4337 137.06506:8514 148.06111:3782 178.07239:11757 232.08290:4047 250.09384:23198 331.24551:2928 348.070…	0	18071	5477348	2386460	1195670	2777564	11490467	2788617	3962265	714612	2496501	1485279	2393117	3743356	3999912
8428	4.12	348.07	Adenosine 3'-monophosphate; LC-ESI-QTOF; MS2; CE	[M+H]+	null	0.73	TRUE	-1	348.07	C10H14N5O7P	null	LNQVTSROQXJCDD-KQYNXXCUSA-N	NC1=C2N=CN([C@@H]3O[C@H](CO)[C@@H](OP(O)(O)=O)[C@H]3O)C2=NC=N1	430	FALSE	TRUE	TRUE	Normalized unit: Intensity; Annotation method: combined_ms2_pos_1	FALSE	FALSE	8428	0	0	1	0.89	0.83	0.84	3	1	1.81	18.07	ID_01	348.07056:598261 349.07522:51064 350.07989:0	83.05492:2491 86.09596:2368 88.07558:3823 91.26019:2422 97.02554:2276 97.02815:28840 119.03538:5362 136.06154:738943 137.04575:4921 147.31389:2474 182.36697:2499 232.51070:2342 283.13138:2550 290.98447:2849 348.07053:51229	3020	0	1046260	730061	1833592	2935883	6850903	5666665	6652819	3681807	4304668	10663268	6838200	11623253	5749904
5496	1.844	268.104	Adenosine; LC-ESI-QTOF; MS2; CE	[M+H]+	null	0.92	TRUE	-1	268.104	C10H13N5O4	null	OIRDTQYFTABQOQ-KQYNXXCUSA-N	NC1=C2N=CN([C@@H]3O[C@H](CO)[C@@H](O)[C@H]3O)C2=NC=N1	430	FALSE	TRUE	TRUE	Normalized unit: Intensity; Annotation method: combined_ms2_pos_1	FALSE	FALSE	5496	0	0	1	0.94	0.86	0.86	3	1	1.85	1206.33	ID_02	268.10400:47758912 269.10867:5083486 270.11334:491078	55.01784:3658 57.03336:3438 59.02116:3374 63.84972:2297 85.02814:4913 94.03971:7055 95.08511:2674 112.10866:2660 117.31005:2654 119.03496:22926 132.17641:2746 136.06154:968547 137.04550:4884 150.78738:2650 212.12033:2557 268.10406:53388 268.26437:5252	3643	65788	90821862	47755728	35620255	65407539	3814963	98858043	62284301	67569484	51218936	84082986	77707218	70902880	63065766
10725	0.72	428.037	Adenosine_Diphosphate; LC-ESI-QTOF; MS2; CE	[M+H]+	null	0.84	TRUE	-1	428.037	C10H15N5O10P2	null	XTWYTFMLZFPYCI-UHFFFAOYNA-N	NC1=C2N=CN(C3OC(COP(O)(=O)OP(O)(O)=O)C(O)C3O)C2=NC=N1	430	FALSE	TRUE	TRUE	Normalized unit: Intensity; Annotation method: combined_ms2_pos_1	FALSE	FALSE	10725	0	0	1	0.89	0.82	0.82	5	1	1.8	624.17	ID_01	428.03677:6747804 429.04144:703642 430.04611:191440	66.66118:2471 68.77188:2458 69.03332:7911 71.82748:2841 74.05994:14429 75.04393:9002 85.02605:2727 85.02827:33936 90.94028:2430 97.02826:179510 98.98444:5546 100.11192:3098 102.05478:7637 109.14754:2707 111.04396:4689 119.03508:38246 120.06533:71970 127.03880:8080 129.05457:6058 135.05402:4503 135.60973:5256 136.06155:5240572 136.51526:5946 137.04547:21649 137.06506:3925 137.27969:2723 144.06497:…	0	0	100837	115983	140989	41336502	47491192	64837330	30729131	66886	31978958	94836609	48498827	25152670	52142564
6494	9.988	293.247	Androstane-3,17-diol	[M+H]+	null	0.35	TRUE	-1	293.248	C19H32O2	null	CBMYJHIOYJEBSB-UHFFFAOYNA-N	OC1CCC2(C)C(CCC3C4CCC(O)C4(C)CCC32)C1	430	FALSE	TRUE	TRUE	Normalized unit: Intensity; Annotation method: combined_ms2_pos_1	FALSE	FALSE	6494	0	0	1	0.64	0.61	0.84	45	0.8	1.53	100.12	ID_02	293.24747:874090 294.25213:240535 295.25680:0	57.03326:2413 57.06981:7569 57.89591:2470 63.57936:2561 67.05415:18707 69.06974:18648 71.04898:8838 71.08538:3982 72.47746:2542 76.24286:2495 76.94830:2156 79.05414:11380 81.06975:46562 83.04893:2607 83.08543:8511 85.06476:4374 91.05403:11521 93.06973:29116 94.66764:2305 95.04903:3962 95.08540:44163 97.10106:5497 101.05960:3271 103.65968:2695 105.06979:22057 107.08540:28493 109.06437:3396 109.097…	2235155	382779	1981996	1217868	978037	1456665	1639130	2122284	2678170	1174681	1117678	1302056	2286136	1799325	1284510
2800	0.573	175.119	Arginine	[M+H]+	null	0.92	TRUE	-1	175.119	C6H14N4O2	null	ODKSFYDXXFIFQN-UHFFFAOYSA-N	O=C(O)C(N)CCCN=C(N)N	430	FALSE	TRUE	TRUE	Normalized unit: Intensity; Annotation method: combined_ms2_pos_1	FALSE	FALSE	2800	0	0	1	0.95	0.98	0.98	10	1	1.95	748.31	ID_01	175.11893:49485008 176.12359:3203124 177.12826:0	51.06679:3118 55.02900:5556 55.05421:3374 56.39023:2941 59.04793:2462 59.35180:2540 59.51353:2224 60.05550:1019817 68.04935:19935 70.06496:4059878 71.04894:85284 72.08062:152734 73.06331:9805 74.02348:6832 79.05376:2315 84.08059:17437 88.07550:21363 90.26568:2327 91.05412:5623 95.06042:4507 97.07587:25988 98.05684:2795 98.05986:29571 98.06354:4406 112.08678:152305 113.07069:10572 114.09856:3508 1…	11619	1297	53999412	39934514	49240202	71892362	52016584	43173656	47578381	59263116	52434176	40292935	55767525	63460687	33315208
3906	7.403	216.101	Atrazine	[M+H]+	null	0.55	TRUE	-1	216.101	C8H14ClN5	null	MXWJVTOOROXGIU-UHFFFAOYSA-N	CCN=C1N=C(Cl)NC(=NC(C)C)N1	430	FALSE	TRUE	TRUE	Normalized unit: Intensity; Annotation method: combined_ms2_pos_1	FALSE	FALSE	3906	0	0	1	0.74	0.77	0.91	13	0.62	1.66	21.08	ID_01	216.10101:218856 217.10568:299320 218.11035:22080	55.05408:5033 57.06975:3862 57.80818:2458 62.75703:2442 63.13267:2731 68.02411:10066 72.08061:3365 79.00552:9711 93.05572:2598 95.08522:4617 96.05535:16014 97.06433:3103 104.00075:15478 121.10050:3488 132.03204:8659 140.54500:2635 146.02238:7529 163.14803:4480 170.08394:5289 173.39174:4896 174.05385:64546 178.98756:2732 210.60260:2638 213.99397:2809 216.07654:7232 216.10094:80810 216.38161:2898	27183	0	515009	447453	408480	290263	312783	315199	488259	248803	383846	414561	436128	259347	315640
7201	9.464	313.143	Benzyl butyl phthalate	[M+H]+	null	1	TRUE	-1	313.143	C19H20O4	null	IRIAEXORFWYRCZ-UHFFFAOYSA-N	CCCCOC(C1=CC=CC=C1C(=O)OCC2=CC=CC=C2)=O	430	FALSE	TRUE	TRUE	Normalized unit: Intensity; Annotation method: combined_ms2_pos_1	FALSE	FALSE	7201	0	0	1	0.94	0.86	0.86	7	0.86	1.83	949.11	ID_03	313.14352:60738860 314.14819:12533327 315.15286:1664802	59.07818:17353 63.02282:17719 65.03848:414034 81.06966:20588 83.08551:14826 89.03825:18773 90.04588:17055 90.80705:36021 91.05406:19907696 91.30206:32739 93.03331:47846 95.08552:17045 95.78013:17377 111.04404:40267 112.32064:15540 121.02388:26967 121.02831:405899 121.03948:133258 131.08563:18821 148.50658:17980 149.02325:10205227 159.08029:22743 163.03909:83111 167.03410:18307 181.04977:38613 185…	22964910	4610820	71564724	91646486	81315912	92764973	62462161	69686559	75734728	82160328	71286042	93483625	74699922	76222750	74466952
13691	1.394	664.116	beta-Nicotinamide adenine dinucleotide; LC-ESI-QTOF; MS2; CE	[M+H]+	null	0.9	TRUE	-1	664.116	C21H27N7O14P2	null	BAWFJGJZGIEFAR-NNYOXOHSSA-N	NC1=C2N=CN([C@@H]3O[C@H](COP([O-])(=O)OP(O)(=O)OC[C@H]4O[C@H]([C@H](O)[C@@H]4O)[N+]4=CC=CC(=C4)C(O)=N)[C@@H](O)[C@H]3O)C2=NC=N1	430	FALSE	TRUE	TRUE	Normalized unit: Intensity; Annotation method: combined_ms2_pos_1	FALSE	FALSE	13691	0	0	1	0.82	0.95	0.8	7	1	1.82	2790433	ID_03	664.11615:40369140 665.12082:9429008 666.12549:2157587	80.04928:5646 80.92460:3566 85.86867:3725 87.46698:3519 92.02440:13631 93.03224:5108 94.04007:12255 95.04906:3958 97.02843:1548294 98.98470:5023 109.05080:10973 119.03532:159073 119.04015:7521 120.04369:5510 123.05537:236222 135.05460:18173 135.61081:21307 136.06178:23280438 136.51508:20239 137.04555:107179 137.05919:6338 137.06488:14972 148.06189:37884 149.06898:6909 162.07776:25672 174.07805:88…	0	0	243621943	185417209	154104336	214393335	236405448	170737665	186304194	144951602	187110806	229651291	275281605	219744692	185784958
13693	1.507	664.117	beta-Nicotinamide adenine dinucleotide; LC-ESI-QTOF; MS2; CE	[M+H]+	null	0.02	TRUE	-1	664.116	C21H27N7O14P2	null	BAWFJGJZGIEFAR-NNYOXOHSSA-N	NC1=C2N=CN([C@@H]3O[C@H](COP([O-])(=O)OP(O)(=O)OC[C@H]4O[C@H]([C@H](O)[C@@H]4O)[N+]4=CC=CC(=C4)C(O)=N)[C@@H](O)[C@H]3O)C2=NC=N1	430	FALSE	TRUE	TRUE	Normalized unit: Intensity; Annotation method: combined_ms2_pos_1	FALSE	FALSE	13693	0	0	1	0.82	0.95	0.81	7	1	1.82	10349.1	ID_01	664.11652:92466128 665.12118:23350192 666.12585:5286794	79.87533:3966 80.04952:6872 92.02447:24652 94.04018:13966 96.04443:8553 97.02853:3044736 98.98474:9846 108.04287:6388 109.05106:17759 115.03952:6446 119.03545:306376 121.05083:6310 123.05550:495461 135.05507:32211 135.61131:31807 135.88771:13460 135.98738:9209 136.06184:43276520 136.23322:7187 136.51468:29811 137.04539:177458 137.05881:16592 137.06490:28249 139.03839:10800 148.06206:76735 149.069…	0	0	3033656	1632051	1413523	1661496	1782071	1089018	1231903	1116918	976666	1254373	1433061	1259865	874939
13044	11.291	585.271	Bilirubin	[M+H]+	null	0.57	TRUE	-1	585.271	C33H36N4O6	null	BPYKTIZUTYGOLE-IFADSCNNSA-N	O=C(O)CCC1=C(NC(C=C2N=C(O)C(=C2C=C)C)=C1C)CC=3NC(C=C4N=C(O)C(C=C)=C4C)=C(C3CCC(=O)O)C	430	FALSE	TRUE	TRUE	Normalized unit: Intensity; Annotation method: combined_ms2_pos_1	FALSE	FALSE	13044	0	0	1	0.65	0.67	0.81	5	0.8	1.56	39942.9	ID_01	585.27045:859663 586.27511:350812 587.27978:84424	83.84915:2486 95.08530:3431 100.11156:3292 109.10121:2908 112.11205:6256 120.08115:2636 144.13823:9748 156.07671:6217 173.40202:12023 183.09146:3927 194.09657:4121 197.10684:9176 198.11475:7452 211.08632:10229 211.12291:16863 212.13066:30399 224.09444:6002 225.10213:25773 226.10995:10566 226.12193:2649 238.10936:2832 239.11784:25004 240.12563:26504 253.13338:5399 254.11772:9844 254.14107:4811 255…	0	0	639782	170185	218306	4619939	2050561	2543656	156030	275226	211777	221840	686679	3890224	2757088
13008	8.525	583.255	Biliverdin	[M+H]+	null	0.41	TRUE	-1	583.255	C33H34N4O6	null	QBUVFDKTZJNUPP-UHFFFAOYSA-N	O=C(O)CCC=1C(N=C(C=C2N=C(O)C(C=C)=C2C)C1C)=CC=3NC(C=C4N=C(O)C(=C4C=C)C)=C(C3CCC(=O)O)C	430	FALSE	TRUE	TRUE	Normalized unit: Intensity; Annotation method: combined_ms2_pos_1	FALSE	FALSE	13008	0	0	1	0.72	0.74	0.82	8	0.75	1.63	6083.61	ID_02	583.25488:220366 584.25955:77533 585.26422:0	98.91470:2485 102.03929:2970 111.44722:2659 136.06194:4968 155.01038:7749 160.13226:2801 173.39178:3749 182.20857:2910 209.10706:7545 210.11505:5659 225.10216:6315 237.10205:5390 238.10999:7632 249.64851:2385 251.11906:2788 253.13316:3877 267.15610:3704 269.12823:10643 285.12265:3433 297.12329:124452 299.13913:10145 341.30515:4644 422.87100:2614 450.20187:3520 565.24481:3987 583.25433:189881	4199	3368	383629	131886	148257	1887594	298970	511075	58579	168208	99923	95037	336772	753072	566121
6735	8.837	300.29	C18_Sphingosine	[M+H]+	null	0.92	TRUE	-1	300.29	C18H37NO2	null	WWUZIQQURGPMPG-CCEZHUSRSA-N	OCC(N)C(O)C=CCCCCCCCCCCCCC	430	FALSE	TRUE	TRUE	Normalized unit: Intensity; Annotation method: combined_ms2_pos_1	FALSE	FALSE	6735	0	0	1	0.61	0.86	0.81	16	0.81	1.64	496.01	ID_01	300.28973:13742696 301.29440:2658085 302.29907:240411	57.03349:20656 57.06989:158266 58.02876:46000 60.04287:4633 60.04439:56015 61.08933:2805 65.03852:9225 67.04180:6090 67.05422:264516 68.04947:34914 69.03345:9276 69.06987:249480 70.06512:36504 71.04919:15385 71.08553:91692 72.04438:37100 74.06004:18293 77.03861:16007 79.05422:165782 80.04945:12412 81.05736:9088 81.06988:244995 82.06512:139668 82.06802:6523 83.04915:60523 83.08552:195776 83.20993:…	110102	138797	23214608	27696299	21136051	53695245	19207536	10869273	12581935	40775779	18253647	32674401	24301912	30518049	16363558
495	0.594	104.107	Choline	[M]+	null	0.96	TRUE	-1	104.106	C5H14NO	null	OEYIOHPDSNJKLS-UHFFFAOYSA-N	C[N+](C)(C)CCO	430	FALSE	TRUE	TRUE	Normalized unit: Intensity; Annotation method: combined_ms2_pos_1	FALSE	FALSE	495	0	0	1	0.97	0.92	0.94	3	1	1.92	2080.91	ID_01	104.10688:179080128 105.11155:11327684 106.11622:0	56.04945:23116 58.06507:2382639 59.07292:288586 60.08067:6258046 60.08249:214075 60.08333:167852 68.04955:6937 69.03341:80543 71.07290:11179 86.05997:64753 86.09435:2586 86.09637:28474 87.04399:218555 88.07568:18269 103.80148:10432 103.80583:23015 103.98997:4500 104.04767:3615 104.10683:17753532 104.40919:18007 104.41374:16024	209887	191368	307267589	328319644	314505169	276117692	295613275	232667039	331433193	315188132	325678192	359953630	313275877	269265027	231146931
2818	0.616	176.103	Citrulline	[M+H]+	null	0.82	TRUE	-1	176.103	C6H13N3O3	null	RHGKLRLOHDJJDR-BYPYZUCNSA-N	N[C@@H](CCCNC(O)=N)C(O)=O	430	FALSE	TRUE	TRUE	Normalized unit: Intensity; Annotation method: combined_ms2_pos_1	FALSE	FALSE	2818	0	0	1	0.84	0.87	1	7	1	1.85	232.91	ID_01	176.10295:5338736 177.10762:228236 178.11229:0	50.32477:2490 52.24958:2351 58.06512:2357 60.05552:4333 60.63288:2634 63.17604:2730 67.05418:2318 68.04942:4879 70.06497:343625 70.06841:8762 71.06832:18567 84.04429:9328 86.05983:13205 88.03918:6041 96.04429:7036 105.03341:6490 108.19524:2466 113.07081:163706 114.05480:26074 115.08646:35751 116.07047:23587 117.07407:4331 118.08615:22772 120.80384:2749 130.09743:4650 131.10081:3522 141.06598:5446…	21759	13233	4423828	4873139	4572865	3775377	3171134	4923940	4310651	4438338	3874395	4592532	3872729	2715432	5942582
1416	0.666	132.077	CREATINE	[M+H]+	null	0.94	TRUE	-1	132.08	C4H9N3O2	null	CVSVTCORWBXHQV-UHFFFAOYSA-N	O=C(O)CN(C(=N)N)C	430	FALSE	TRUE	TRUE	Normalized unit: Intensity; Annotation method: combined_ms2_pos_1	FALSE	FALSE	1416	0	0	0.94	0.68	0.65	0.87	5	1	1.59	22083.8	ID_01	132.07657:1295519616 133.08124:62926200 134.08590:1060502	55.58915:2410 56.04941:9949 56.12061:2500 56.69407:2554 58.05242:9577 58.06503:32238 66.25362:2524 66.47015:2465 68.04934:71321 69.04460:11538 69.25957:2384 72.04427:4699 72.05550:12960 72.08061:26147 75.31935:2639 80.47054:2660 84.04426:38808 85.04765:3636 86.03168:2814 86.04850:17816 86.05123:4460 86.05989:126747 86.07109:9668 86.09625:35627 87.04423:5515 87.05514:97105 87.07896:16893 90.05478:…	20486	12839	1561147701	719738887	679199201	1906940900	1876926553	817099777	555066752	1592850648	602208514	729866888	1411305417	1683752804	886044851
735	0.635	114.066	Creatinine	[M+H]+	null	0.92	TRUE	-1	114.066	C4H7N3O	null	DDRJAANPRJIHGJ-UHFFFAOYSA-N	N=C1N=C(O)CN1C	430	FALSE	TRUE	TRUE	Normalized unit: Intensity; Annotation method: combined_ms2_pos_1	FALSE	FALSE	735	0	0	1	0.75	0.75	0.87	3	1	1.71	184.93	ID_01	114.06609:49520908 115.07076:2164681 116.07543:1300136	52.64762:8603 52.96592:8148 56.08290:7913 58.06512:8426 68.04928:71241 68.34071:9169 69.06970:14489 70.02178:8274 70.06512:11159 72.04422:41759 79.05416:12611 79.75240:7628 83.05998:8670 86.06000:11502 86.06863:9335 86.07105:133941 96.08065:17366 97.06448:15216 104.08154:22989 109.85835:8642 110.07107:14712 114.05480:42680 114.06595:2378204 114.09107:248892 114.11031:28858 116.99319:8067	66210	127260	44891618	22897908	23093221	48650862	49153594	28367566	27861284	41018281	22920634	22489245	45082591	43298448	22474348
2327	0.688	162.076	D-2-Aminoadipic acid; LC-ESI-QTOF; MS2; CE	[M+H]+	null	0.92	TRUE	-1	162.076	C6H11NO4	null	OYIFNHCXNCRBQI-SCSAIBSYSA-N	N[C@H](CCCC(O)=O)C(O)=O	430	FALSE	TRUE	TRUE	Normalized unit: Intensity; Annotation method: combined_ms2_pos_1	FALSE	FALSE	2327	0	0	1	0.68	0.77	0.99	5	1	1.73	336.87	ID_01	162.07608:5658685 163.08075:449856 164.08542:0	53.03856:2699 54.03373:5175 54.60606:2865 55.01773:426818 55.05412:48273 56.04936:247884 56.32724:2944 57.03339:6838 58.06501:6644 58.41134:2475 58.99487:50586 60.04450:2577 60.08065:39041 60.48976:2458 69.03336:10035 70.06499:233270 71.04897:15805 73.02826:14803 76.03914:4106 78.82819:2787 79.05408:2838 84.04427:51559 84.95956:7597 85.02829:26933 85.04763:6723 85.38439:2452 86.98984:11123 88.021…	42861	24814	10649335	9093006	10571653	15852789	13549289	11911825	5512784	18701390	8900453	10988443	9507533	12786218	9737339
3234	7.515	192.138	DEET	[M+H]+	null	0.94	TRUE	-1	192.138	C12H17NO	null	MMOXZBCLCQITDF-UHFFFAOYSA-N	CCN(CC)C(C1=CC=CC(C)=C1)=O	430	FALSE	TRUE	TRUE	Normalized unit: Intensity; Annotation method: combined_ms2_pos_1	FALSE	FALSE	3234	0	0	1	0.88	0.82	0.83	6	1	1.79	52.81	ID_01	192.13828:1601749 193.14294:222448 194.14761:0	51.93979:6932 59.04912:2826 63.92841:2708 64.77821:2350 65.03842:20819 66.64825:2419 71.15692:2654 72.04421:45695 73.56934:2541 91.05403:272322 100.07548:50634 105.03339:5492 105.04474:2611 105.06975:3828 109.06460:148380 112.67181:2319 118.06502:11073 119.04897:970920 119.06001:86904 127.95584:3295 132.95857:3658 133.06468:3044 145.96658:5757 146.02682:4139 158.99559:3348 163.97711:7245 177.9563…	1355594	449243	2616814	2474298	2313056	2613557	3455049	3313338	4633080	1460979	1999729	2301744	2590499	3002937	3170036
1856	0.701	146.118	DEOXYCARNITINE	[M+H]+	null	0.92	TRUE	-1	146.12	C7H15NO2	null	JHPNVNIEXXLNTR-UHFFFAOYSA-N	O=C([O-])CCC[N+](C)(C)C	430	FALSE	TRUE	TRUE	Normalized unit: Intensity; Annotation method: combined_ms2_pos_1	FALSE	FALSE	1856	0	0	0.97	0.85	0.87	0.89	4	0.75	1.76	750.46	ID_01	146.11745:17869116 147.12211:1562396 148.12678:0	55.05418:13286 56.04938:12086 57.04460:11180 58.06505:112611 58.99490:32214 59.07285:19745 60.08065:1099250 60.08334:31317 67.04154:9547 67.05409:4899 68.04943:5491 69.03339:13259 70.06509:3658 72.04424:7682 72.07872:2858 72.08065:42678 73.02830:8556 76.67854:2827 80.04933:9359 81.03330:15092 82.02876:3748 82.06499:17658 83.04898:15538 84.04421:8588 84.08061:10159 85.02836:6218 86.05992:28181 86.…	346179	182214	31657905	21211425	26295424	30380464	27624663	14886058	17896471	31580260	21093717	26909865	29708407	30634130	20425795
9819	11.003	391.284	Di(2-ethylhexyl)phthalate (DEHP)	[M+H]+	null	1	TRUE	-1	391.284	C24H38O4	null	BJQHLKABXJIVAM-UHFFFAOYNA-N	CCCCC(CC)COC(C1=CC=CC=C1C(=O)OCC(CC)CCCC)=O	430	FALSE	TRUE	TRUE	Normalized unit: Intensity; Annotation method: combined_ms2_pos_1	FALSE	FALSE	9819	0	0	1	0.88	0.92	0.88	9	0.78	1.82	33687.8	ID_02	391.28421:1954731136 392.28888:516540512 393.29355:81399968	63.02171:17602 63.02336:56231 64.03112:18905 64.83813:37580 64.84006:36006 65.03884:2085065 65.17020:15712 67.67079:74614 67.67296:37817 69.07020:15974 71.08574:11894083 74.01573:79142 75.02125:13788 75.02338:71727 76.03124:210068 77.00278:25925 77.03904:41147 85.10126:23164 92.02594:29557 93.03381:1285549 104.02618:116796 110.03679:78064 111.04028:39252 111.04446:725602 111.75783:32679 111.76532…	2218865	1138998	2594171702	3572559464	3433451051	3121849322	1496649061	3033095436	2820885286	3529848591	3355212264	3772857386	2823186233	2129201042	3159399072
38	0.948	79.0212	Dimethyl sulfoxide	[M+H]+	null	0.71	TRUE	-1	79.0212	C2H6OS	null	IAZDPXIOMUYVGZ-UHFFFAOYSA-N	O=S(C)C	430	FALSE	TRUE	TRUE	Normalized unit: Intensity; Annotation method: combined_ms2_pos_1	FALSE	FALSE	38	0	0	1	0.99	0.93	0.93	5	1	1.94	7031.97	ID_02	79.02110:154726896 80.02577:4517826 81.03044:110724	58.96782:14107 61.01059:8761700 61.56324:17584 62.01843:3136150 62.98989:2361505 63.85218:55000 63.99764:46079012 64.14378:39267 64.14539:22612 78.82138:41255 79.02111:40051028 79.22176:43286	122674	487252	1565004830	5216696	4093928	1449292360	1754651159	1042183985	1422938310	1088310565	3596930	892926566	1090675226	28289311	1026713
6962	1.548	307.083	Epigallocatechin	[M+H]+	null	0.9	TRUE	-1	307.081	C15H14O7	null	XMOCLSLCDHWDHP-UHFFFAOYNA-N	OC=1C=C(O)C2=C(OC(C3=CC(O)=C(O)C(O)=C3)C(O)C2)C1	430	FALSE	TRUE	TRUE	Normalized unit: Intensity; Annotation method: combined_ms2_pos_1	FALSE	FALSE	6962	0	0	0.98	0.82	0.88	0.96	61	0.97	1.82	2183.26	ID_01	307.08334:63026768 308.08801:2087261 309.09268:371616	58.02880:6027 58.99497:70729 59.06037:6386 63.20034:2836 63.32809:2698 67.04157:8390 68.04940:47457 70.02863:4135 72.04433:4130 73.01066:4383 73.02852:2463 74.00582:117289 74.02362:6337 76.02149:387976 76.03919:426862 77.04259:7606 79.83082:2181 80.04939:103411 81.03352:4045 81.04475:2899 81.05289:5476 81.05718:10149 82.06504:9507 83.03626:2503 83.06033:37401 83.82482:2938 84.04430:3481531 85.028…	0	0	109831543	62733125	61112430	104730309	85711430	61244355	79767443	118085101	67092200	94024720	127042312	87512442	56642003
6963	1.422	307.083	Epigallocatechin	[M+H]+	null	0.9	TRUE	-1	307.081	C15H14O7	null	XMOCLSLCDHWDHP-UHFFFAOYNA-N	OC=1C=C(O)C2=C(OC(C3=CC(O)=C(O)C(O)=C3)C(O)C2)C1	430	FALSE	TRUE	TRUE	Normalized unit: Intensity; Annotation method: combined_ms2_pos_1	FALSE	FALSE	6963	0	0	0.98	0.82	0.88	0.96	61	0.97	1.82	2768.21	ID_02	307.08334:64922304 308.08801:2832780 309.09268:497688	58.02888:5760 58.99342:4286 58.99510:76442 59.06046:8807 59.99039:2302 60.61910:2504 65.53613:3083 66.29594:2290 67.04181:7676 68.02576:3043 68.04957:56610 70.02882:3848 70.06525:5788 72.04448:4872 73.01079:2900 73.02856:3464 74.00600:124908 74.02381:7284 75.00946:2520 76.02168:418441 76.03939:457338 77.04276:5233 80.04696:5230 80.04958:101468 81.04488:5244 81.05301:4158 81.05746:8863 82.06527:13…	0	0	177012013	88805350	86514593	157220502	147108951	111618780	157503144	153844591	96294789	129605112	204126357	146277450	87481866
8116	11.139	338.342	Erucamide	[M+H]+	null	1	TRUE	-1	338.342	C22H43NO	null	UAUDZVJPLUQNMU-UHFFFAOYSA-N	N=C(O)CCCCCCCCCCCC=CCCCCCCCC	430	FALSE	TRUE	TRUE	Normalized unit: Intensity; Annotation method: combined_ms2_pos_1	FALSE	FALSE	8116	0	0	1	0.88	0.97	0.95	104	0.88	1.89	8396.26	ID_01	338.34183:197570096 339.34650:47091904 340.35116:5745322	60.04432:51387 65.03852:45524 67.05411:1916035 69.03337:152179 69.06976:7573735 70.06505:138385 71.04904:241774 71.08541:2942638 72.04426:339266 72.08064:640543 77.03856:52850 79.05411:1202841 81.06975:4171053 82.06512:66194 83.04903:539926 83.08539:7312172 84.08064:243761 85.06467:335686 85.10104:1832193 85.35573:35578 86.05990:1379149 86.09628:295277 88.07558:144581 91.05409:269135 93.06973:218…	27840793	7881454	276799116	5847989	12543971	6766003	8517953	9638480	6281044	12377623	7021810	4811545	286347245	4611225	7638096
14699	4.126	786.164	Flavin??adenine??dinucleotide	[M+H]+	null	0.8	TRUE	-1	786.164	C27H33N9O15P2	null	VWWQXMAJTJZDQX-UHFFFAOYNA-N	O=C1N=C(O)C2=NC3=CC(=C(C=C3N(C2=N1)CC(O)C(O)C(O)COP(=O)(O)OP(=O)(O)OCC4OC(N5C=NC=6C(=NC=NC65)N)C(O)C4O)C)C	430	FALSE	TRUE	TRUE	Normalized unit: Intensity; Annotation method: combined_ms2_pos_1	FALSE	FALSE	14699	0	0	1	0.88	0.88	0.92	20	0.9	1.84	46109.7	ID_01	786.16400:410985 787.16867:148870 788.17334:29391	91.38569:1254 97.02828:14148 98.88450:1531 98.98412:2374 99.04387:1890 102.99397:1445 104.40982:1537 106.88222:1668 110.91356:1872 117.05369:1714 118.11970:1600 119.03491:3332 136.06160:449257 137.04578:2797 154.11766:2001 159.09152:5779 172.08681:11252 173.07079:3774 173.38470:2972 173.39130:14442 175.08675:2914 184.08661:2378 185.10735:3012 197.09550:5631 198.10216:3036 200.08191:5050 205.69772…	0	0	0	5557	3728	993007	4581313	3821371	4940844	587258	1257352	3950735	2713818	4596912	3625481
11042	3.822	442.147	Folic_Acid; LC-ESI-QTOF; MS2; CE	[M+H]+	null	0.92	TRUE	-1	442.147	C19H19N7O6	null	OVBPIULPVIDEAO-UHFFFAOYNA-N	OC(=O)CCC(NC(=O)C1=CC=C(NCC2=NC3=C(NC(=N)N=C3O)N=C2)C=C1)C(O)=O	430	FALSE	TRUE	TRUE	Normalized unit: Intensity; Annotation method: combined_ms2_pos_1	FALSE	FALSE	11042	0	0	1	0.91	0.9	0.92	4	1	1.88	282.41	ID_01	442.14706:1916354 443.15173:432259 444.15640:51916	71.47942:2194 81.04469:16971 82.71752:2385 92.04940:13979 103.77644:2278 104.68315:2806 106.04005:27162 108.05560:109954 120.04441:482258 122.96384:2529 124.05054:13905 132.04401:2895 132.82782:2547 133.05083:6022 134.03496:18899 134.04639:2546 148.06177:14395 148.98410:2692 149.04604:2621 172.89029:3170 173.39960:2915 176.05676:743187 181.84227:2361 232.06798:2484 240.08916:2732 250.07281:7919 2…	0	0	5085545	3590022	4873607	6993028	4616800	6257682	8398987	3454330	5618729	4075496	5939299	6201609	3734336
4933	0.945	251.07	gamma-Glutamyl-cysteine	[M+H]+	null	0.92	TRUE	-1	251.07	C8H14N2O5S	null	RITKHVBHSGLULN-UHFFFAOYNA-N	O=C(O)C(N=C(O)CCC(N)C(=O)O)CS	430	FALSE	TRUE	TRUE	Normalized unit: Intensity; Annotation method: combined_ms2_pos_1	FALSE	FALSE	4933	0	0	1	0.69	0.8	0.9	24	0.46	1.62	20.23	ID_01	251.06964:1039401 252.07431:53194 253.07898:0	54.79590:2172 55.05423:3351 56.04934:16513 57.06983:5025 57.33184:2613 58.99489:22923 59.04903:35662 66.34145:2739 67.05418:3236 70.41867:2303 74.67501:2458 74.80137:2427 76.02139:43216 78.89178:2382 79.05416:2207 80.04944:2945 80.23870:2221 81.06975:4566 81.32054:2298 84.04423:297571 84.61517:2631 85.02828:5341 86.98978:9740 90.38982:2402 91.05399:3181 93.06983:5925 95.08531:9508 96.65320:2677 9…	0	6265	2209916	3678973	3455647	1835359	1733836	1455988	1838482	925753	3169432	2121953	2087064	3029272	2957209
5305	3.547	261.145	gamma-Glutamylleucine	[M+H]+	null	0.92	TRUE	-1	261.144	C11H20N2O5	null	MYFMARDICOWMQP-UHFFFAOYNA-N	O=C(O)C(N=C(O)CCC(N)C(=O)O)CC(C)C	430	FALSE	TRUE	TRUE	Normalized unit: Intensity; Annotation method: combined_ms2_pos_1	FALSE	FALSE	5305	0	0	1	0.93	0.96	0.97	16	0.94	1.93	41.08	ID_01	261.14474:2111648 262.14941:226643 263.15408:0	55.05416:3776 56.04935:34736 62.47606:2385 63.04691:2528 69.06970:12080 73.06479:5070 80.70575:2182 81.06989:3429 84.04422:553092 85.02817:9363 86.05986:27044 86.09623:852119 90.64349:2358 93.06984:3434 95.08540:3915 96.04429:3751 102.05476:15524 107.08555:3419 114.05481:14998 121.10072:3803 130.04967:131249 132.10172:616077 142.04973:57618 149.02315:3171 149.13249:4478 152.10683:17031 156.06541:…	4324	9786	5105222	4361357	4112719	4623144	4346594	3518743	4769225	3520412	3864454	4237166	5150463	4277220	3253335
1888	0.603	148.06	Glutamic acid	[M+H]+	null	0.94	TRUE	-1	148.06	C5H9NO4	null	WHUUTDBJXJRKMK-VKHMYHEASA-N	O=C(O)CCC(N)C(=O)O	430	FALSE	TRUE	TRUE	Normalized unit: Intensity; Annotation method: combined_ms2_pos_1	FALSE	FALSE	1888	0	0	1	0.93	0.92	0.92	7	1	1.9	8312.34	ID_01	148.06036:148634224 149.06503:8387850 150.06970:0	55.01776:29255 55.91158:23617 56.04937:7572958 56.05103:247534 56.05177:222235 57.03339:126106 57.05272:40025 60.08073:32617 62.84915:20769 63.81331:20753 65.35115:21729 66.03384:24512 69.61269:30979 71.66307:21770 74.02353:108625 84.04423:53694268 85.02816:1396771 85.04138:46304 85.04749:803862 90.12073:25933 102.05480:11256098 113.02323:27766 116.64332:24623 123.42574:23383 125.02539:23699 130.…	43891	26346	286865513	420108351	385649645	289280058	197208104	159320397	196141097	464944380	358698333	375774228	257355252	222820363	220933950
1879	0.589	147.076	Glutamine; LC-ESI-QTOF; MS2; CE	[M+H]+	null	0.94	TRUE	-1	147.076	C5H10N2O3	null	ZDXPYRJPNDTMRX-UHFFFAOYNA-N	NC(CCC(O)=N)C(O)=O	430	FALSE	TRUE	TRUE	Normalized unit: Intensity; Annotation method: combined_ms2_pos_1	FALSE	FALSE	1879	0	0	1	0.95	0.86	0.86	7	1	1.86	3556.37	ID_01	147.07637:102484280 148.08104:5512511 149.08571:0	55.01787:20346 55.23438:6117 56.04940:3387012 56.05182:92618 56.65395:6029 57.03342:42543 57.03504:11058 57.30263:6438 60.08075:14175 64.29880:7603 66.03387:13489 69.03345:22866 70.02865:11289 74.02354:76665 74.06004:19066 83.06045:16640 83.82229:14916 83.82539:60899 83.95927:8051 84.04424:29671586 84.08033:38427 84.12827:8116 84.26395:50109 84.26719:17471 85.02813:550104 85.05220:10216 87.04392:…	235275	341353	203080686	159257013	157452439	283164365	207412455	100273012	100168962	383753073	151799373	168513941	184915136	222107341	116009338
13276	1.549	613.159	Glutathione (oxidized)	[M+H]+	null	0.88	TRUE	-1	613.159	C20H32N6O12S2	null	YPZRWBKMTBYPTK-UHFFFAOYNA-N	O=C(O)CN=C(O)C(N=C(O)CCC(N)C(=O)O)CSSCC(N=C(O)CCC(N)C(=O)O)C(O)=NCC(=O)O	430	FALSE	TRUE	TRUE	Normalized unit: Intensity; Annotation method: combined_ms2_pos_1	FALSE	FALSE	13276	0	0	1	0.87	0.9	0.91	57	1	1.86	300426	ID_01	613.15918:11071762 614.16385:2878547 615.16852:0	76.02156:122224 76.03928:53117 80.04951:5701 80.06998:2511 82.06512:6716 83.06039:39838 84.04161:5419 84.04438:147421 85.03963:196821 85.18985:3002 86.00593:11206 86.02351:3025 88.02155:5723 92.01646:79501 95.06029:2802 96.04419:3532 96.52485:2816 97.02841:9267 98.00598:6073 99.01371:7638 99.05527:56603 100.02153:31979 105.97799:12145 107.06037:39398 107.99361:105113 108.04437:11678 109.07602:828…	0	0	11774341	5408517	5628300	11890307	10869771	7428235	11395737	12462554	7090700	10078286	16594844	11515519	5958101
13277	1.417	613.159	Glutathione (oxidized)	[M+H]+	null	0.9	TRUE	-1	613.159	C20H32N6O12S2	null	YPZRWBKMTBYPTK-UHFFFAOYNA-N	O=C(O)CN=C(O)C(N=C(O)CCC(N)C(=O)O)CSSCC(N=C(O)CCC(N)C(=O)O)C(O)=NCC(=O)O	430	FALSE	TRUE	TRUE	Normalized unit: Intensity; Annotation method: combined_ms2_pos_1	FALSE	FALSE	13277	0	0	1	0.87	0.91	0.92	57	1	1.86	497363	ID_02	613.15906:12421018 614.16373:3219838 615.16839:0	76.02158:95877 76.03931:41020 79.51585:2235 80.04951:5939 82.06517:5241 83.06038:31458 84.04160:4780 84.04441:120490 85.03964:167872 86.00598:8349 86.02376:3665 86.98999:4426 88.02155:3100 88.48511:2379 90.96706:3744 92.01335:3890 92.01646:64464 94.53730:2271 95.06037:4023 96.04466:3251 97.02841:11624 98.00588:6390 99.01376:7664 99.05527:43404 100.02158:22352 102.05495:4454 102.17780:2312 104.016…	0	0	29058064	11680923	11073194	24720042	26129381	20194002	29928351	19915392	13185090	19320212	37199339	26188510	14203834
7012	1.231	308.091	Glutathione (reduced)	[M+H]+	null	0.02	TRUE	-1	308.091	C10H17N3O6S	null	RWSXRVCMGQZWBV-UHFFFAOYNA-N	O=C(O)CN=C(O)C(N=C(O)CCC(N)C(=O)O)CS	430	FALSE	TRUE	TRUE	Normalized unit: Intensity; Annotation method: combined_ms2_pos_1	FALSE	FALSE	7012	0	0	1	0.96	0.98	0.99	28	0.93	1.96	16902.4	ID_01	308.09109:246457840 309.09576:28593838 310.10043:3438651	58.99506:6859253 59.56613:87930 65.08987:65330 65.56898:75052 70.02876:66819 73.01069:277196 76.02161:50333176 76.03914:1386606 80.04954:864890 83.06048:320485 83.88381:70846 84.04445:21675908 85.02838:142365 86.98999:1643585 88.02161:1025661 89.92025:85263 96.04476:92785 98.00595:249100 99.05540:153460 102.05499:596540 104.01682:65104 108.04448:143516 114.03730:932743 116.01656:13122586 124.0217…	0	0	12708995	13471516	5881075	17605856	18108117	11084954	9170147	7607060	10045491	11170864	17133502	19140317	12579893
7013	0.963	308.091	Glutathione (reduced)	[M+H]+	null	0.92	TRUE	-1	308.091	C10H17N3O6S	null	RWSXRVCMGQZWBV-UHFFFAOYNA-N	O=C(O)CN=C(O)C(N=C(O)CCC(N)C(=O)O)CS	430	FALSE	TRUE	TRUE	Normalized unit: Intensity; Annotation method: combined_ms2_pos_1	FALSE	FALSE	7013	0	0	1	0.94	0.97	0.98	28	0.93	1.94	27032	ID_01	308.09116:385631552 309.09582:47266616 310.10049:5216798	58.99511:1321210 61.01079:16015 61.29949:2638 65.52153:2111 68.04958:15862 70.02888:7544 73.01080:40542 75.83140:4339 75.83355:4018 76.02171:8579057 76.03908:57757 76.21053:4128 76.21284:4433 80.04961:161499 82.02899:5177 83.06058:60084 83.82600:2753 84.04450:4056026 85.02849:28589 86.00604:19569 86.05990:3694 86.99008:315932 88.02168:200038 88.03928:4823 96.04456:15443 97.01073:6339 98.00610:495…	2276	0	1345411608	1175442050	1025031894	1509025728	1408936748	711939819	683959585	1173299712	1021984904	889386232	1285205856	2010255870	1200655897
878	0.634	118.086	Glycine-Betaine	[M+H]+	null	0.94	TRUE	-1	118.086	C5H11NO2	null	KWIUHFFTVRNATP-UHFFFAOYSA-N	C[N+](C)(C)CC([O-])=O	430	FALSE	TRUE	TRUE	Normalized unit: Intensity; Annotation method: combined_ms2_pos_1	FALSE	FALSE	878	0	0	1	0.95	0.91	0.92	3	1	1.9	310.87	ID_01	118.08614:153450960 119.09081:8560834 120.09548:232496	56.04947:33433 57.05757:3760 57.93946:15594 58.01580:3870 58.06510:12458390 58.06688:410059 58.11365:4833 58.19116:11735 58.19296:7704 58.94364:7319 59.07280:4843498 59.20229:5631 59.20390:4856 72.08075:126963 74.05998:19010 74.09641:40345 88.03928:6594 100.07571:7734 100.11209:204464 102.05494:25832 103.06287:6042 117.72212:25156 117.94353:6922 118.08619:21071186 118.12187:282548 118.22691:7720 …	7508802	8917413	161042381	153523702	147070048	158543388	142798697	98090631	158601276	152230293	145844370	153705794	159540092	156592518	94835160
11879	10.882	493.329	glycyrrhetic acid	[M+Na]+	null	0.49	TRUE	-1	493.33	C30H46O4	null	MPDGHEJMBKOTSU-YKLVYJNSSA-N	O=C(O)C1(C)CCC2(C)CCC3(C(=CC(=O)C4C5(C)CCC(O)C(C)(C)C5CCC43C)C2C1)C	430	FALSE	TRUE	TRUE	Normalized unit: Intensity; Annotation method: combined_ms2_pos_1	FALSE	FALSE	11879	0	0	0.99	0.62	0.84	0.82	4	0.5	1.58	20941.1	ID_02	493.32895:583687 494.33362:221112 495.33828:0	69.06966:3634 72.23225:2357 74.08503:2474 78.33350:2421 81.06966:10240 83.08539:5866 89.05938:5772 93.06972:5271 95.08524:7416 95.15240:2591 97.10103:2682 105.06971:4031 107.08527:3701 109.10081:11255 111.11652:3026 117.40171:2655 119.08524:3365 121.10078:11914 123.07983:3432 123.11663:4270 125.05914:2650 127.00092:2846 133.08571:4881 135.11659:3699 137.13226:2943 139.90645:2811 144.06245:2714 16…	0	0	1150811	1867868	1598044	2064313	950156	1027322	1325927	1699759	1221339	1531401	1185148	1351056	1307130
3155	2.441	189.123	Gly-Ile	[M+H]+	null	0.33	TRUE	-1	189.123	C8H16N2O3	null	KGVHCTWYMPWEGN-UHFFFAOYNA-N	O=C(O)C(N=C(O)CN)C(C)CC	430	FALSE	TRUE	TRUE	Normalized unit: Intensity; Annotation method: combined_ms2_pos_1	FALSE	FALSE	3155	0	0	1	0.76	0.77	0.92	11	0.55	1.67	24.45	ID_01	189.12334:542883 190.12800:44006 191.13267:27070	51.38881:2579 51.65686:2408 55.05418:3136 56.96465:13735 61.12573:2544 61.88007:2227 65.36009:2681 69.06973:27122 72.57299:2483 75.05513:26810 76.14249:2642 80.08639:2764 80.73200:2717 84.76887:2307 84.95951:14364 86.09624:255453 91.05402:5604 92.45081:2406 93.85702:2289 94.35792:2651 100.99073:4768 105.06978:6951 119.08555:4110 119.60936:2669 129.06973:4017 132.10175:88776 133.10101:3746 134.517…	19474	24796	838244	70470	69784	395031	1186413	270416	163184	162211	62547	137398	784454	631056	127198
8953	1.016	364.065	Guanosine 5'-monophosphate; LC-ESI-QTOF; MS2; CE	[M+H]+	null	0.88	TRUE	-1	364.065	C10H14N5O8P	null	RQFCJASXJCIDSX-UUOKFMHZSA-N	O[C@@H]1[C@@H](COP(O)(O)=O)O[C@H]([C@@H]1O)N1C=NC2=C1NC(=N)N=C2O	430	FALSE	TRUE	TRUE	Normalized unit: Intensity; Annotation method: combined_ms2_pos_1	FALSE	FALSE	8953	0	0	1	0.85	0.78	0.82	5	1	1.76	29824.2	ID_02	364.06558:1162544 365.07025:144809 366.07492:0	83.60100:3267 86.09653:2853 97.02509:3471 97.02831:64801 98.94863:2493 100.33163:2433 102.04515:3645 109.05086:7221 110.03481:41877 128.04538:18338 134.11760:4590 135.03012:112298 136.06183:5233 145.06064:5457 145.06654:7139 146.06375:56956 147.07001:7498 152.05670:1966288 153.04071:103399 192.44652:2559 204.67538:3042 256.62454:2507 270.37759:2717 287.38263:3001 364.06644:11731 364.09250:5321	0	0	1404290	667648	538491	1111134	5688098	1799353	1563800	765545	658153	2062509	1677024	2608459	1613574
8954	1.222	364.065	Guanosine 5'-monophosphate; LC-ESI-QTOF; MS2; CE	[M+H]+	null	0.37	TRUE	-1	364.065	C10H14N5O8P	null	RQFCJASXJCIDSX-UUOKFMHZSA-N	O[C@@H]1[C@@H](COP(O)(O)=O)O[C@H]([C@@H]1O)N1C=NC2=C1NC(=N)N=C2O	430	FALSE	TRUE	TRUE	Normalized unit: Intensity; Annotation method: combined_ms2_pos_1	FALSE	FALSE	8954	0	0	1	0.86	0.81	0.82	5	1	1.77	35174.9	ID_02	364.06552:391046 365.07019:0 366.07486:0	70.36540:2319 71.85307:2484 75.40443:2188 77.84119:2914 80.13235:2169 97.02834:25981 98.77066:2372 100.47057:2512 110.03483:13898 115.58919:2930 128.04546:5067 135.03017:41239 136.06140:5118 152.05678:680333 153.04079:36368 280.09439:2897 313.40646:2982 364.06543:3467	0	0	1598200	834822	344318	1178696	7439780	1993174	1560064	523783	599410	1235359	1234586	2533052	1648812
8955	1.344	364.066	Guanosine 5'-monophosphate; LC-ESI-QTOF; MS2; CE	[M+H]+	null	0.02	TRUE	-1	364.065	C10H14N5O8P	null	RQFCJASXJCIDSX-UUOKFMHZSA-N	O[C@@H]1[C@@H](COP(O)(O)=O)O[C@H]([C@@H]1O)N1C=NC2=C1NC(=N)N=C2O	430	FALSE	TRUE	TRUE	Normalized unit: Intensity; Annotation method: combined_ms2_pos_1	FALSE	FALSE	8955	0	0	1	0.85	0.79	0.82	5	1	1.76	83.63	ID_01	364.06583:660326 365.07049:75523 366.07516:0	62.25407:3203 63.87131:2337 69.01507:2453 69.81879:2328 87.32236:2526 89.81884:2318 91.70138:2452 92.96795:2189 97.02556:2806 97.02831:36756 101.18453:2497 109.05084:2966 110.03477:20287 110.33787:2487 123.05527:16875 128.04544:5313 135.03015:48458 136.06181:10173 152.05675:1014530 153.04074:45231 154.07642:2878 189.52693:2304 205.29868:2566 259.41940:2455 364.06760:6903	0	0	89445	61634	49995	79215	174570	89306	108337	82715	55573	101649	99761	97693	69990
6129	1.914	284.099	Guanosine; CE10; NYHBQMYGNKIUIF-UUOKFMHZSA-N	[M+H]+	null	0.92	TRUE	-1	284.099	C10H13N5O5	null	NYHBQMYGNKIUIF-UUOKFMHZSA-N	C([C@@H]1[C@H]([C@H]([C@H](n2cnc3c2[nH]c(=N)nc3O)O1)O)O)O	430	FALSE	TRUE	TRUE	Normalized unit: Intensity; Annotation method: combined_ms2_pos_1	FALSE	FALSE	6129	0	0	1	0.82	0.87	0.81	8	0.63	1.72	56.63	ID_02	284.09894:1128150 285.10361:109413 286.10827:0	57.03338:4423 57.06979:6922 60.97581:2873 63.16915:2729 69.06976:6043 70.06503:16383 71.08544:5220 73.71555:2283 81.06983:5050 83.08557:4932 85.10123:2808 88.07568:4006 95.08543:4984 97.10107:3035 105.03357:3182 109.05074:10364 109.10103:3619 110.03483:60824 116.07090:2993 128.04550:25991 134.04623:7260 134.91220:3059 135.03018:110886 135.11699:2980 136.01430:3513 141.10254:5691 152.05681:1797773…	0	0	2062820	541300	479784	706102	3154406	1937806	2135224	1262811	589520	970856	2175193	1174018	699053
2130	0.575	156.077	Histidine; LC-ESI-QTOF; MS2; CE	[M+H]+	null	0.92	TRUE	-1	156.077	C6H9N3O2	null	HNDVDQJCIGZPNO-UHFFFAOYNA-N	NC(CC1=CN=CN1)C(O)=O	430	FALSE	TRUE	TRUE	Normalized unit: Intensity; Annotation method: combined_ms2_pos_1	FALSE	FALSE	2130	0	0	1	0.92	0.88	0.89	10	1	1.86	479.31	ID_02	156.07671:9469715 157.08137:648441 158.08604:0	54.03373:13654 55.04161:7116 56.04938:174123 58.06502:65404 59.16114:2441 66.03371:18096 67.04189:2936 68.04936:38867 69.04461:5821 72.08070:8146 74.02374:2519 75.21952:2467 81.04462:108089 82.05244:196988 83.06024:562323 85.07597:7738 91.44009:2638 92.30157:2340 92.80003:2658 93.04461:380269 95.06026:190953 110.07117:2828078 111.05511:24255 112.08716:2668 121.39258:2629 138.06607:3697 141.03741:…	111095	68018	11739902	9632475	10957082	14084856	11429076	8534761	10077499	13678475	10477504	9873405	11967449	12721930	7719429
664	0.587	110.027	HYPOTAURINE	[M+H]+	null	0.92	TRUE	-1	110.03	C2H7NO2S	null	VVIUBCNYACGLLV-UHFFFAOYSA-N	O=S(O)CCN	430	FALSE	TRUE	TRUE	Normalized unit: Intensity; Annotation method: combined_ms2_pos_1	FALSE	FALSE	664	0	0	0.95	0.75	0.78	0.89	8	0.63	1.64	694.94	ID_01	110.02695:8770484 111.03161:0 112.03628:0	53.03853:3870 54.04185:4141 55.05413:5980 56.04932:7867 60.53796:2440 62.98984:5034 64.46328:2416 65.03844:22302 67.04147:11837 67.04652:2305 67.05406:8937 68.04934:3140 68.05755:3641 70.74261:2707 71.63583:2397 74.00572:7653 75.70741:2740 80.04926:6509 80.05747:4080 80.76646:2282 81.03332:2944 81.04443:2976 81.06971:2885 82.03664:5702 82.06494:26413 83.06022:11248 86.70994:2756 92.01626:295609 9…	13764	3213	24934353	34195146	29182052	23392060	27369071	27782823	17478885	32460015	28815093	34651645	23996131	24919544	32599423
1650	1.906	137.046	Hypoxanthine	[M+H]+	null	0.9	TRUE	-1	137.046	C5H4N4O	null	FDGQSTZJBFJUBT-UHFFFAOYSA-N	OC1=NC=NC=2NC=NC12	430	FALSE	TRUE	TRUE	Normalized unit: Intensity; Annotation method: combined_ms2_pos_1	FALSE	FALSE	1650	0	0	1	0.74	0.83	0.91	4	1	1.75	61.98	ID_01	137.04575:2705365 138.05041:279244 139.05508:221968	50.97854:2893 51.02279:2382 53.03842:6618 53.51961:2892 55.01783:2650 55.02896:121786 55.05413:4321 56.57841:2530 59.93018:4100 60.93795:4514 65.01327:10410 65.03845:6144 67.02892:34646 67.05406:26532 69.03358:3256 74.28848:2565 74.64346:2262 77.94064:2832 79.05405:15834 79.61285:2746 80.04919:2845 81.03343:3604 81.06761:2439 81.06970:33215 82.02869:4442 82.03978:79257 83.02395:5346 91.05405:1869…	8491	5846	5540140	2839954	2346695	995460	63316629	27405610	23592579	3870030	2785734	3923077	5620058	2430822	1039535
1651	1.31	137.046	Hypoxanthine	[M+H]+	null	0.63	TRUE	-1	137.046	C5H4N4O	null	FDGQSTZJBFJUBT-UHFFFAOYSA-N	OC1=NC=NC=2NC=NC12	430	FALSE	TRUE	TRUE	Normalized unit: Intensity; Annotation method: combined_ms2_pos_1	FALSE	FALSE	1651	0	0	1	0.68	0.75	0.91	4	1	1.69	112.38	ID_02	137.04575:4274082 138.05041:330146 139.05508:517819	53.03854:4109 54.03373:7729 55.01764:3305 55.02898:155669 55.03057:5552 55.05410:3777 56.04941:5405 56.94203:2904 57.28773:2639 60.93798:2940 65.01331:16168 65.03841:6381 67.02895:52908 67.05408:19515 68.04932:17027 72.12141:2665 73.52367:2389 77.03853:2976 79.05405:17868 80.04929:3029 81.03342:2626 81.06972:30371 82.03981:102164 83.02392:10957 91.05407:17903 92.02417:60098 92.04902:2632 93.00821…	4861	3466	15270648	19946951	23137591	767700	12276099	527772	24273219	15625492	23262901	17480013	15048162	1823647	1073292
1843	3.047	146.06	Indole-3-carboxyaldehyde; LC-ESI-QTOF; MS2; CE	[M+H]+	null	0.92	TRUE	-1	146.06	C9H7NO	null	OLNJUISKUQQNIM-UHFFFAOYSA-N	O=CC1=CNC2=CC=CC=C12	430	FALSE	TRUE	TRUE	Normalized unit: Intensity; Annotation method: combined_ms2_pos_1	FALSE	FALSE	1843	0	0	1	0.91	0.93	0.97	7	1	1.91	149.06	ID_01	146.05994:2977091 147.06460:243607 148.06927:0	55.59249:2333 55.69085:3093 56.04941:4003 57.03331:3006 58.06509:5128 58.99493:3984 60.60325:2588 65.03845:34074 69.90126:2616 72.08064:11137 73.02824:13332 74.09638:3752 82.03307:2548 82.06496:3414 83.04906:4117 84.08068:3298 86.05997:6002 86.09627:27426 89.03832:5737 90.04624:14764 91.05405:454582 98.25137:2792 100.02142:5209 100.07550:10163 100.11191:13893 104.86720:2638 105.04430:2847 114.091…	34875	82241	7328212	5524280	5721614	7770494	6694066	5255734	7148256	5918083	5901129	5893690	7902040	7909080	4882637
3603	4.942	206.081	Indolelactic acid	[M+H]+	null	0.92	TRUE	-1	206.081	C11H11NO3	null	XGILAAMKEQUXLS-UHFFFAOYNA-N	O=C(O)C(O)CC1=CNC=2C=CC=CC21	430	FALSE	TRUE	TRUE	Normalized unit: Intensity; Annotation method: combined_ms2_pos_1	FALSE	FALSE	3603	0	0	1	0.73	0.74	0.89	18	0.78	1.66	10.51	ID_01	206.08118:312454 207.08584:27901 208.09051:0	64.52699:2504 66.91633:2573 70.83960:2584 71.66271:2673 74.37539:3050 77.49551:2186 84.95931:2377 87.28120:2813 91.05399:17486 93.05721:2725 95.04882:2465 96.93740:5547 100.11182:2830 103.05430:3300 105.03339:5609 114.94780:7117 115.05405:20741 117.05705:17957 118.06491:115657 122.05843:2612 130.06490:122089 131.07286:7822 132.07663:2326 132.08060:27593 132.95853:7612 142.06503:14620 143.07281:14…	53896	37558	1205314	738869	920347	1643940	1112513	1164716	1098021	802093	926424	710421	1071408	1299199	804486
1421	1.659	132.102	Isoleucine; LC-ESI-QTOF; MS2; CE	[M+H]+	null	0.92	TRUE	-1	132.102	C6H13NO2	null	AGPKZVBTJJNPAG-UHFFFAOYNA-N	CCC(C)C(N)C(O)=O	430	FALSE	TRUE	TRUE	Normalized unit: Intensity; Annotation method: combined_ms2_pos_1	FALSE	FALSE	1421	0	0	1	0.97	0.86	0.86	3	1	1.87	4526.37	ID_01	132.10175:203064704 133.10641:14498504 134.11108:296007	53.01334:50154 53.03839:11685 55.01775:73389 55.05415:123946 55.93438:14018 56.04944:58936 57.05721:50277 57.06981:23300 58.06502:28754 59.04910:18957 59.94474:9444 60.04382:8805 67.05412:12004 69.06977:595228 72.04435:23998 72.08083:12287 73.02831:53929 73.06470:92767 85.86946:57494 86.00895:23375 86.09621:62959560 86.18533:19151 86.32392:48609 86.32714:22727 90.05477:41510 90.09112:38745 132.10…	645654	715799	531185495	418483188	452283356	502703956	440385346	386506413	485471512	427996569	433154946	396007990	484406190	487244126	327384131
3668	2.157	209.092	Kynurenine	[M+H]+	null	0.92	TRUE	-1	209.092	C10H12N2O3	null	YGPSJZOEDVAXAB-UHFFFAOYNA-N	O=C(O)C(N)CC(=O)C=1C=CC=CC1N	430	FALSE	TRUE	TRUE	Normalized unit: Intensity; Annotation method: combined_ms2_pos_1	FALSE	FALSE	3668	0	0	1	0.78	0.81	0.93	27	0.74	1.73	9.73	ID_01	209.09204:804438 210.09671:78435 211.10138:0	53.39383:2462 55.05410:8429 57.06971:3745 63.08522:2203 64.01209:2833 65.03847:4555 67.05407:10055 69.06970:7580 71.01245:2698 74.02349:45554 77.03850:3131 79.05409:10631 79.14627:2366 81.06976:7937 83.04914:3247 83.08547:5795 85.10593:2433 91.05406:56613 91.68014:2483 92.04932:19318 93.06969:8852 94.06494:242388 95.04900:17331 95.08533:7168 97.06464:3447 99.00488:2288 99.00749:27151 104.04929:21…	4886	5526	2020499	1101743	1191416	1947467	1622433	1306554	1526713	1218528	1295079	1174932	2070641	1877208	1159946
2332	0.619	162.112	L-Carnitine; LC-ESI-QTOF; MS2; CE	[M+H]+	null	0.9	TRUE	-1	162.112	C7H15NO3	null	PHIQHXFUZVPYII-ZCFIWIBFSA-N	C[N+](C)(C)C[C@H](O)CC([O-])=O	430	FALSE	TRUE	TRUE	Normalized unit: Intensity; Annotation method: combined_ms2_pos_1	FALSE	FALSE	2332	0	0	1	0.92	0.97	0.99	5	1	1.94	3107.22	ID_01	162.11243:89311840 163.11709:6293950 164.12176:0	53.91233:12197 57.03339:455613 58.06504:515160 59.07286:268494 60.08066:3151184 60.08247:98729 60.08335:80974 61.02828:75648 61.40042:11848 62.73461:13048 66.01979:13438 68.58731:12304 85.02830:2155246 97.02823:43641 102.09126:1920044 103.03886:4431230 114.86948:11863 121.04944:24048 144.06529:22222 144.79951:12230 162.11253:12049111	20016	26321	77921240	51693844	50829243	113475223	108832530	69667937	41578174	87385281	48388863	44377212	77659735	108861642	85360771
4208	0.583	227.114	L-Carnosine; LC-ESI-QTOF; MS2; CE	[M+H]+	null	0.84	TRUE	-1	227.114	C9H14N4O3	null	CQOVPNPJLQNMDC-ZETCQYMHSA-N	NCCC(O)=N[C@@H](CC1=CN=CN1)C(O)=O	430	FALSE	TRUE	TRUE	Normalized unit: Intensity; Annotation method: combined_ms2_pos_1	FALSE	FALSE	4208	0	0	1	0.83	0.88	0.99	10	1	1.85	265.49	ID_01	227.11388:17457634 228.11854:1967601 229.12321:0	55.01776:8092 55.05411:10515 56.04944:4920 57.06973:5712 58.71905:3687 64.40975:3156 67.05400:10181 68.04934:6268 69.06967:10110 79.05404:6681 81.04469:7494 81.06966:5806 82.05237:9004 83.06015:57296 83.08534:4840 87.54270:3562 93.04447:54679 93.06967:8876 95.06014:61300 95.08524:15413 97.06451:4209 97.10115:4714 107.08527:7387 107.29473:3963 109.06351:3518 109.10104:8784 110.07101:666233 119.085…	0	0	26518312	637846	390583	45323973	47458509	445077	306323	45957611	246293	243339	27208578	43904960	486217
545	0.462	105.003	L-Cysteine	[M+H-NH3]+	null	0.96	TRUE	-1	105.001	C3H7NO2S	null	XUJNEKJLAYXESH-REOHCLBHSA-N	C(=O)([C@H](CS)N)O	430	FALSE	TRUE	TRUE	Normalized unit: Intensity; Annotation method: combined_ms2_pos_1	FALSE	FALSE	545	0	0	0.97	0.81	0.87	0.88	3	1	1.78	212.03	ID_01	105.00317:55739560 106.00783:8519107 107.01250:0	51.02281:13971 58.99772:6544 59.96006:3103 63.14791:2742 65.32762:2466 67.55193:2405 68.98199:124016 69.45060:2465 73.37753:2745 75.24962:2189 76.64819:2747 77.00820:7026 77.03841:8420 80.78953:2346 86.95541:2998 86.99252:773138 94.88628:2547 95.04896:43195 97.77882:2614 104.10703:3016 105.00307:1733438 105.03323:19154 105.04451:19237 105.06981:5407 105.94761:2694 107.00720:8274	1329264	791865	106123609	92484577	83915926	74512604	85665560	86129906	86765488	64272040	78639945	83919507	82933103	70681994	73657653
2864	1.231	179.048	L-Glutathione, reduced	[M+H-C5H7NO3]+	null	0.02	TRUE	-1	179.048	C10H17N3O6S	null	RWSXRVCMGQZWBV-WDSKDSINSA-N	O=C([C@H](CCC(=O)N[C@@H](CS)C(=O)NCC(=O)O)N)O	430	FALSE	TRUE	TRUE	Normalized unit: Intensity; Annotation method: combined_ms2_pos_1	FALSE	FALSE	2864	0	0	1	0.81	0.87	0.94	8	0.88	1.8	78.03	ID_01	179.04845:5114598 180.05311:254008 181.05778:0	51.17220:2586 52.71595:2467 55.05416:6251 56.20638:2763 56.94226:2646 57.06980:3746 57.98708:8803 58.06508:4106 58.99488:468894 58.99748:12190 59.04917:4447 61.01087:2342 64.75859:2505 67.05408:8647 72.93704:2973 73.01059:6811 73.02828:6838 74.14629:2505 76.02142:1039310 76.03913:34555 77.03843:2987 79.05410:12300 81.03342:3274 81.06975:11178 83.08533:2643 86.98735:3720 86.98977:53597 88.02142:29…	2711	2067	457145	326347	288951	702943	468301	382806	260059	243112	317756	376610	546257	873115	432682
2868	0.964	179.048	L-Glutathione, reduced	[M+H-C5H7NO3]+	null	0.92	TRUE	-1	179.048	C10H17N3O6S	null	RWSXRVCMGQZWBV-WDSKDSINSA-N	O=C([C@H](CCC(=O)N[C@@H](CS)C(=O)NCC(=O)O)N)O	430	FALSE	TRUE	TRUE	Normalized unit: Intensity; Annotation method: combined_ms2_pos_1	FALSE	FALSE	2868	0	0	1	0.84	0.9	0.93	8	0.88	1.82	1143.14	ID_01	179.04848:8355352 180.05314:456776 181.05781:0	52.04548:2353 55.01790:3258 55.05417:3947 55.93428:3915 56.44298:2632 56.94222:4616 57.98705:11652 58.86612:2421 58.99488:850024 58.99750:21081 59.12403:2188 59.95043:2727 59.95216:2651 61.01055:10752 67.05412:7778 67.34022:2623 67.34212:2917 72.93707:4914 73.01054:11737 73.02828:4551 75.83296:3565 76.02142:1806674 76.03907:59554 79.02108:15682 79.05416:5905 81.06981:8421 84.56768:2510 86.98980:9…	2627	5232	39395380	34153588	29855054	49615230	44017809	22261374	22808536	37654860	32130564	29326791	40593445	65425635	38243399
9665	7.879	386.291	low score: (.+/-.)-2-Methylarachidonoyl-2'-fluoroethylamide	[M+Na]+	null	0.55	TRUE	-1	386.283	C23H38FNO	null	HMMNZALKMVCHHZ-ZKWNWVNESA-N	C(CC/C=C\C/C=C\C/C=C\C/C=C\CCCCC)(C(=O)NCCF)C	530	FALSE	TRUE	FALSE	Normalized unit: Intensity; Annotation method: combined_ms2_pos_1	FALSE	FALSE	9665	0	0	0.76	null	null	null	2	null	0.38	41.4	ID_01	386.29031:850494 387.29498:163611 388.29965:22978	64.90299:2269 67.05398:8600 69.06964:8507 69.32517:2292 78.28237:2408 79.05415:3378 80.94778:2808 81.06961:17445 81.63239:2487 83.08524:13592 84.08064:3091 85.02811:340693 85.06461:3303 91.05380:4442 95.08520:29867 97.10103:6867 99.04364:3327 100.11182:9108 103.03865:8742 107.08506:3092 109.10083:19823 110.17332:2420 119.08537:3988 123.07983:4532 123.11672:6095 124.91298:2525 125.09601:2815 133.1…	6863	0	1130326	2198850	1910543	48653	62039	298238	2417553	1145239	1907045	3893241	1075614	22792	258870
14155	11.592	727.508	low score: (.+/-.)-Talinolol	[2M+H]+	null	0.92	TRUE	-1	727.512	C20H33N3O3	null	MXFWWQICDIZSOA-UHFFFAOYSA-N	O(CC(CNC(C)(C)C)O)c1ccc(cc1)NC(=O)NC1CCCCC1	530	FALSE	TRUE	FALSE	Normalized unit: Intensity; Annotation method: combined_ms2_pos_1	FALSE	FALSE	14155	0	0	0.96	0	0	0.04	21	0.05	0.5	128548	ID_02	727.50775:2928602 728.51242:0 729.51709:0	82.07372:10482 83.08606:37155 84.08914:5476 85.10174:18252 86.09230:11027 86.09378:19696 86.09697:342916 87.09387:3417 87.10029:50454 93.07047:24274 94.07367:5551 95.04963:2697 95.08247:4185 95.08611:87155 96.08947:18323 97.06514:3272 97.10181:35039 98.10510:6567 98.98477:5055 99.08072:3554 104.10719:3575 107.08617:12937 108.08952:3851 109.10189:40740 110.10516:9964 110.20638:2761 111.08125:3457 …	0	0	2669243	2594990	2903671	3872994	5149796	4748985	4332109	3814488	2935896	2881238	3459053	4319501	3634100
14156	11.362	727.51	low score: (.+/-.)-Talinolol	[2M+H]+	null	0.8	TRUE	-1	727.512	C20H33N3O3	null	MXFWWQICDIZSOA-UHFFFAOYSA-N	O(CC(CNC(C)(C)C)O)c1ccc(cc1)NC(=O)NC1CCCCC1	530	FALSE	TRUE	FALSE	Normalized unit: Intensity; Annotation method: combined_ms2_pos_1	FALSE	FALSE	14156	0	0	0.99	0	null	0.04	21	0.05	0.52	28841	ID_03	727.50964:1061583 728.51431:485089 729.51898:0	86.09636:305867 87.09331:4085 87.09971:40136 87.10275:5640 91.05421:3236 93.06976:4348 94.50727:2374 95.08559:4706 97.10114:5038 98.05996:2450 98.98409:53850 104.10689:30984 105.11032:4160 109.10119:4906 121.10117:4786 122.10457:3083 124.99978:336461 126.00317:20449 142.25148:2716 146.98175:48449 147.98517:7385 148.98584:11265 183.36311:3470 184.07335:2808856 184.78760:3263 185.07663:389971 475.0…	0	0	822391	1521564	1485989	628990	417130	488179	1031080	1166225	1716767	2201201	1120181	1097154	1689023
10499	10.939	417.371	low score: (+)-.gamma.-Tocopherol	[M+H]+	null	0.94	TRUE	-1	417.373	C28H48O2	null	QUEDXNHFTDJVIY-DQCZWYHMSA-N	c1(c(c(c2c(c1)CC[C@@](O2)(C)CCC[C@H](C)CCC[C@H](C)CCCC(C)C)C)C)O	530	FALSE	TRUE	FALSE	Normalized unit: Intensity; Annotation method: combined_ms2_pos_1	FALSE	FALSE	10499	0	0	0.97	0	null	null	12	null	0.49	764.5	ID_01	417.37045:6660132 418.37512:1793736 419.37979:0	67.05405:6101 69.06970:6643 73.58629:2482 81.06962:7617 83.08540:5703 86.09635:3197 91.05413:4852 93.06973:5372 95.08515:11349 105.06956:5552 107.08528:4378 109.10103:7168 112.97924:2889 119.08527:6671 120.78654:2498 121.06454:2645 121.10120:3832 128.35509:2527 133.10097:6848 133.56233:2444 135.11664:5389 137.13223:2647 145.10091:6982 147.11691:5877 157.10123:2794 159.11642:3301 161.13228:13082 1…	2773743	43636	6225974	9595117	7754044	10247868	3917306	4886390	5385422	10414396	6819254	9048871	5769467	5480224	6930307
6391	1.131	291.083	low score: (+)Catechin	[M+H]+	null	0.16	TRUE	-1	291.08	C15H14O6	null	PFTAWBLQPZVEMU-DZGCQCFKSA-N	OC=1C=C(O)C2=C(OC(C3=CC=C(O)C(O)=C3)C(O)C2)C1	530	FALSE	TRUE	FALSE	Normalized unit: Intensity; Annotation method: combined_ms2_pos_1	FALSE	FALSE	6391	0	0	0.97	0	0	0.75	1	1	0.9	9.48	ID_03	291.08249:137544 292.08716:0 293.09182:0	58.99489:20733 61.38238:2594 63.86473:2675 70.02853:9144 74.02348:17832 76.03924:5173 76.18374:2623 78.66679:2516 79.89677:2273 80.13778:2545 81.06966:3400 84.04425:3191 84.95950:4050 85.02833:2804 85.31717:2363 86.98975:10971 88.02140:7566 88.03912:99610 91.05408:2754 98.00563:9689 98.22534:2339 98.79074:2490 98.97503:3734 99.02586:2764 116.01629:52067 116.03391:12507 124.99085:2991 129.67178:28…	0	0	498341	314092	179019	531620	722735	321468	342155	323057	276075	350702	582740	715500	360841
7195	3.042	313.066	low score: (+)Catechin	[M+Na]+	null	0.33	TRUE	-1	313.07	C15H14O6	null	PFTAWBLQPZVEMU-DZGCQCFKSA-N	OC=1C=C(O)C2=C(OC(C3=CC=C(O)C(O)=C3)C(O)C2)C1	530	FALSE	TRUE	FALSE	Normalized unit: Intensity; Annotation method: combined_ms2_pos_1	FALSE	FALSE	7195	0	0	0.93	0.19	0.32	0.35	3	0.33	0.89	18.42	ID_01	313.06622:227472 314.07089:0 315.07556:0	65.03842:3195 67.05408:7449 69.06966:3824 69.58560:2652 73.17760:2408 81.06976:7916 83.08531:4951 90.88680:2488 91.05402:140647 95.08530:7872 97.10108:3913 99.04391:3055 109.10121:4409 118.98211:2812 121.02843:4324 144.01321:4574 144.08069:5476 144.99725:3582 149.01724:4063 149.02318:69487 151.19420:2402 178.07201:4932 185.06129:2279 232.28369:2612 270.06018:7441 313.27429:8819	0	0	989677	637110	567017	564156	425126	391229	434524	365331	334800	334752	356956	350994	211691
7134	10.546	311.152	low score: (16alpha,17beta)-estra-1,3,5(10)-triene-3,16,17-triol	[M+Na]+	null	0.96	TRUE	-1	311.16	C18H24O3	null	PROQIPRRNZUXQM-ZXXIGWHRSA-N	OC1=CC=C2C(=C1)CCC3C2CCC4(C)C(O)C(O)CC34	530	FALSE	TRUE	FALSE	Normalized unit: Intensity; Annotation method: combined_ms2_pos_1	FALSE	FALSE	7134	0	0	0.71	0.01	0.02	0.75	1	1	0.79	24.34	ID_01	311.15170:2760844 312.15637:429536 313.16104:73346	59.65274:2974 67.05407:7771 69.03333:7444 69.06970:11766 71.08540:4534 73.99744:2384 75.15923:2690 79.05425:4762 81.06969:13277 83.08549:5021 84.95811:3302 85.10103:2712 91.05396:4260 91.75550:2375 93.06964:7718 95.08533:16612 97.02827:17711 97.10117:6905 98.97362:9132 102.96867:5442 105.06973:7307 107.08528:4111 109.10096:8228 109.88889:2465 111.11668:3236 112.98937:8585 114.96858:10354 115.0388…	475505	119238	2832924	4031995	2893289	912664	1438493	1090644	2876112	4029701	3408675	3883358	2376899	1273602	1268112
7137	9.078	311.164	low score: (16alpha,17beta)-estra-1,3,5(10)-triene-3,16,17-triol	[M+Na]+	null	0.92	TRUE	-1	311.16	C18H24O3	null	PROQIPRRNZUXQM-ZXXIGWHRSA-N	OC1=CC=C2C(=C1)CCC3C2CCC4(C)C(O)C(O)CC34	530	FALSE	TRUE	FALSE	Normalized unit: Intensity; Annotation method: combined_ms2_pos_1	FALSE	FALSE	7137	0	0	0.91	0.07	0.07	0.75	1	1	0.95	102.12	ID_01	311.16422:7449510 312.16888:1765739 313.17355:209658	58.18172:2253 67.05423:9710 68.67198:2592 69.03351:3053 69.06993:7601 71.04917:5588 71.08560:4333 76.87730:2281 79.05426:21972 81.06991:18088 83.04917:3734 83.08559:5663 83.30637:2568 91.05431:10351 93.06988:8354 95.04914:3682 95.08564:12903 95.23407:2318 97.10143:3638 99.04405:3420 103.05446:4089 105.03355:6138 105.06995:7113 107.04919:20029 107.08557:5842 109.06464:3163 109.10114:6422 109.97924…	72812	71590	10623033	12091399	11056942	14228810	10357474	10908124	11409217	11858465	10897432	14671897	11997715	11496013	11999488
1322	0.52	129.139	low score: (1-Methyl-4-piperidinyl)methylamine	[M+H]+	null	0.86	TRUE	-1	129.139	C7H16N2	null	AGTPSAZJSOQXHJ-UHFFFAOYSA-N	N1(CCC(CC1)CN)C	530	FALSE	TRUE	FALSE	Normalized unit: Intensity; Annotation method: combined_ms2_pos_1	FALSE	FALSE	1322	0	0	1	0	0	null	23	null	0.5	49.48	ID_01	129.13853:1547426 130.14320:116973 131.14787:0	55.05411:26773 55.22005:2428 56.04939:6992 56.05746:9049 58.06499:27537 59.04903:7755 62.17101:2584 69.06979:6133 70.06503:3897 72.08063:17828 76.44990:2540 83.08532:9187 84.04440:2566 84.08060:151012 84.08867:13157 86.09637:2934 89.70833:2415 94.00179:2503 101.05962:6633 112.11191:145851 118.29267:2828 129.09132:3070 129.10216:11972 129.11009:10080 129.13844:73949	0	0	2299271	4717640	5811868	779549	9148083	11944608	1535744	3767472	1347448	5617533	2594001	375266	10967368
6026	9.257	281.172	low score: (1R,2E,7R,10E,12S,13S,15R)-12,15-dihydroxy-7-methyl-8-oxabicyclo[11.3.0]hexadeca-2,10-dien-9-one	[M+H]+	null	0.98	TRUE	-1	281.175	C16H24O4	null	KQNZDYYTLMIZCT-SWGFJCPHSA-N	O=C1OC(C)CCCC=CC2CC(O)CC2C(O)C=C1	530	FALSE	TRUE	FALSE	Normalized unit: Intensity; Annotation method: combined_ms2_pos_1	FALSE	FALSE	6026	0	0	0.98	0.16	0.21	0.37	57	0.47	0.88	30.71	ID_03	281.17252:1265545 282.17718:206331 283.18185:0	57.03345:3682 57.06979:46331 58.07312:11673 65.03848:3152 66.04191:2697 67.05409:12810 68.89307:2639 69.06973:20830 71.04900:4205 71.08540:8599 73.04673:3788 79.05409:9894 80.94769:3364 81.03209:2331 81.06973:22747 83.08539:11281 85.02850:2975 85.06464:3104 85.10104:2936 85.38448:2257 89.26049:2561 91.05413:11169 92.33103:2228 93.06976:11872 95.04913:6402 95.08540:26017 95.59129:3239 97.06480:445…	24358120	1628721	2082136	2066723	2075563	1986621	1651451	1673217	1803450	2191438	2069843	2117154	1858950	1549529	1689920
7172	10.142	311.295	low score: (1R,2R,4aS,8aS)-1-((S)-3-hydroxy-3-methylpentyl)-2,5,5,8a-tetramethyldecahydronaphthalen-2-ol	[M+H]+	null	0.86	TRUE	-1	311.29	C20H38O2	null	VWPNQCLIQCRCCG-HHUCQEJWSA-N	OC(C)(CC)CCC1C(O)(C)CCC2C(C)(C)CCCC12C	530	FALSE	TRUE	FALSE	Normalized unit: Intensity; Annotation method: combined_ms2_pos_1	FALSE	FALSE	7172	0	0	0.9	0.03	0.06	0.89	5	0.8	0.92	157.53	ID_01	311.29449:4853964 312.29916:1009312 313.30383:81122	58.42675:2311 59.04904:9294 67.05408:65779 69.06972:385450 71.04893:6845 71.08370:2731 71.08537:28755 73.06469:7800 79.05407:12586 79.27956:2312 81.06971:123092 83.08537:162297 84.08879:2813 85.06226:3607 85.06462:47890 85.10100:12429 86.09630:2602 87.08036:5571 91.05398:12574 91.05706:4340 93.06687:2635 93.06971:35374 95.04908:2957 95.08535:260943 97.06462:4777 97.10098:126692 99.08036:10374 105…	1350564	467185	6823376	7195011	6202363	9866716	4335819	3987027	5994168	7843345	6695934	8182938	7650436	6399926	5914104
6989	10.901	307.203	low score: (1R,3S,5S)-8-methyl-8-azabicyclo[3.2.1]octan-3-yl 3-hydroxy-2-phenylpropanoate	[M+NH4]+	null	0.92	TRUE	-1	307.202	C17H23NO3	null	RKUNBYITZUJHSG-SPUOUPEWSA-N	O=C(OC1CC2N(C)C(CC2)C1)C(C=3C=CC=CC3)CO	530	FALSE	TRUE	FALSE	Normalized unit: Intensity; Annotation method: combined_ms2_pos_1	FALSE	FALSE	6989	0	0	0.99	0.01	0.07	0.13	6	0.33	0.63	9.36	ID_02	307.20328:483738 308.20795:141549 309.21261:0	67.05418:4352 67.61864:2508 69.06977:2848 72.53912:2301 76.91103:2666 79.05411:2222 81.06966:8599 90.97647:3389 92.99783:2231 93.06953:3764 93.89743:2329 95.08526:6089 109.10088:6491 110.02718:2494 110.21356:2308 111.38641:2156 121.10100:3928 123.11634:3145 135.11652:2798 138.88472:3106 145.63194:2442 149.13235:2764 202.89209:3672 287.16959:2633 289.25320:2938 307.11438:3783 307.14371:72634 307.1…	0	2913	762329	967504	863200	913489	374342	549009	604717	1002173	856525	868986	593604	500567	832027
11769	9.259	485.207	low score: (1R,4R,7S,11E,15S,19R,20R,21S,22S,24R)-7,20,21,22,24-pentahydroxy-11,15-dimethyl-3,5,9,18,23-pentaoxatricyclo[17.3.1.1?,?]tetracos-11-en-10-one	[M+Na]+	null	0.9	TRUE	-1	485.199	C21H34O11	null	FSTIKTPQGMHLFJ-ALAGATMKSA-N	O=C1OCC2(O)COC(OCC3OC(OCCC(C)CCC=C1C)C(O)C(O)C3O)C2O	530	FALSE	TRUE	FALSE	Normalized unit: Intensity; Annotation method: combined_ms2_pos_1	FALSE	FALSE	11769	0	0	0.74	0.63	0.58	0.75	1	1	1.39	3771.99	ID_02	485.20651:307420 486.21118:76243 487.21585:0	68.78104:2448 73.72913:2289 73.73147:2658 80.94778:3707 94.58236:2527 107.08554:3882 119.08524:14283 121.06418:2908 121.10087:2711 123.08023:3508 135.08055:3129 170.46074:2365 173.40172:10308 184.07323:4167 216.04041:2616 217.03725:3532 220.68430:2566 278.22086:3079 313.27356:2913 322.35452:2519 326.54633:2976 350.81494:2984 357.14752:4983 467.27759:2752 485.20688:200222 485.24701:11931 485.28812…	4129	0	498465	616782	546087	680635	376578	399070	404685	527386	478267	665413	460107	444515	478644
6190	11.214	285.206	low score: (1r,5R,7S)-5,7-diethyl-2-phenyl-1,3-diazaadamantan-6-one	[M+H]+	null	0.92	TRUE	-1	285.2	C18H24N2O	null	ZFGICBIPGQQHGH-ZNXRZULTSA-N	O=C1C2(CN3CC1(CN(C2)C3C=4C=CC=CC4)CC)CC	530	FALSE	TRUE	FALSE	Normalized unit: Intensity; Annotation method: combined_ms2_pos_1	FALSE	FALSE	6190	0	0	0.83	0	null	0.75	1	1	0.83	21.73	ID_01	285.20621:1033813 286.21088:204453 287.21554:0	57.06975:60109 58.07320:5766 67.05404:9056 69.06972:12680 71.04909:4903 71.08537:36965 71.92743:2598 74.05985:10567 75.06319:2445 79.05403:8661 81.06969:174617 83.08533:6169 84.50971:2523 84.82211:2572 85.06460:3776 85.10087:7747 86.43056:2243 87.93534:2271 88.03434:2564 88.07548:49586 89.07885:12086 89.69528:2402 91.05402:4143 93.06976:2705 93.62288:2558 95.04890:7562 95.08527:10909 97.10094:536…	6805	21015	998573	2063868	1886211	1465339	406648	1040921	969015	1789223	1745475	2397225	1261267	778162	1464902
11507	9.155	469.22	low score: (1R,5S)-3-((3-benzyl-7-hydroxy-4-methyl-2-oxo-2H-chromen-8-yl)methyl)-3,4,5,6-tetrahydro-1H-1,5-methanopyrido[1,2-a][1,5]diazocin-8(2H)-one	[M+H]+	null	0.04	TRUE	-1	469.21	C29H28N2O4	null	DHCSEHRBYOAURX-RTWAWAEBSA-N	O=C1OC2=C(C=CC(O)=C2CN3CC4C5=CC=CC(=O)N5CC(C3)C4)C(=C1CC=6C=CC=CC6)C	530	FALSE	TRUE	FALSE	Normalized unit: Intensity; Annotation method: combined_ms2_pos_1	FALSE	FALSE	11507	0	0	0.62	0.27	0.32	0.65	4	0.25	0.87	6.4	ID_03	469.21973:219957 470.22439:41085 471.22906:0	73.65286:2508 80.94759:5001 83.74647:2673 98.53080:2356 105.06960:5236 107.08482:2461 119.08526:3401 123.08009:5459 149.09569:29221 155.06129:3061 286.61676:2964 291.07922:3117 303.12048:4007 321.13074:18196 328.49463:2535 335.14520:3203 437.19324:58011 469.18750:5882 469.21939:113549 469.25079:4752 469.29306:7353 469.32706:4452 469.36890:3004	3941	0	697040	947311	122103	374446	189715	263898	519723	233438	188162	420343	735283	395857	202256
12736	10.84	557.209	low score: (1R,5S)-3-(3-(5,9-dimethyl-7-oxo-3-phenyl-7H-furo[3,2-g]chromen-6-yl)propanoyl)-3,4,5,6-tetrahydro-1H-1,5-methanopyrido[1,2-a][1,5]diazocin-8(2H)-one	[M+Na]+	null	0.41	TRUE	-1	557.21	C33H30N2O5	null	WBFODTMGDIEMJU-GGAORHGYSA-N	O=C1OC2=C(C=C3C(OC=C3C=4C=CC=CC4)=C2C)C(=C1CCC(=O)N5CC6C7=CC=CC(=O)N7CC(C5)C6)C	530	FALSE	TRUE	FALSE	Normalized unit: Intensity; Annotation method: combined_ms2_pos_1	FALSE	FALSE	12736	0	0	0.99	0.02	0.02	0.75	1	1	0.93	25657.3	ID_01	557.20850:843843 558.21316:252590 559.21783:0	73.17528:2283 83.08542:2992 86.09624:4085 89.05961:4738 95.08531:4861 100.10877:2673 100.11183:21703 104.10685:10724 109.10110:4276 121.10030:2387 133.10118:3306 134.16577:2710 155.43040:2762 163.11203:3129 181.08250:2834 184.07339:5992 197.54987:2600 312.29852:2511 380.88065:2395 382.37704:2296 387.11838:2492 387.89105:2740 398.57620:2428 497.30060:7146 498.30429:10044 511.33743:3178 556.36560:4…	0	0	300292	224318	259195	223784	127916	102495	102145	265205	177219	239023	353010	150610	236930
10878	6.732	435.031	low score: (1R,5S)-3-(5-bromobenzofuran-2-carbonyl)-3,4,5,6-tetrahydro-1H-1,5-methanopyrido[1,2-a][1,5]diazocin-8(2H)-one	[M+Na]+	null	0.92	TRUE	-1	435.03	C20H17BrN2O3	null	WCNWARYSICKKGF-TZMCWYRMSA-N	O=C1C=CC=C2N1CC3CN(C(=O)C=4OC=5C=CC(Br)=CC5C4)CC2C3	530	FALSE	TRUE	FALSE	Normalized unit: Intensity; Annotation method: combined_ms2_pos_1	FALSE	FALSE	10878	0	0	1	0.02	0.03	0.75	1	1	0.94	138.73	ID_01	435.03094:1240741 436.03561:290427 437.04028:0	72.93739:3011 82.06508:8011 83.04910:5529 83.08545:78382 84.08884:14828 88.91422:5224 91.05416:54627 93.97614:2417 94.06507:11817 98.02364:10384 99.02604:2975 100.11198:553430 101.10925:5522 101.11532:102460 105.06982:3795 108.72234:2432 109.52793:2355 114.03719:6232 115.92527:3228 117.42380:2435 123.98457:3437 133.93602:3716 137.99954:3024 140.97449:3114 141.99487:14153 142.03218:3896 142.84648:…	0	0	2722155	1743146	2484843	3886821	1619323	2853638	3129791	2586587	3133440	2027826	2708033	2763196	1364000
13388	9.916	625.392	low score: (1R,6R,10S,11R,13S,15R)-1,6-dihydroxy-8-(hydroxymethyl)-4,12,12,15-tetramethyl-5-oxotetracyclo[8.5.0.0?,?.0??,??]pentadeca-3,8-dien-13-yl hexadecanoate	[M+K]+	null	0.18	TRUE	-1	625.386	C36H58O6	null	QUVRUINWOFZNJL-QNMVXEMISA-N	O=C(OC12CC(C)C3(O)C(C=C(CO)CC4(O)C(=O)C(=CC43)C)C1C2(C)C)CCCCCCCCCCCCCCC	530	FALSE	TRUE	FALSE	Normalized unit: Intensity; Annotation method: combined_ms2_pos_1	FALSE	FALSE	13388	0	0	0.89	0.01	0.97	0.02	14	0.07	0.96	396638	ID_01	625.39240:2050376 626.39706:738194 627.40173:127898	79.05403:5110 80.23406:2139 80.76023:2545 81.06965:10103 83.01022:5261 83.08529:3544 85.23900:2641 91.05385:7184 93.06971:5907 94.76241:2600 95.08529:9234 97.06464:3287 97.10111:3509 98.03370:3535 105.06954:7915 107.08536:4375 109.10096:5611 111.04134:26290 112.04913:9283 117.06958:4129 119.08513:5092 121.10101:4464 121.60484:2577 125.05737:3140 125.13141:2460 126.06479:4240 127.03622:23831 133.1…	0	0	2150274	31247	38968	45123	126650	25604	28466	9919	31291	31552	2130459	33121	51063
6247	7.459	287.164	low score: (1S,2R,9R,10S,12S)-12-hydroxy-7,15-diazatetracyclo[7.7.1.0^{2,7}.0^{10,15}]heptadecan-6-one	[M+Na]+	null	0.33	TRUE	-1	287.17	C15H24N2O2	null	JVYKIBAJVKEZSQ-VJTDZRGJSA-N	O=C1N2CC3CC(CN4CCC(O)CC43)C2CCC1	530	FALSE	TRUE	FALSE	Normalized unit: Intensity; Annotation method: combined_ms2_pos_1	FALSE	FALSE	6247	0	0	0.85	0.17	0.17	0.75	2	1	1.01	21.32	ID_01	287.16425:492070 288.16891:77397 289.17358:0	58.44947:2511 67.05420:4337 68.24066:2567 69.06990:6148 70.99742:2426 71.04906:4114 77.08506:2547 79.05424:2901 80.94779:4284 81.06987:8379 83.08549:2622 83.55547:2455 85.06474:5994 86.67902:2522 91.05418:3426 93.06985:6125 95.08543:8393 97.06487:2927 105.06982:3209 107.08553:4895 111.11675:3203 117.06980:3616 121.10102:3306 123.08051:4250 125.09595:2914 128.06206:7194 131.08517:2565 133.10118:35…	660155	2530	730567	629269	637612	849473	766604	823178	622513	670367	729633	783310	653291	609542	642383
12985	9.909	581.366	low score: (1S,2S,5R,7R,10S,11S,14R,16R,19S,20S,23R,25R)-5,14-diethyl-2,11,20,23-tetramethyl-4,13,22,28,29,30-hexaoxatetracyclo[23.2.1.1?,??.1??,??]triacontane-3,12,21-trione	[M+H]+	null	0.18	TRUE	-1	581.368	C32H52O9	null	MXZXIBZNZUOHER-VHWZNAHMSA-N	O=C1OC(C)CC2OC(CC2)C(C(=O)OC(CC)CC3OC(CC3)C(C(=O)OC(CC)CC4OC(CC4)C1C)C)C	530	FALSE	TRUE	FALSE	Normalized unit: Intensity; Annotation method: combined_ms2_pos_1	FALSE	FALSE	12985	0	0	0.98	null	null	null	25	null	0.49	103760	ID_01	581.36609:3129905 582.37076:903011 583.37542:154776	80.42159:2768 83.01022:3757 84.63493:2383 89.57594:2686 95.39276:2953 104.11031:2455 111.04130:11456 111.66516:2677 112.04928:5311 121.91666:2527 127.03630:7608 131.47833:2576 131.83939:2442 139.07262:3886 140.08032:2790 141.05209:2649 142.05959:4982 155.06757:18023 155.88737:2958 163.41325:2411 171.06239:14514 172.04678:2657 183.09886:4583 184.07314:11282 199.09360:10626 215.08850:4218 227.12421…	15410	0	2531729	31353	74194	76666	159172	38688	47449	28969	69215	53643	2575406	55371	94694
9349	8.278	376.26	low score: (1S,3R,6S,6aR,6bR,8S,9S,11R,11aR,12R,12aR,14R)-1-ethyl-6,8,11-trihydroxy-3-methyl-10-methylenetetradecahydro-3,6a,12-(epiethane[1,1,2]triyl)-9,11a-methanoazuleno[2,1-b]azocine 1-oxide	[M+H]+	null	0.98	TRUE	-1	376.25	C22H33NO4	null	DEMQJEXKIJFBRD-HQOPBMQXSA-N	[O-][N+]1(CC)CC2(C)CCC(O)C34C2CC(C31)C56CC(C(=C)C5O)C(O)CC64	530	FALSE	TRUE	FALSE	Normalized unit: Intensity; Annotation method: combined_ms2_pos_1	FALSE	FALSE	9349	0	0	0.63	0.7	0.6	0.75	1	1	1.38	304.82	ID_01	376.25967:6448838 377.26434:1485196 378.26901:163404	71.85014:2124 74.65456:2395 75.81108:2086 76.24303:2826 80.94775:3146 84.08064:3422 88.05867:2492 101.94016:2758 102.09133:5145 107.06028:7259 107.85503:2927 108.04422:10156 109.59228:2487 124.08667:18043 125.07074:118396 126.04985:4563 126.05476:90001 127.03879:2692 134.07104:12490 135.05501:12149 136.03906:3868 174.09157:6024 176.09494:3231 190.13396:3196 191.11787:30752 192.10168:8828 206.2058…	909400	552762	8106093	2166026	1962335	11282963	11961318	13474318	12590583	7276829	1892682	13906500	8299480	2359314	1863504
12098	9.821	508.197	low score: (1S,4aS,7aR)-7-methyl-1-[(2S,3R,4S,5S,6R)-3,4,5-trihydroxy-6-(hydroxymethyl)oxan-2-yl]oxy-4a-[(2S,3R,4R,5R,6S)-3,4,5-trihydroxy-6-methyloxan-2-yl]oxy-1,7a-dihydrocyclopenta[c]pyran-5-one	[M+NH4]+	null	0.63	TRUE	-1	508.202	C21H30O13	null	WDMQLCVSWBENIY-QZTRPTDZSA-N	O=C1C=C(C)C2C(OC=CC12OC3OC(C)C(O)C(O)C3O)OC4OC(CO)C(O)C(O)C4O	530	FALSE	TRUE	FALSE	Normalized unit: Intensity; Annotation method: combined_ms2_pos_1	FALSE	FALSE	12098	0	0	0.85	0.01	0.01	0.26	20	0.1	0.54	7592.45	ID_03	508.19672:302568 509.20138:86539 510.20605:0	69.18903:2144 69.78500:2571 77.31638:2476 80.09406:2871 81.06988:2591 86.09632:3864 87.78549:2667 88.66318:2818 93.06990:3083 100.11195:6614 104.10694:7047 109.08712:2860 112.43685:2816 115.67608:2590 117.92962:2506 121.10107:3170 141.01434:3638 153.02081:3081 154.03404:2936 164.91739:2524 167.85269:2438 173.40172:10528 174.92989:2601 184.07326:17686 185.94572:3680 211.56870:2416 213.94135:6981 2…	0	0	371660	516561	426927	767923	127961	40424	51716	1176668	358304	489472	323076	250968	145695
12287	9.989	522.319	low score: (1S,4R,5R,6S,8R,10R,13S,16S,18R)-4-(acetyloxy)-11-ethyl-16-hydroxy-6,18-dimethoxy-13-(methoxymethyl)-11-azahexacyclo[7.7.2.1?,?.0?,??.0?,?.0??,??]nonadecan-8-yl acetate	[M+H]+	null	0.9	TRUE	-1	522.317	C28H43NO8	null	HRNMOJZLZGYPOJ-XMQCCSIJSA-N	O=C(OC1C2CC3C1C(OC(=O)C)(CC2OC)C4C(OC)C5C6(COC)CN(CC)C4C35C(O)CC6)C	530	FALSE	TRUE	FALSE	Normalized unit: Intensity; Annotation method: combined_ms2_pos_1	FALSE	FALSE	12287	0	0	0.96	null	null	null	3	null	0.48	71525.2	ID_01	522.31952:2650724 523.32419:848162 524.32885:0	71.07280:21985 79.05409:5112 79.97775:2359 80.11921:2417 81.06974:7647 83.08532:7092 84.03651:2717 86.09622:390458 87.09966:5484 91.05400:6580 93.06977:6892 95.08535:9212 97.10102:3561 98.98399:28105 100.11197:2837 100.36864:2605 104.10675:39627 105.11004:2329 107.08532:4584 109.10075:2283 118.73096:2991 119.08530:5276 121.06498:2846 121.10115:5958 124.99960:340906 131.08539:3484 133.10085:5044 1…	0	0	3627493	3397343	2053986	4725594	3997854	2991293	5202829	2525159	3043068	6355347	4960573	5126835	6968664
11877	9.884	493.314	low score: (1S,4S,5R,10S,13S,17S,19S,20R)-10-hydroxy-4,5,9,9,13,19,20-heptamethyl-24-oxahexacyclo[15.5.2.0?,??.0?,??.0?,??.0?,??]tetracos-15-en-23-one	[M+K]+	null	0.18	TRUE	-1	493.308	C30H46O3	null	UVBLDLGZDSGCSN-MWOWFCOASA-N	O=C1OC23C=CC4C5(C)CCC(O)C(C)(C)C5CCC4(C)C3(C)CCC16CCC(C)C(C)C26	530	FALSE	TRUE	FALSE	Normalized unit: Intensity; Annotation method: combined_ms2_pos_1	FALSE	FALSE	11877	0	0	0.84	0.14	0.99	0.31	60	0.1	1.1	124718	ID_01	493.31375:3395260 494.31842:0 495.32309:1111549	69.06949:2375 74.12509:2665 75.62365:2832 80.44477:2299 81.83896:2829 83.01012:10533 85.17841:2367 86.09637:3456 90.09104:3527 95.08514:3878 98.03335:2536 109.10093:4290 111.04134:10922 112.04915:12432 124.99973:4296 127.03644:6657 132.66110:2425 136.42026:2610 142.06013:4658 155.06755:21396 156.64484:2418 158.56529:2358 171.06253:28080 183.00523:2495 184.07303:52771 196.12012:2391 199.09363:3211…	66758	28482	3028953	166923	225609	208544	315289	180553	133855	141827	182581	242933	2837807	171868	238060
11150	6.737	448.211	low score: (1S,5S)-N-(1-(3,4-dimethoxyphenyl)-2-methylpropyl)-8-oxo-4,5,6,8-tetrahydro-1H-1,5-methanopyrido[1,2-a][1,5]diazocine-3(2H)-carboxamide	[M+Na]+	null	0.71	TRUE	-1	448.22	C24H31N3O4	null	QXANIAZAMPJWCV-LEMITICQSA-N	O=C1C=CC=C2N1CC3CN(C(=O)NC(C4=CC=C(OC)C(OC)=C4)C(C)C)CC2C3	530	FALSE	TRUE	FALSE	Normalized unit: Intensity; Annotation method: combined_ms2_pos_1	FALSE	FALSE	11150	0	0	0.69	0.04	0.06	0.75	1	1	0.81	71.38	ID_01	448.21140:416164 449.21606:92974 450.22073:0	67.05402:10109 69.85886:2283 76.02131:23433 79.05399:2990 81.06969:22448 84.04420:11739 86.00566:6753 86.98985:6494 87.02615:3758 95.08533:4962 102.05469:6758 102.92385:2368 110.64550:2650 112.03915:4610 114.06595:16476 116.01622:31157 119.08503:2823 123.11662:12028 129.06557:2971 129.07301:6789 130.04955:8548 140.14314:15265 141.12721:4598 142.03194:4628 144.01120:13847 155.08887:4669 160.04239:…	1061	0	1163423	487890	364766	1928941	820415	507516	813757	1219986	609780	788250	1304843	1178736	510859
8564	6.733	352.133	low score: (2,4-Dichlorophenoxy)acetic acid, ethylhexyl ester	[M+NH4]+	null	0.92	TRUE	-1	352.126	C16H22Cl2O3	null	QZSFJRIWRPJUOH-UHFFFAOYSA-N	O(CC(=O)OCC(CCCC)CC)c1c(Cl)cc(cc1)Cl	530	FALSE	TRUE	FALSE	Normalized unit: Intensity; Annotation method: combined_ms2_pos_1	FALSE	FALSE	8564	0	0	0.78	0	null	0.3	5	0.6	0.59	70.41	ID_01	352.13284:2066298 353.13751:294743 354.14218:0	65.66485:2696 69.04454:13136 69.52990:2216 70.06497:11529 70.06690:2515 74.00574:2790 75.01559:2507 87.02609:66279 91.05404:190451 98.02345:137997 98.06004:5069 101.66145:2522 114.03699:733080 115.02090:3603 120.08049:9488 126.03728:5217 126.05503:2578 128.05264:8510 130.06491:3392 134.85104:2571 142.03197:29068 143.06369:11932 148.07507:3965 159.09160:3529 160.04248:2189749 175.40529:2900 176.07…	2747	0	2268712	1155610	1711084	3623855	1065069	2153473	2565344	1537903	2091658	1048093	2086926	1965220	659128
14744	13.675	790.632	low score: (2-{[2,3-di(octadecanoyloxy)propyl phosphonato]oxy}ethyl)trimethylazanium	[M+H]+	null	0.53	TRUE	-1	790.632	C44H88NO8P	null	NRJAVPSFFCBXDT-UHFFFAOYSA-N	O=C(OCC(OC(=O)CCCCCCCCCCCCCCCCC)COP(=O)([O-])OCC[N+](C)(C)C)CCCCCCCCCCCCCCCCC	530	FALSE	TRUE	FALSE	Normalized unit: Intensity; Annotation method: combined_ms2_pos_1	FALSE	FALSE	14744	0	0	1	0.19	0.94	0.18	325	0.03	1.13	28052.3	ID_01	790.63184:801369 791.63650:344099 792.64117:89779	86.09637:167746 87.09982:3862 88.07011:1145 90.78736:1151 98.27560:1219 98.98080:4017 98.98412:43951 99.66784:1482 101.06630:2343 104.10400:1752 104.10694:18085 106.46406:1535 107.33295:1584 117.56327:1703 124.99977:239676 127.00420:5028 133.73383:1823 157.08537:2223 159.02725:2314 160.17180:2250 163.01581:2542 173.40413:3356 184.07330:2555977 185.06868:3588 185.07664:64353 186.07777:48023 192.09…	0	0	1708828	1464179	396015	1537996	182364	113364	138115	6059928	2125400	1449160	1293575	215300	501749
3465	0.466	200.973	low score: (2E)-3-(2,4-Dichlorophenyl)-1-(4-methoxyphenyl)prop-2-en-1-one	[M+H-H2O]+	null	0.92	TRUE	-1	200.968	C16H12Cl2O2	null	UJAKORSMLGOYRP-WEVVVXLNSA-N	Clc1c(ccc(c1)Cl)/C=C/C(=O)c1ccc(cc1)OC	530	FALSE	TRUE	FALSE	Normalized unit: Intensity; Annotation method: combined_ms2_pos_1	FALSE	FALSE	3465	0	0	0.9	0.1	0.41	0.2	24	0.54	0.86	740.93	ID_01	200.97301:9167465 201.97767:2565132 202.98234:0	53.66202:2374 55.05413:6337 56.96468:17975 56.96619:4511 57.06990:6508 58.67860:2211 58.99772:7387 64.97215:45672 67.05413:4473 68.98203:129349 69.06969:3782 80.96709:100359 81.06979:7283 81.97506:7352 82.98271:61366 84.18193:2398 84.95955:86933 86.95565:4634 86.99256:171659 87.09830:2332 88.99024:3851 91.05428:3694 95.08543:3138 98.97760:623105 99.98539:4039 102.97005:10367 105.00312:121797 108.…	117577	7225	23788055	20564728	18525882	17338267	23005883	23031102	25089511	14176991	21217420	24063605	24646030	18846553	19825786
2000	8.838	151.148	low score: (2E)-3,4,7-Trimethylocta-2,6-dien-1-ol	[M+H-H2O]+	null	0.71	TRUE	-1	151.148	C11H20O	null	ZPIKDJYPRJOHLN-YRNVUSSQSA-N	C(/C(=C/CO)/C)(CC=C(C)C)C	530	FALSE	TRUE	FALSE	Normalized unit: Intensity; Annotation method: combined_ms2_pos_1	FALSE	FALSE	2000	0	0	1	0	0.02	null	17	null	0.51	10.6	ID_02	151.14804:316706 152.15271:36287 153.15738:0	55.05411:6586 56.94208:17894 57.06977:3652 62.79039:2723 65.03848:5463 67.05405:19614 67.74013:2594 72.42875:2285 72.93692:8475 77.03849:6129 79.05406:10689 81.03342:2466 81.06756:2232 81.06973:22816 86.95547:5447 86.96380:2857 88.96830:3130 89.11103:2987 90.90298:2859 90.94752:10404 91.05396:6988 93.06967:8000 95.04900:11465 95.08533:21059 99.67867:2238 100.23887:2652 100.86758:2535 102.94749:52…	922453	209007	493975	667482	648298	900620	791567	513089	661115	945373	677151	599161	513294	478052	593310
3366	1.844	196.133	low score: (2E)-N-[2-(3,4-Dimethoxyphenyl)ethyl]-N-methyl-3-phenyl-2-propenamide	[M+H-C9H6O]+	null	0.04	TRUE	-1	196.133	C20H23NO3	null	FXPCTDSVAYDNFM-ZRDIBKRKSA-N	N(CCc1cc(c(cc1)OC)OC)(C)C(=O)/C=C/c1ccccc1	530	FALSE	TRUE	FALSE	Normalized unit: Intensity; Annotation method: combined_ms2_pos_1	FALSE	FALSE	3366	0	0	1	0	0.01	0	26	0.04	0.51	7.51	ID_01	196.13319:180718 197.13786:29742 198.14253:0	55.05411:2947 58.06501:4829 62.09523:2288 62.76150:2282 63.62156:2276 68.29066:2162 69.56355:2218 74.98254:2685 77.03841:4057 78.38156:2537 79.05416:3904 81.06963:12435 91.05402:26978 93.06966:34663 95.04894:10337 96.96046:2796 105.04462:6152 109.06464:11593 122.05965:3598 136.04753:3654 137.05951:9202 142.15482:2552 148.70673:2242 150.05450:3947 168.06534:15614 172.95247:2821 196.09680:12423 196…	52472	361839	1027686	204928	1452730	1030258	1354960	746327	1304498	1196353	243121	958069	844338	289524	301751
12349	13.55	526.314	low score: (2E,4E)-1-[(2R,6S,14S,22S,25R)-25-(3,3-dimethyloxiran-2-yl)-15-methyl-1,3,13,15-tetraazaheptacyclo[18.4.1.0?,?.0?,??.0?,??.0??,??.0??,??]pentacosa-7,9,11,16(21),17,19-hexaen-3-yl]hexa-2,4-dien-1-one	[M+NH4]+	null	0.08	TRUE	-1	526.318	C32H36N4O2	null	XZFSMUXVAYCHFO-QREHLELFSA-N	O=C(C=CC=CC)N1CCC23C=4C=CC=CC4NC5N(C6=CC=CC7=C6C53CCN(C7C8OC8(C)C)C12)C	530	FALSE	TRUE	FALSE	Normalized unit: Intensity; Annotation method: combined_ms2_pos_1	FALSE	FALSE	12349	0	0	0.96	null	null	null	33	null	0.48	23.19	ID_01	526.31445:296267 527.31912:111709 528.32379:0	71.08530:12660 81.06970:3021 83.08524:6257 85.10093:9081 88.03902:83237 91.21619:2261 95.08514:15947 97.10094:6295 98.98387:43114 106.04958:60467 109.10107:4905 133.08540:5455 155.01007:51928 173.02057:12717 173.40176:13397 260.05338:5123 267.26807:9909 285.27859:3404 287.95776:2752 308.29376:5434 327.20120:3124 341.30508:313051 345.66061:2807 354.30026:24806 385.27499:2874 421.27158:80083 508.30…	0	0	39683	54136	210415	209819	29655	26550	76718	27384	57485	60327	28818	27330	21897
12350	8.653	526.317	low score: (2E,4E)-1-[(2R,6S,14S,22S,25R)-25-(3,3-dimethyloxiran-2-yl)-15-methyl-1,3,13,15-tetraazaheptacyclo[18.4.1.0?,?.0?,??.0?,??.0??,??.0??,??]pentacosa-7,9,11,16(21),17,19-hexaen-3-yl]hexa-2,4-dien-1-one	[M+NH4]+	null	0.27	TRUE	-1	526.318	C32H36N4O2	null	XZFSMUXVAYCHFO-QREHLELFSA-N	O=C(C=CC=CC)N1CCC23C=4C=CC=CC4NC5N(C6=CC=CC7=C6C53CCN(C7C8OC8(C)C)C12)C	530	FALSE	TRUE	FALSE	Normalized unit: Intensity; Annotation method: combined_ms2_pos_1	FALSE	FALSE	12350	0	0	0.99	null	null	null	33	null	0.5	34.81	ID_04	526.31647:157627 527.32114:110373 528.32580:0	72.08009:2498 78.17095:2396 83.08535:11143 87.82600:2307 107.08539:3623 112.05047:8202 112.08698:3633 112.11192:153970 119.08537:22775 132.57323:2610 135.08051:6125 173.40047:2460 176.04134:2578 184.07312:3344 216.15318:2524 229.56934:2429 245.40404:2475 251.30283:2719 253.26537:2750 281.52539:2723 303.15240:3074 341.30637:3156 345.13870:2584 346.83200:2585 415.21347:4008 508.20230:3082	3863	0	648536	227263	175336	347642	454375	178549	141680	360854	88711	177639	408438	294351	140861
12419	11.002	531.28	low score: (2E,4E)-1-[(2R,6S,14S,22S,25R)-25-(3,3-dimethyloxiran-2-yl)-15-methyl-1,3,13,15-tetraazaheptacyclo[18.4.1.0?,?.0?,??.0?,??.0??,??.0??,??]pentacosa-7,9,11,16(21),17,19-hexaen-3-yl]hexa-2,4-dien-1-one	[M+Na]+	null	0.84	TRUE	-1	531.273	C32H36N4O2	null	XZFSMUXVAYCHFO-QREHLELFSA-N	O=C(C=CC=CC)N1CCC23C=4C=CC=CC4NC5N(C6=CC=CC7=C6C53CCN(C7C8OC8(C)C)C12)C	530	FALSE	TRUE	FALSE	Normalized unit: Intensity; Annotation method: combined_ms2_pos_1	FALSE	FALSE	12419	0	0	0.81	0.01	0.03	0.48	7	0.14	0.61	30578	ID_01	531.27991:2426524 532.28457:928550 533.28924:0	71.08550:7232 89.29099:2303 94.05888:2262 94.96062:2784 95.08566:2619 95.21355:2349 109.10136:3838 112.97122:8906 117.09089:11552 119.08584:4994 119.83364:2577 126.98703:13986 130.98180:40832 142.98175:5207 144.00153:3575 144.99741:139296 149.02327:48549 159.01314:11137 164.92793:2491 175.11472:2510 175.13260:3944 182.13885:2496 207.08540:4364 239.11261:4607 255.02678:2623 257.12274:77984 260.987…	15154	6765	14681538	12917296	13286502	10862341	5741617	8427689	8374021	8308554	7375140	6572957	5484777	5031676	5599040
8714	10.802	356.293	low score: (2E,4E,12Z)-N-(2-methylpropyl)octadeca-2,4,12-trienamide	[M+Na]+	null	0.14	TRUE	-1	356.292	C22H39NO	null	PCWWIOUZYOPZHT-VBUSEHTESA-N	OC(=NCC(C)C)C=CC=CCCCCCCC=CCCCCC	530	FALSE	TRUE	FALSE	Normalized unit: Intensity; Annotation method: combined_ms2_pos_1	FALSE	FALSE	8714	0	0	1	0.14	0.61	0.36	21	0.24	1.04	41.91	ID_01	356.29269:1394497 357.29736:131667 358.30203:141599	67.05408:7008 69.06975:5707 71.08546:5616 72.04427:5593 74.98009:2819 79.05412:3991 79.50287:2324 81.06969:8605 83.08543:6113 85.10100:3059 85.12525:3157 90.05479:6672 90.61977:3004 95.08537:11848 97.10116:3021 100.07574:4974 106.58963:2599 109.10089:7445 113.04214:2680 114.05492:3051 117.06974:3200 118.07742:12797 118.08612:3183 133.06456:3847 133.08510:2695 133.10057:3392 134.43822:2492 145.100…	26338	435374	1903764	5813	121704	5122	0	10252	0	3948	6964	5061	1595649	0	15346
10495	13.08	417.323	low score: (2E,4E,6E,8E,10E,12E,14E,16E)-2,6,11,15-tetramethyl-17-(2,6,6-trimethyl-1-cyclohexen-1-yl)-2,4,6,8,10,12,14,16-heptadecaoctaenal	[M+H]+	null	0.92	TRUE	-1	417.32	C30H40O	null	DFMMVLFMMAQXHZ-DOKBYWHISA-N	O=CC(=CC=CC(=CC=CC=C(C=CC=C(C=CC1=C(C)CCCC1(C)C)C)C)C)C	530	FALSE	TRUE	FALSE	Normalized unit: Intensity; Annotation method: combined_ms2_pos_1	FALSE	FALSE	10495	0	0	0.96	0.01	0.37	0.04	13	0.08	0.7	154.13	ID_01	417.32278:1136080 418.32745:327150 419.33212:0	91.05412:8627 92.05734:1483 93.06974:12492 95.04917:1460 95.08543:13096 96.08038:1508 97.10113:4215 101.55354:1538 104.10684:52669 104.70604:1336 105.06963:7138 105.07330:1530 107.08533:8048 109.10091:7602 109.80041:1373 111.11687:2182 119.08555:2408 121.10094:8432 124.99962:3518 133.10088:4804 135.11665:6880 138.96417:4207 146.96925:2391 152.34758:1953 153.11993:2131 153.55084:2949 156.97441:559…	0	0	3255484	3616216	2601500	4577810	2036360	1378308	1454552	4291503	2064531	2600818	2634166	3857172	2757792
14573	13.221	773.653	low score: (2E,6E)-3,7,11,15,19,23,27,31,35-Nonamethylhexatriaconta-2,6-diene-1,10,11,15,19,23,27,31,35-nonol	[M+H]+	null	0.86	TRUE	-1	773.65	C45H88O9	null	JGQYSQBMDNVXNU-HLZYBOBPSA-N	NA	530	FALSE	TRUE	FALSE	Normalized unit: Intensity; Annotation method: combined_ms2_pos_1	FALSE	FALSE	14573	0	0	0.99	null	null	null	13	null	0.49	295.74	ID_01	773.65259:1996468 774.65726:991214 775.66192:287557	86.09639:325640 86.73685:1123 90.20035:1021 90.39610:1198 96.66625:1852 96.84980:1688 98.98414:70019 99.76153:1420 104.10697:45955 113.78783:2244 120.96593:2198 122.06765:1524 124.99985:503288 132.54218:1645 133.21225:2062 135.11670:2035 137.93457:2262 143.01076:2060 145.23373:2490 146.98201:4307 164.00821:4027 183.36441:5980 184.07346:5905670 184.34755:3055 184.78700:4724 185.07652:13120 195.003…	0	0	2218177	5595814	4043602	4911213	1052377	700603	588037	6683382	6984061	5423505	4313773	2527266	2547302
4780	10.792	245.194	low score: (2E,6E)-3,7,11-trimethyl-2,6,10-dodecatrien-1-ol	[M+Na]+	null	0.22	TRUE	-1	245.19	C15H26O	null	CRDAMVZIKSXKFV-YFVJMOTDSA-N	OCC=C(C)CCC=C(C)CCC=C(C)C	530	FALSE	TRUE	FALSE	Normalized unit: Intensity; Annotation method: combined_ms2_pos_1	FALSE	FALSE	4780	0	0	0.92	0.09	0.04	0.87	2	1	0.98	6.49	ID_02	245.19417:671927 246.19884:0 247.20350:0	55.05419:5994 55.37532:2522 56.05746:3837 67.05419:4517 67.46407:2511 69.06981:4203 79.05424:2920 81.06985:6965 84.85481:2360 95.08518:2926 104.62251:2626 108.88916:2329 109.10105:3097 119.94230:2585 121.10075:4062 122.10432:2910 161.13167:2543 164.15152:5479 182.16209:4833 196.90430:2470 202.07742:2420 245.07877:10452 245.10042:3741 245.11378:4968 245.15211:4586 245.18840:4672 245.22665:3733	15057	3169	566054	21361	9219	22241	36937	15473	6341	147137	31141	11653	720238	43553	51176
3223	2.157	192.065	low score: (2-oxo-2,3-dihydro-1H-indol-3-yl)acetic acid	[M+H]+	null	0.92	TRUE	-1	192.066	C10H9NO3	null	ILGMGHZPXRDCCS-UHFFFAOYNA-N	O=C(O)CC1C(O)=NC=2C=CC=CC21	530	FALSE	TRUE	FALSE	Normalized unit: Intensity; Annotation method: combined_ms2_pos_1	FALSE	FALSE	3223	0	0	1	0.34	0.31	0.61	6	1	1.19	12.89	ID_02	192.06558:473458 193.07025:54870 194.07492:0	51.93979:4059 53.00206:2721 58.06506:10046 58.99487:19358 60.05934:2531 61.32571:2920 65.03836:3370 72.73825:2225 77.03838:8149 79.05418:5012 81.10835:2295 82.47968:2334 83.63057:2275 86.98971:2889 88.03910:9424 89.20368:2583 91.05403:22458 92.04932:4313 94.06494:36131 95.04888:13356 96.93746:3868 99.00745:16672 100.02137:18045 103.05409:6009 104.04929:32292 105.00056:5566 105.03329:13623 105.044…	12902	11914	975356	563491	618119	1015978	868330	677856	778731	674828	668169	646783	1144750	1052701	696308
11801	11.526	487.293	low score: (2R,2aR,2'R,4R,5R,5'R,6aR,8aS,8bR,9S,11aS,12bS)-5',6a,8a,9-tetramethyldocosahydrospiro[naphtho[2',1':4,5]indeno[2,1-b]furan-10,2'-pyran]-2,2a,4,5-tetraol	[M+Na]+	null	0.92	TRUE	-1	487.3	C27H44O6	null	JASYOPOIUHUBJK-PBFQXIKPSA-N	OC1CC2(O)C(O)CC3C(CCC4(C)C3CC5OC6(OCC(C)CC6)C(C)C54)C2(C)CC1O	530	FALSE	TRUE	FALSE	Normalized unit: Intensity; Annotation method: combined_ms2_pos_1	FALSE	FALSE	11801	0	0	0.8	0.22	0.52	0.56	11	0.18	0.99	7475.3	ID_01	487.29340:965116 488.29806:249282 489.30273:0	69.24697:2824 69.38339:2888 73.12347:2396 75.50006:2710 78.98710:2550 79.12742:2208 93.78950:2637 96.25214:2172 97.61581:2685 101.70429:2410 104.01912:2458 109.16950:2774 116.91701:2679 119.06042:2626 126.98624:3065 131.35976:2782 144.99722:12146 159.01297:5130 173.02864:4636 184.78902:2698 189.27397:2281 190.88893:2495 218.05385:2578 312.73041:2864 327.43860:2513 328.97714:3149 369.56110:2554 37…	0	0	2647522	5291378	4706754	1514370	600847	1688100	1744810	1470288	2756241	2598379	982253	549459	1995838
9205	8.788	371.222	low score: (2R,2'R,4a'S,6'R,8a'S)-4,6'-dihydroxy-6-(hydroxymethyl)-2',5',5',8a'-tetramethyl-3',4',4a',5',6',7',8',8a'-octahydro-2'H,3H-spiro[benzofuran-2,1'-naphthalene]-7-carbaldehyde	[M-H2O+H]+	null	0.86	TRUE	-1	371.222	C23H32O5	null	QKXGRPHIBLICSC-QJAXDWLUSA-N	O=CC1=C2OC3(CC2=C(O)C=C1CO)C(C)CCC4C(C)(C)C(O)CCC43C	530	FALSE	TRUE	FALSE	Normalized unit: Intensity; Annotation method: combined_ms2_pos_1	FALSE	FALSE	9205	0	0	1	0.03	0.1	0.69	11	0.18	0.83	18.85	ID_01	371.22177:683371 372.22644:184426 373.23111:0	67.05405:4936 69.06987:3288 71.08543:14731 73.04678:6215 77.89887:2373 80.94781:4034 81.06974:8671 81.82987:2550 83.04895:11690 83.08537:3244 91.05425:3618 91.05717:12911 93.06990:4438 94.57529:2545 95.04897:4119 95.08535:13444 96.98868:2898 97.06457:15422 101.05951:52952 105.06948:2868 107.08533:12312 109.10098:7302 111.04384:71889 119.08535:5087 121.10112:6999 123.08030:19398 123.11672:7694 129…	69792	74267	726579	725225	686064	853425	735800	780281	916750	739025	927711	1311045	1102723	989801	1159509
7686	6.172	327.04	low score: (2R,3R)-2-(3,4-dihydroxyphenyl)-3,5,7-trihydroxy-2,3-dihydro-4H-chromen-4-one	[M+Na]+	null	0.92	TRUE	-1	327.05	C15H12O7	null	CXQWRCVTCMQVQX-LSDHHAIUSA-N	O=C1C=2C(O)=CC(O)=CC2OC(C3=CC=C(O)C(O)=C3)C1O	530	FALSE	TRUE	FALSE	Normalized unit: Intensity; Annotation method: combined_ms2_pos_1	FALSE	FALSE	7686	0	0	0.63	0.12	0.16	0.46	2	1	0.77	17.32	ID_01	327.04031:273739 328.04498:29841 329.04965:0	62.24510:3011 67.05413:3578 75.91185:2323 79.05370:2975 80.94771:4908 81.53305:2453 84.37539:2851 84.95944:72112 85.06462:4129 95.08529:4728 98.98387:19977 102.96998:11170 112.24613:2910 113.05957:3528 120.98090:3311 165.99608:3001 170.47301:2609 172.08653:2864 174.99203:4003 190.68410:2376 210.03429:6439 228.04417:23796 246.05469:23725 258.05499:14046 264.06625:2568 272.66736:2656 276.06525:1609…	0	0	603588	554030	479150	462359	442934	469216	542230	467684	462724	556457	535838	375918	465550
11115	6.139	446.196	low score: (2R,3R,4R,5R,6S)-2-[[(2R,3S,4S,5R,6S)-6-(4-ethenylphenoxy)-3,4,5-trihydroxyoxan-2-yl]methoxy]-6-methyloxane-3,4,5-triol	[M+NH4]+	null	0.37	TRUE	-1	446.202	C20H28O10	null	KVPBAPOAIIQDGQ-XXGVTNRTSA-N	OC1C(O)C(OCC2OC(OC3=CC=C(C=C)C=C3)C(O)C(O)C2O)OC(C)C1O	530	FALSE	TRUE	FALSE	Normalized unit: Intensity; Annotation method: combined_ms2_pos_1	FALSE	FALSE	11115	0	0	0.82	0.01	0.01	0.48	9	0.22	0.62	27.08	ID_01	446.19574:142839 447.20041:25173 448.20508:0	71.04903:2773 73.04671:6762 75.49195:2802 76.02154:3339 79.05408:3247 84.04415:7259 85.01035:4520 91.05412:3146 91.05714:7922 93.06959:10747 93.35565:2446 95.08529:5781 107.98252:2460 116.01624:8496 121.10099:7603 127.05738:12255 133.28177:2637 143.15135:2710 162.02162:15180 167.05579:2802 179.04817:11762 184.95068:2326 196.11545:9681 196.13290:6782 214.12599:16759 251.58177:2664 299.14255:86309 …	0	0	832655	444848	255424	1033665	863657	377263	552243	628987	306859	613277	827281	763434	512319
6352	1.845	290.086	low score: (2R,3R,4S,5R)-2-(6-amino-9H-purin-9-yl)-5-(hydroxymethyl)tetrahydrofuran-3,4-diol	[M+Na]+	null	0.88	TRUE	-1	290.09	C10H13N5O4	null	OIRDTQYFTABQOQ-KQYNXXCUSA-N	OCC1OC(N2C=NC=3C(=NC=NC32)N)C(O)C1O	530	FALSE	TRUE	FALSE	Normalized unit: Intensity; Annotation method: combined_ms2_pos_1	FALSE	FALSE	6352	0	0	0.92	0.73	0.61	0.75	1	1	1.55	44.23	ID_01	290.08600:846069 291.09067:82380 292.09533:0	64.05379:2749 83.75698:2656 107.13784:2386 110.07102:2750 144.15514:2749 187.68288:2302 250.57162:3579 251.97304:2648 290.08588:74578 291.36035:2684 292.02411:2684	0	0	985237	526506	392679	872151	44219	1861247	1002066	1055165	775462	1481359	1355392	1118931	1123904
13168	10.452	600.366	low score: (2R,3R,4S,5R,6R)-2-[[7-[(2R,3R,4R,5S)-3,4-dihydroxy-5-(hydroxymethyl)oxolan-2-yl]oxy-2-ethenyl-2,4b,8,8-tetramethyl-4,4a,5,6,7,8a,9,10-octahydro-3H-phenanthren-3-yl]oxy]-6-methyloxane-3,4,5-triol	[M+NH4]+	null	0.92	TRUE	-1	600.374	C31H50O10	null	LABWQTNVUKYYIP-ANNCGNFZSA-N	OCC1OC(OC2CCC3(C)C4C(=CC(C=C)(C)C(OC5OC(C)C(O)C(O)C5O)C4)CCC3C2(C)C)C(O)C1O	530	FALSE	TRUE	FALSE	Normalized unit: Intensity; Annotation method: combined_ms2_pos_1	FALSE	FALSE	13168	0	0	0.76	0	0.01	0.09	33	0.12	0.44	15580.4	ID_02	600.36536:639519 601.37002:335306 602.37469:117309	77.69400:2496 79.05410:3156 80.23994:2279 81.03345:3066 81.06967:5065 86.09626:32866 86.95792:2438 88.03909:8556 88.07594:2529 89.49147:2404 95.08538:6060 101.26190:2474 104.10683:53646 109.30905:2391 124.99969:20304 133.08586:4410 137.05980:5759 138.25375:2333 146.98180:5939 167.97989:3263 178.93221:2554 184.07341:210179 185.07710:4634 200.89372:2446 203.00858:3031 211.09669:17754 256.26379:5224…	0	0	1110942	1385080	927334	1204545	788229	1430430	2021647	524364	1172404	2356314	1262158	993629	2180188
13343	9.564	621.304	low score: (2R,3R,4S,5R,6R)-2-[[7-[(2R,3R,4R,5S)-3,4-dihydroxy-5-(hydroxymethyl)oxolan-2-yl]oxy-2-ethenyl-2,4b,8,8-tetramethyl-4,4a,5,6,7,8a,9,10-octahydro-3H-phenanthren-3-yl]oxy]-6-methyloxane-3,4,5-triol	[M+K]+	null	0.1	TRUE	-1	621.304	C31H50O10	null	LABWQTNVUKYYIP-ANNCGNFZSA-N	OCC1OC(OC2CCC3(C)C4C(=CC(C=C)(C)C(OC5OC(C)C(O)C(O)C5O)C4)CCC3C2(C)C)C(O)C1O	530	FALSE	TRUE	FALSE	Normalized unit: Intensity; Annotation method: combined_ms2_pos_1	FALSE	FALSE	13343	0	0	1	0.04	0.05	0.34	18	0.5	0.74	25.56	ID_04	621.30261:148839 622.30728:39973 623.31195:389261	78.23733:2291 78.89999:2370 79.05417:12209 81.06980:13493 89.58749:2586 91.05412:16241 93.06974:13215 95.08543:15716 97.06461:4596 98.98410:11690 105.06977:14473 107.08538:7147 109.10105:8466 117.06979:6670 119.08556:12636 121.10114:10052 127.49640:2412 129.05444:9584 131.08546:8445 133.10101:12084 135.11694:3310 141.94392:2646 143.08574:4382 145.10143:3207 147.11670:6710 149.11569:2440 149.13223…	0	0	0	458967	768039	435018	449150	10507	40201	10737	444149	20655	168717	55002	138047
12675	3.872	552.231	low score: (2R,3R,4S,5S,6R)-2-[(E)-3-[3,5-dimethoxy-4-[(2S,3R,4S,5S,6R)-3,4,5-trihydroxy-6-(hydroxymethyl)oxan-2-yl]oxyphenyl]prop-2-enoxy]-6-(hydroxymethyl)oxane-3,4,5-triol	[M+NH4]+	null	0.65	TRUE	-1	552.229	C23H34O14	null	RYVGCUJETSKZDU-YQHZJLNZSA-N	OCC1OC(OC2=C(OC)C=C(C=CCOC3OC(CO)C(O)C(O)C3O)C=C2OC)C(O)C(O)C1O	530	FALSE	TRUE	FALSE	Normalized unit: Intensity; Annotation method: combined_ms2_pos_1	FALSE	FALSE	12675	0	0	0.96	0	0	0.02	11	0.09	0.5	8157.05	ID_01	552.23169:384940 553.23636:94463 554.24102:0	104.05260:11327 109.00771:1624 109.47928:1390 110.03114:1309 110.05989:1799 116.06686:1919 116.07039:23208 121.02390:2570 121.02814:36231 122.05968:1914 123.04391:3035 125.02309:2628 126.05474:30148 132.54237:1987 136.03908:2991 138.05475:19203 140.07095:2452 142.85909:1957 144.06534:13520 144.27026:2081 144.88708:2062 149.89970:2081 150.05466:6748 151.03882:16274 154.05008:4312 166.04985:6174 16…	0	0	564614	807714	813808	319393	404294	889232	1039639	338942	714963	868184	679981	385690	835867
10257	12.886	408.266	low score: (2R,3R,4S,5S,6R)-2-[6-hydroxy-3-[(E)-3-hydroxybut-1-enyl]-2,4,4-trimethylcyclohexyl]oxy-6-(hydroxymethyl)oxane-3,4,5-triol	[M+NH4]+	null	0.59	TRUE	-1	408.259	C19H34O8	null	FPWYMVMNRFRHQC-BVWWHRDXSA-N	OCC1OC(OC2C(O)CC(C)(C)C(C=CC(O)C)C2C)C(O)C(O)C1O	530	FALSE	TRUE	FALSE	Normalized unit: Intensity; Annotation method: combined_ms2_pos_1	FALSE	FALSE	10257	0	0	0.81	0.01	0.02	0.11	62	0.1	0.47	25.56	ID_04	408.26559:177542 409.27026:114382 410.27493:0	95.08521:18731 96.21552:1567 97.10081:10236 97.10376:1941 99.74014:1572 101.78900:1706 102.74520:1468 104.10665:25257 109.10085:12374 109.67121:1655 111.11657:4211 123.11645:8435 124.99940:15569 125.00401:3740 130.54103:4420 137.13248:5514 149.54836:10061 158.51570:2468 158.55380:5277 162.12219:2101 163.01497:15377 164.97961:4014 173.38995:5330 181.02577:2974 182.98273:2923 182.99007:30502 184.07…	0	8646	797017	755073	700955	552335	277315	322765	261926	641614	558615	436593	489827	323807	400448
14049	11.529	712.528	low score: (2R,3S,4R,5R,6R)-5-acetamido-2-(acetoxymethyl)-6-((2-dodecyltetradecyl)oxy)tetrahydro-2H-pyran-3,4-diyl diacetate	[M+H]+	null	0.55	TRUE	-1	712.54	C40H73NO9	null	QVWUTEYXUYBGKO-WKHSNOJSSA-N	O=C(OCC1OC(OCC(CCCCCCCCCCCC)CCCCCCCCCCCC)C(NC(=O)C)C(OC(=O)C)C1OC(=O)C)C	530	FALSE	TRUE	FALSE	Normalized unit: Intensity; Annotation method: combined_ms2_pos_1	FALSE	FALSE	14049	0	0	0.65	null	null	null	10	null	0.33	959.35	ID_01	712.52686:1587723 713.53152:655955 714.53619:142793	81.06981:39548 82.07310:2969 83.08549:14954 84.08889:3764 85.06468:2682 85.10117:8895 86.09636:146949 91.05415:33078 93.06977:23592 94.07310:2959 95.04913:3729 95.08545:48841 96.08898:3019 97.06464:4023 97.10109:11992 98.98408:19283 104.10694:19878 105.06980:20185 106.85620:2394 107.08545:16047 109.10113:20408 110.10460:3271 110.54581:2505 111.11670:7166 113.12548:2675 117.06983:7773 119.08549:23…	0	0	1201180	5703499	4596687	365990	188048	4546780	2490789	403533	5402590	6907874	1561135	325269	6226436
12463	3.217	535.203	low score: (2R,3S,4S,5R,6R)-2-(hydroxymethyl)-6-[[(2R,3S,4S,5R,6S)-3,4,5-trihydroxy-6-[4-[(E)-3-hydroxyprop-1-enyl]-2,6-dimethoxyphenoxy]oxan-2-yl]methoxy]oxane-3,4,5-triol	[M+H]+	null	0.63	TRUE	-1	535.202	C23H34O14	null	ZCKITOSCNKNMMO-YQHZJLNZSA-N	OCC=CC1=CC(OC)=C(OC2OC(COC3OC(CO)C(O)C(O)C3O)C(O)C(O)C2O)C(OC)=C1	530	FALSE	TRUE	FALSE	Normalized unit: Intensity; Annotation method: combined_ms2_pos_1	FALSE	FALSE	12463	0	0	0.99	0	0.01	0.01	22	0.05	0.51	25230.3	ID_01	535.20343:410677 536.20810:57971 537.21277:0	105.99020:1690 113.21841:2054 114.50098:1490 122.38521:1789 126.05462:4391 134.32841:1972 138.05492:3713 144.06552:4073 144.49825:1907 146.08699:2017 150.20065:2009 159.11261:3721 166.00465:2125 167.98766:2299 171.22414:2331 186.07610:6661 189.12337:3075 191.99556:2163 197.04401:2763 200.57259:3879 204.08681:3537 214.07845:4584 223.08385:3305 273.10974:14104 274.09213:9396 281.59952:5310 283.6656…	0	0	925988	1538398	1597611	314336	268902	1553357	1720196	244781	1667317	1834583	1098396	276622	1670562
8521	8.527	351.084	low score: (2R,3S,4S,5R,6S)-2-(hydroxymethyl)-6-[4-[(E)-3-hydroxyprop-1-enyl]phenoxy]oxane-3,4,5-triol	[M+K]+	null	0.16	TRUE	-1	351.084	C15H20O7	null	CRVXJSNSTGEXDX-HHMSBIESSA-N	OCC=CC1=CC=C(OC2OC(CO)C(O)C(O)C2O)C=C1	530	FALSE	TRUE	FALSE	Normalized unit: Intensity; Annotation method: combined_ms2_pos_1	FALSE	FALSE	8521	0	0	1	0.07	0.07	0.27	71	0.24	0.7	15.07	ID_01	351.08432:294785 352.08899:77705 353.09366:0	60.46496:2279 67.05405:3917 69.06972:3409 76.75291:2323 79.05397:3742 79.56609:2443 80.94762:6107 81.06973:8127 87.46076:2521 90.62833:2519 90.97659:2486 91.05412:6198 93.06968:6822 95.04906:3312 95.08533:8491 97.06462:4910 101.05956:2916 102.01826:2461 105.03318:4419 105.06964:7571 107.08533:7652 109.10090:9381 115.40196:2501 119.08522:7712 121.10095:10204 123.08019:13651 123.11674:4942 133.1008…	0	2837	518389	84852	62590	77908	57036	54443	47471	47974	94121	80698	363786	42782	49104
10938	11.339	437.306	low score: (2'R,4R,5'R,6aR,6bS,8aS,8bR,9S,11aS,12aR,12bS)-5',6a,8a,9-tetramethyl-1,3,3',4,4',5,5',6,6a,6b,6',7,8,8a,8b,9,11a,12,12a,12b-icosahydrospiro[naphtho[2',1':4,5]indeno[2,1-b]furan-10,2'-pyran]-4-ol	[M+Na]+	null	0.92	TRUE	-1	437.3	C27H42O3	null	WQLVFSAGQJTQCK-VPCISJBQSA-N	OC1CC2=CCC3C(CCC4(C)C3CC5OC6(OCC(C)CC6)C(C)C54)C2(C)CC1	530	FALSE	TRUE	FALSE	Normalized unit: Intensity; Annotation method: combined_ms2_pos_1	FALSE	FALSE	10938	0	0	0.82	0.01	0.01	0.75	1	1	0.84	85.2	ID_01	437.30621:1027261 438.31088:252953 439.31555:52615	65.26598:2975 67.05424:3492 68.87247:2357 69.06969:12562 71.08558:4074 74.56146:2311 81.06975:13648 83.08537:10287 91.05402:3076 93.06969:4530 93.23721:3426 93.34937:2436 95.08524:12112 97.10093:8215 105.06964:2623 107.08549:5237 109.10094:15527 111.11647:9256 119.08534:4528 119.64684:3088 121.10086:6859 123.11664:9380 125.13218:2599 131.08542:3601 133.10104:5196 135.11673:3849 137.13232:9614 143…	34312	11605	746964	1479493	1315063	947356	395418	708792	709426	1103660	1121933	1285016	693842	484196	1088902
10803	10.855	431.313	low score: (2'R,5'R,9S)-4-hydroxy-5',6a,8a,9-tetramethylicosahydrospiro[naphtho[2',1':4,5]indeno[2,1-b]furan-10,2'-pyran]-2(11aH)-one	[M+H]+	null	0.2	TRUE	-1	431.31	C27H42O4	null	WOJKRRDDERNLBU-VFPBFMKCSA-N	O=C1CC2C(CCC3(C)C2CC4OC5(OCC(C)CC5)C(C)C43)C6(C)CCC(O)CC16	530	FALSE	TRUE	FALSE	Normalized unit: Intensity; Annotation method: combined_ms2_pos_1	FALSE	FALSE	10803	0	0	0.94	0.59	0.61	0.7	2	1	1.47	37481.7	ID_02	431.31345:793417 432.31811:276171 433.32278:0	65.64178:2750 67.05411:2417 73.45700:2169 73.62189:3007 76.08766:2978 79.05419:3066 81.06971:9645 83.08533:4556 88.07543:8065 90.63798:2221 93.06973:3219 95.08537:8709 97.10105:2948 105.06976:3120 107.08534:4143 109.10096:9507 119.08527:7017 121.10123:5212 123.08018:4846 123.11665:5529 133.10126:4867 135.11670:4119 137.13235:5476 145.10101:2739 147.08054:2665 154.82413:2831 161.13274:2788 163.148…	60877	8920	808210	1692487	1237569	486862	232003	320867	1042004	553992	758805	1514865	742455	309480	848912
3870	4.641	215.125	low score: (2S)-2-((1S)-1-Hydroxypentyl)-4-methoxy-2,3-dihydropyran-6-one	[M+H]+	null	0.94	TRUE	-1	215.128	C11H18O4	null	YFIMUDXPJZVJJO-UWVGGRQHSA-N	O=C1OC(CC(OC)=C1)C(O)CCCC	530	FALSE	TRUE	FALSE	Normalized unit: Intensity; Annotation method: combined_ms2_pos_1	FALSE	FALSE	3870	0	0	0.98	0.12	0.13	0.5	17	0.59	0.88	31.44	ID_04	215.12556:451567 216.13023:46733 217.13490:0	52.77299:2334 53.98633:2483 55.05434:2988 56.96472:4278 57.06992:2737 57.56171:2337 64.44617:2505 65.40818:2248 67.05408:7402 71.04900:2908 72.08067:18224 72.46619:2443 79.05408:3520 81.06987:5980 83.08548:3786 84.95958:24247 85.84891:2546 91.05406:3720 95.04924:3271 95.08539:11592 96.05226:2570 96.22217:2180 97.06487:2966 109.10126:3438 130.93289:7932 131.27065:2390 134.53189:2780 136.04262:2386…	1009196	639632	2287983	3808542	3754045	4768108	3903067	2122487	2625307	3186094	3055660	3375409	2392989	2432700	2793117
12002	8.65	502.28	low score: (2S)-2-[(2R,3S,7R,8R,8aS)-2,3,4'-trihydroxy-4,4,7,8a-tetramethyl-6'-oxospiro[2,3,4a,5,6,7-hexahydro-1H-naphthalene-8,2'-3,8-dihydrofuro[2,3-e]isoindole]-7'-yl]-3-methylbutanoic acid	[M+H]+	null	0.92	TRUE	-1	502.277	C28H39NO7	null	JJWKFIISZGZPHY-PTNCSMPOSA-N	O=C(O)C(N1C(=O)C2=CC(O)=C3C(OC4(C3)C(C)CCC5C(C)(C)C(O)C(O)CC54C)=C2C1)C(C)C	530	FALSE	TRUE	FALSE	Normalized unit: Intensity; Annotation method: combined_ms2_pos_1	FALSE	FALSE	12002	0	0	0.96	0.02	0.08	0.69	4	0.25	0.8	142.98	ID_01	502.28012:1615383 503.28479:558607 504.28946:0	69.03347:5837 70.06496:34757 83.04890:3895 86.75851:2983 88.07548:1035448 88.11180:83569 91.05402:10765 107.08533:21055 111.04403:3671 114.43169:2534 115.95927:2299 119.08529:416573 120.08849:7592 129.05444:3420 133.06454:9644 135.08028:43241 147.06494:3187 148.72917:2601 157.46587:2322 189.73427:2569 196.48807:2615 218.85446:2612 281.13846:15635 340.00647:3131 342.91562:2699 415.21179:67189 485.…	0	3383	4236249	1477293	1075523	2709874	2817087	1010434	1027981	2569824	593008	1412353	3245877	2112014	1045699
12003	9.267	502.28	low score: (2S)-2-[(2R,3S,7R,8R,8aS)-2,3,4'-trihydroxy-4,4,7,8a-tetramethyl-6'-oxospiro[2,3,4a,5,6,7-hexahydro-1H-naphthalene-8,2'-3,8-dihydrofuro[2,3-e]isoindole]-7'-yl]-3-methylbutanoic acid	[M+H]+	null	0.86	TRUE	-1	502.277	C28H39NO7	null	JJWKFIISZGZPHY-PTNCSMPOSA-N	O=C(O)C(N1C(=O)C2=CC(O)=C3C(OC4(C3)C(C)CCC5C(C)(C)C(O)C(O)CC54C)=C2C1)C(C)C	530	FALSE	TRUE	FALSE	Normalized unit: Intensity; Annotation method: combined_ms2_pos_1	FALSE	FALSE	12003	0	0	0.97	0.01	0.02	0.69	4	0.25	0.77	142.25	ID_01	502.27994:1676214 503.28461:474651 504.28927:113410	70.06501:3147 74.50127:2817 80.94778:3135 87.04384:22135 88.07547:92740 100.11211:3116 101.02325:5739 105.06965:3520 106.34781:2646 107.08531:3040 119.08527:30678 133.06456:10752 135.07973:3919 151.78983:2671 157.10112:3016 159.08044:3363 161.05957:32963 161.09613:3975 171.11674:8910 173.09578:3445 175.11156:74087 177.09076:8170 185.09596:13530 187.07561:2518 189.05453:28185 189.09094:4733 189.12…	0	0	1466452	1950563	1559709	2142812	1183500	1416734	1579469	1759575	1625148	2236991	1739354	1665625	1780995
11417	3.822	464.129	low score: (2S)-2-[(4-{[(2-amino-4-hydroxy-6-pteridinyl)methyl]amino}benzoyl)amino]pentanedioic acid	[M+Na]+	null	0.9	TRUE	-1	464.13	C19H19N7O6	null	OVBPIULPVIDEAO-LBPRGKRZSA-N	O=C(O)CCC(NC(=O)C1=CC=C(C=C1)NCC=2N=C3C(O)=NC(=NC3=NC2)N)C(=O)O	530	FALSE	TRUE	FALSE	Normalized unit: Intensity; Annotation method: combined_ms2_pos_1	FALSE	FALSE	11417	0	0	0.99	0.59	0.53	0.63	6	0.83	1.41	50.68	ID_01	464.12875:298167 465.13342:48691 466.13809:0	71.76000:2689 107.68357:2230 108.58085:2615 120.04406:18193 155.15439:2372 173.39175:3303 176.05638:20192 178.94260:2492 198.02937:3221 198.03844:33672 254.90852:2788 257.95587:2511 289.07919:13804 295.09387:30055 309.09430:4316 313.10364:3010 317.07574:142798 326.42310:2653 334.10172:3252 335.08624:44074 418.11368:3649 436.11975:2703 437.79077:2826 446.11829:7207 464.12888:222624 468.40207:2838	0	0	613205	455422	659324	1036374	669324	922928	1303910	515905	870273	655747	911426	944067	594851
14262	10.532	740.411	low score: (2S,3R)-2-(((S)-7-acetamido-1,2,3-trimethoxy-9-oxo-5,6,7,9-tetrahydrobenzo[a]heptalen-10-yl)amino)-3-methyl-N-(1-methyl-2-((4-methylpiperazin-1-yl)methyl)-1H-benzo[d]imidazol-5-yl)pentanamide	[M+H]+	null	0.76	TRUE	-1	740.41	C41H53N7O6	null	IBNHXRKBRQRAPN-BUQILHSASA-N	O=C1C=C2C(=CC=C1NC(C(=O)NC=3C=CC4=C(N=C(N4C)CN5CCN(C)CC5)C3)C(C)CC)C6=C(OC)C(OC)=C(OC)C=C6CCC2NC(=O)C	530	FALSE	TRUE	FALSE	Normalized unit: Intensity; Annotation method: combined_ms2_pos_1	FALSE	FALSE	14262	0	0	1	0.01	0.02	0.75	1	1	0.93	35691.1	ID_02	740.41040:751926 741.41507:246344 742.41974:81610	83.08536:4363 86.09627:5553 86.58219:1325 86.98983:2060 87.02616:4508 88.02097:1336 94.18355:1509 95.08521:9059 95.08820:1955 95.10937:1423 96.89185:1408 97.10099:5912 101.04166:2941 104.10677:4207 105.06970:4722 107.34602:1419 109.10109:5352 111.11686:2420 116.05265:2559 119.30122:1818 120.63877:1590 121.06441:2834 123.11664:3199 124.99965:3533 129.15572:2229 135.11626:1949 146.98152:11032 154.3…	0	0	661190	819141	335180	1148544	577451	613482	736778	228186	385866	2525284	755983	1027504	1311040
14671	15.626	784.51	low score: (2S,3R,4R,5R,6S)-2-{[(2R,3R,4S,5S,6R)-2-{[(2R,5S,7R,8S,10R,11R,14S,15R,16R)-5,16-dihydroxy-2,6,6,10,11-pentamethyl-14-(6-methylhepta-2,5-dien-2-yl)tetracyclo[8.7.0.0?,?.0??,??]heptadecan-8-yl]oxy}-4,5-dihydroxy-6-(hydroxymethyl)oxan-3-yl]oxy}-6-methyloxane-3,4,5-triol	[M+NH4]+	null	0.02	TRUE	-1	784.521	C42H70O12	null	QOMBXPYXWGTFNR-JBZRFGBVSA-N	OCC1OC(OC2CC3(C)C(CC(O)C4C(C(=CCC=C(C)C)C)CCC43C)C5(C)CCC(O)C(C)(C)C25)C(OC6OC(C)C(O)C(O)C6O)C(O)C1O	530	FALSE	TRUE	FALSE	Normalized unit: Intensity; Annotation method: combined_ms2_pos_1	FALSE	FALSE	14671	0	0	0.78	0.01	0	0.31	41	0.27	0.55	9.44	ID_02	784.50952:1636523 785.51419:635371 786.51886:158139	86.09641:6452 91.05402:3224 93.06984:12360 95.08547:48483 97.10111:17045 98.98436:2854 107.08546:9101 109.10116:26157 110.02120:66879 111.11677:8543 111.63038:2164 120.96609:316980 121.10115:20718 123.11675:15819 124.16082:1845 124.93720:2000 124.99977:7377 128.03168:6377 131.08531:1848 133.17177:2047 135.11685:20046 135.73662:2188 137.13254:10663 137.80215:2096 144.59546:2021 146.98178:15912 149…	0	0	0	276571	155144	79400	227765	94014	11228	21055	55635	46034	50493	70811	131118
14673	10.875	784.51	low score: (2S,3R,4R,5R,6S)-2-{[(2R,3R,4S,5S,6R)-2-{[(2R,5S,7R,8S,10R,11R,14S,15R,16R)-5,16-dihydroxy-2,6,6,10,11-pentamethyl-14-(6-methylhepta-2,5-dien-2-yl)tetracyclo[8.7.0.0?,?.0??,??]heptadecan-8-yl]oxy}-4,5-dihydroxy-6-(hydroxymethyl)oxan-3-yl]oxy}-6-methyloxane-3,4,5-triol	[M+NH4]+	null	0.55	TRUE	-1	784.521	C42H70O12	null	QOMBXPYXWGTFNR-JBZRFGBVSA-N	OCC1OC(OC2CC3(C)C(CC(O)C4C(C(=CCC=C(C)C)C)CCC43C)C5(C)CCC(O)C(C)(C)C25)C(OC6OC(C)C(O)C(O)C6O)C(O)C1O	530	FALSE	TRUE	FALSE	Normalized unit: Intensity; Annotation method: combined_ms2_pos_1	FALSE	FALSE	14673	0	0	0.8	0.01	0	0.3	37	0.24	0.54	24884.2	ID_03	784.51001:860353 785.51468:295696 786.51935:79941	86.09370:2728 86.09645:26789 91.05417:2725 93.06987:3158 95.08549:6839 95.73267:1579 97.10122:2154 97.74015:1434 105.06961:1844 107.08571:2801 109.10118:2259 110.02106:2336 111.11671:2125 111.80887:1819 114.84698:1484 120.96622:10517 124.99994:9352 127.54375:2022 131.08575:2298 135.11661:2408 146.98187:68950 171.13812:3113 173.39084:6233 173.54173:2338 184.07349:129859 185.07690:7523 205.34457:24…	0	0	535645	153960	170362	848896	357941	190518	136045	868465	98024	188571	670916	966124	183896
14677	13.362	784.511	low score: (2S,3R,4R,5R,6S)-2-{[(2R,3R,4S,5S,6R)-2-{[(2R,5S,7R,8S,10R,11R,14S,15R,16R)-5,16-dihydroxy-2,6,6,10,11-pentamethyl-14-(6-methylhepta-2,5-dien-2-yl)tetracyclo[8.7.0.0?,?.0??,??]heptadecan-8-yl]oxy}-4,5-dihydroxy-6-(hydroxymethyl)oxan-3-yl]oxy}-6-methyloxane-3,4,5-triol	[M+NH4]+	null	0.06	TRUE	-1	784.521	C42H70O12	null	QOMBXPYXWGTFNR-JBZRFGBVSA-N	OCC1OC(OC2CC3(C)C(CC(O)C4C(C(=CCC=C(C)C)C)CCC43C)C5(C)CCC(O)C(C)(C)C25)C(OC6OC(C)C(O)C(O)C6O)C(O)C1O	530	FALSE	TRUE	FALSE	Normalized unit: Intensity; Annotation method: combined_ms2_pos_1	FALSE	FALSE	14677	0	0	0.85	0.08	0.04	0.59	37	0.54	0.77	52.43	ID_05	784.51141:932260 785.51608:401135 786.52075:76035	86.09643:6207 88.03925:6142 91.05133:1871 91.05421:27741 93.06984:18434 95.04919:3782 95.08250:2796 95.08550:30650 97.06481:2752 97.10114:6442 98.98411:2181 99.74605:1475 103.54006:1709 105.04474:1824 105.06986:21787 106.04991:1937 107.08550:9017 108.90040:1474 109.10118:17825 110.02144:3128 110.93282:1565 111.11667:2710 115.05424:1904 117.07001:6307 119.08555:22178 120.96608:13026 121.10114:8969…	0	0	0	52990	52845	18596	1768453	142862	32353	3633	3023045	477663	766829	165896	107746
14678	13.493	784.512	low score: (2S,3R,4R,5R,6S)-2-{[(2R,3R,4S,5S,6R)-2-{[(2R,5S,7R,8S,10R,11R,14S,15R,16R)-5,16-dihydroxy-2,6,6,10,11-pentamethyl-14-(6-methylhepta-2,5-dien-2-yl)tetracyclo[8.7.0.0?,?.0??,??]heptadecan-8-yl]oxy}-4,5-dihydroxy-6-(hydroxymethyl)oxan-3-yl]oxy}-6-methyloxane-3,4,5-triol	[M+NH4]+	null	0.08	TRUE	-1	784.521	C42H70O12	null	QOMBXPYXWGTFNR-JBZRFGBVSA-N	OCC1OC(OC2CC3(C)C(CC(O)C4C(C(=CCC=C(C)C)C)CCC43C)C5(C)CCC(O)C(C)(C)C25)C(OC6OC(C)C(O)C(O)C6O)C(O)C1O	530	FALSE	TRUE	FALSE	Normalized unit: Intensity; Annotation method: combined_ms2_pos_1	FALSE	FALSE	14678	0	0	0.86	0.06	0.02	0.6	41	0.66	0.78	104264	ID_02	784.51178:451665 785.51645:238731 786.52112:47243	86.09643:45766 88.03934:4975 91.05132:2406 91.05424:29271 93.06751:1604 93.06991:16113 95.04932:2840 95.08553:41429 97.06478:3390 97.10121:9554 98.98416:10715 104.10709:2208 105.06985:25272 106.05017:2092 107.08548:8718 109.10119:22193 111.11678:2047 114.29055:1651 116.06167:1494 117.06993:8736 119.08556:20703 120.96607:7995 121.10120:10634 123.08064:4196 123.11691:12562 124.99985:23632 125.09580…	0	0	0	39928	81608	89715	1837243	80593	18304	4789	909299	683134	1583446	1806044	882141
14716	11.97	788.52	low score: (2S,3R,4S,5R)-2-[(2R,3R,4S,5S,6R)-2-[[(3S,6S,8R,10R,12R,13R,14R,17S)-3,12-dihydroxy-17-[(2S)-2-hydroxy-6-methylhept-5-en-2-yl]-4,4,8,10,14-pentamethyl-2,3,5,6,7,9,11,12,13,15,16,17-dodecahydro-1H-cyclopenta[a]phenanthren-6-yl]oxy]-4,5-dihydroxy-6-(hydroxymethyl)oxan-3-yl]oxyoxane-3,4,5-triol	[M+2Na-H]+	null	0.92	TRUE	-1	788.515	C41H70O13	null	FNIRVWPHRMMRQI-JLFYWXTPSA-N	OCC1OC(OC2CC3(C)C(CC(O)C4C(CCC43C)C(O)(C)CCC=C(C)C)C5(C)CCC(O)C(C)(C)C25)C(OC6OCC(O)C(O)C6O)C(O)C1O	530	FALSE	TRUE	FALSE	Normalized unit: Intensity; Annotation method: combined_ms2_pos_1	FALSE	FALSE	14716	0	0	0.96	0.03	0.01	0.46	52	0.33	0.71	39.14	ID_01	788.51978:386392 789.52444:149907 790.52911:64503	86.09644:5829 89.14543:1549 90.38519:1525 91.05418:13524 91.05653:1332 92.65824:1349 93.06985:8795 95.04912:2310 95.08548:11138 97.06483:1433 97.10117:6140 100.49744:1422 105.06984:8187 107.08564:5669 109.10111:3638 111.11690:1957 111.74637:1676 117.06989:4119 119.08540:8125 120.96606:109350 121.10118:6932 122.22215:1955 123.11707:3136 131.08540:4881 133.10112:8227 135.11682:6249 136.57191:1978 1…	0	0	563889	398986	502678	609519	526247	615532	428457	834102	559437	359233	669613	438968	555772
14406	9.936	757.47	low score: (2S,3R,4S,5S)-2-(((2S,3R,4S,5R)-2-(((4R,5aS,7S,9S,11aR,12aS)-3-((2R,5R)-5,6-dihydroxy-6-methylheptan-2-yl)-4,7-dihydroxy-2a,5a,8,8-tetramethylhexadecahydrocyclopenta[a]cyclopropa[e]phenanthren-9-yl)oxy)-4,5-dihydroxytetrahydro-2H-pyran-3-yl)oxy)tetrahydro-2H-pyran-3,4,5-triol	[M+H]+	null	0.18	TRUE	-1	757.47	C40H68O13	null	CQGUDVRRZKLXFR-BHEDTKCPSA-N	OC1COC(OC2C(O)C(O)COC2OC3CCC45CC65CCC7(C)C(C(O)CC7(C)C6CC(O)C4C3(C)C)C(C)CCC(O)C(O)(C)C)C(O)C1O	530	FALSE	TRUE	FALSE	Normalized unit: Intensity; Annotation method: combined_ms2_pos_1	FALSE	FALSE	14406	0	0	1	0.26	0.97	0.34	8	0.13	1.25	35020.6	ID_02	757.47052:898085 758.47519:457370 759.47986:52313	87.53647:1274 92.07534:1226 95.08522:2405 97.00492:1282 103.24681:1611 103.87849:1593 104.10694:5783 104.99306:1556 105.69441:1430 106.76456:1919 107.23792:1569 108.13720:1674 108.24118:1641 117.25992:1809 118.04459:1700 124.36369:1871 127.03645:2557 130.17302:2054 133.48363:2055 146.98143:2222 155.06790:3448 156.07581:2345 161.81863:2244 168.66576:1998 173.39069:4093 184.07318:10175 195.00291:41…	0	0	642297	0	5989	0	21183	0	0	0	2905	0	703292	3937	3810
15196	9.097	839.463	low score: (2S,3R,4S,5S,6R)-2-[(2R,3R,4S,5S,6R)-2-[[(3S,5R,6S,8R,10R,12R,13R,14R,17S)-3,12-dihydroxy-17-[(2S)-2-hydroxy-6-methylhept-5-en-2-yl]-4,4,8,10,14-pentamethyl-2,3,5,6,7,9,11,12,13,15,16,17-dodecahydro-1H-cyclopenta[a]phenanthren-6-yl]oxy]-4,5-dihydroxy-6-(hydroxymethyl)oxan-3-yl]oxy-6-(hydroxymethyl)oxane-3,4,5-triol	[M+K]+	null	0.02	TRUE	-1	839.455	C42H72O14	null	UZIOUZHBUYLDHW-KIOKIGKZSA-N	OCC1OC(OC2C(O)C(O)C(OC2OC3CC4(C)C(CC(O)C5C(CCC54C)C(O)(C)CCC=C(C)C)C6(C)CCC(O)C(C)(C)C36)CO)C(O)C(O)C1O	530	FALSE	TRUE	FALSE	Normalized unit: Intensity; Annotation method: combined_ms2_pos_1	FALSE	FALSE	15196	0	0	0.89	0	0.04	0.01	62	0.02	0.47	124127	ID_04	839.46326:123108 840.46792:0 841.47259:0	172.11499:3220 173.76222:2533 205.97313:2198 217.13727:6575 230.25432:2176 232.38559:2366 261.16016:3633 288.42941:2414 398.50333:3010 437.19305:4775 461.21411:2688 629.36255:3624 653.54968:14521 654.55432:54451 729.54565:3427 801.40796:2962	0	0	0	0	2286	0	48008	101780	159209	29604	22519	9657	188658	227601	152041
12417	10.458	531.274	low score: (2S,3R,5S,9R)-2,3-dihydroxy-14-(hydroxymethyl)-5,9-dimethyl-14-{[(2S,3R,4S,5S,6R)-3,4,5-trihydroxy-6-(hydroxymethyl)oxan-2-yl]oxy}tetracyclo[11.2.1.0?,??.0?,?]hexadecane-5-carboxylic acid	[M+H]+	null	0.92	TRUE	-1	531.28	C26H42O11	null	QUCGBWQRLWOVBR-BBJJSLPGSA-N	O=C(O)C1(C)CCCC2(C)C3CCC4CC3(CC4(OC5OC(CO)C(O)C(O)C5O)CO)C(O)C(O)C12	530	FALSE	TRUE	FALSE	Normalized unit: Intensity; Annotation method: combined_ms2_pos_1	FALSE	FALSE	12417	0	0	0.86	0.01	0.76	0.02	75	0.03	0.82	14281	ID_01	531.27405:1125282 532.27872:440785 533.28338:0	79.05411:4636 81.06959:5333 86.09616:5885 87.21314:2666 89.83803:2347 91.05396:8859 92.43789:2496 93.06981:3774 95.08538:4932 96.28323:3064 97.10070:3709 98.61158:2606 104.10669:26741 105.06969:3205 107.08510:4309 119.08523:177795 128.61763:2462 133.06448:24850 184.07298:8896 206.38837:2424 209.67526:2616 235.14799:3001 243.10248:3352 249.75215:2746 256.26392:3321 263.12729:3553 275.23682:8604 29…	9307	0	2389785	3375369	633714	1352399	393759	1004995	2065419	1320117	755136	1298943	2657399	1887367	777002
12629	13.545	548.296	low score: (2S,3R,5S,9R)-2,3-dihydroxy-14-(hydroxymethyl)-5,9-dimethyl-14-{[(2S,3R,4S,5S,6R)-3,4,5-trihydroxy-6-(hydroxymethyl)oxan-2-yl]oxy}tetracyclo[11.2.1.0?,??.0?,?]hexadecane-5-carboxylic acid	[M+NH4]+	null	0.08	TRUE	-1	548.307	C26H42O11	null	QUCGBWQRLWOVBR-BBJJSLPGSA-N	O=C(O)C1(C)CCCC2(C)C3CCC4CC3(CC4(OC5OC(CO)C(O)C(O)C5O)CO)C(O)C(O)C12	530	FALSE	TRUE	FALSE	Normalized unit: Intensity; Annotation method: combined_ms2_pos_1	FALSE	FALSE	12629	0	0	0.62	0.01	0.02	0.09	76	0.12	0.38	15.5	ID_04	548.29584:230994 549.30051:64090 550.30517:0	74.31038:2612 77.52344:2472 79.05408:4563 81.06970:5755 83.08536:5169 89.16863:2419 95.08529:10464 97.10092:4394 107.04911:4140 107.08530:2822 107.53248:2197 109.10085:3806 111.11652:2689 120.96581:6801 121.10112:3361 135.11642:3699 147.71463:2513 176.99216:4322 180.45067:2719 195.00293:4649 205.06389:2187 207.99805:22690 216.99123:2422 237.22169:3704 238.37418:2706 255.57254:2730 290.21902:2571 …	0	0	8407	6024	103569	156343	3645	4851	38738	2988	3800	25236	7929	7020	4543
12630	10.455	548.301	low score: (2S,3R,5S,9R)-2,3-dihydroxy-14-(hydroxymethyl)-5,9-dimethyl-14-{[(2S,3R,4S,5S,6R)-3,4,5-trihydroxy-6-(hydroxymethyl)oxan-2-yl]oxy}tetracyclo[11.2.1.0?,??.0?,?]hexadecane-5-carboxylic acid	[M+NH4]+	null	0.67	TRUE	-1	548.307	C26H42O11	null	QUCGBWQRLWOVBR-BBJJSLPGSA-N	O=C(O)C1(C)CCCC2(C)C3CCC4CC3(CC4(OC5OC(CO)C(O)C(O)C5O)CO)C(O)C(O)C12	530	FALSE	TRUE	FALSE	Normalized unit: Intensity; Annotation method: combined_ms2_pos_1	FALSE	FALSE	12630	0	0	0.87	0.02	0.03	0.08	76	0.12	0.51	161.25	ID_02	548.30084:709699 549.30551:282230 550.31018:0	75.64898:2227 79.05413:2873 80.96062:2741 81.06982:6612 83.04920:5366 85.02841:21861 86.09642:61727 88.18520:2305 91.05421:5151 93.58414:2406 95.08559:7360 97.10117:3309 98.98430:5250 100.11197:3165 104.10699:196144 107.08538:3265 109.10122:3989 111.04400:5952 119.08556:106063 124.86338:2696 124.99987:46773 133.06485:16541 144.72357:2393 159.06531:40608 164.00818:2695 173.40305:3893 184.07346:279…	0	0	1152602	1716109	174920	524450	51781	515212	924027	614175	285233	490681	1025496	720169	384305
11244	7.765	453.077	low score: (2S,3S,4S,5R,6S)-3,4,5-trihydroxy-6-[(5-hydroxy-4-oxo-2-phenylchromen-7-yl)oxy]oxane-2-carboxylic acid	[M+Na]+	null	0.73	TRUE	-1	453.08	C21H18O10	null	IDRSJGHHZXBATQ-ZFORQUDYSA-N	O=C(O)C1OC(OC2=CC(O)=C3C(=O)C=C(OC3=C2)C=4C=CC=CC4)C(O)C(O)C1O	530	FALSE	TRUE	FALSE	Normalized unit: Intensity; Annotation method: combined_ms2_pos_1	FALSE	FALSE	11244	0	0	0.95	0.48	0.84	0.54	16	0.19	1.35	61570.1	ID_01	453.07678:1033608 454.08145:284618 455.08612:0	77.50858:2441 80.94769:3037 81.06979:2690 81.96127:2459 96.41978:2570 100.11190:2696 134.47458:2579 146.87375:2696 147.07103:2320 153.42122:2434 164.20592:2647 184.09105:2474 321.61084:2595 348.17191:2635 413.05154:2726 453.07672:468233 453.18829:12232 453.24698:6155	0	0	2362645	2752689	2538530	441427	507361	239460	2726232	4803458	2718225	3757608	2049076	504760	237451
9657	9.468	386.209	low score: (2S,3S,4S,8R,9S,13R,14R,15S,16R)-3,4,8,14,15-pentahydroxy-2,13,16-trimethyl-6-methylidene-10-oxatetracyclo[7.6.1.0?,?.0??,??]hexadecan-11-one	[M+NH4]+	null	0.29	TRUE	-1	386.217	C19H28O7	null	YEMMVDQCVABATJ-BQHDQPCHSA-N	O=C1OC2C(O)C3C(=C)CC(O)C(O)C3(C)C4C(O)C(O)C(C)C1C24C	530	FALSE	TRUE	FALSE	Normalized unit: Intensity; Annotation method: combined_ms2_pos_1	FALSE	FALSE	9657	0	0	0.73	0.03	0.23	0.06	122	0.11	0.53	11.29	ID_02	386.20932:378170 387.21399:104034 388.21866:0	67.05408:3069 69.06969:7287 71.06367:2682 71.08540:2937 73.52498:2243 74.05991:3873 74.09616:7090 79.29843:2764 81.06977:4882 83.08545:5471 84.20263:2498 88.07555:9306 91.05398:4546 93.06992:2923 93.37024:2605 94.36723:2427 95.08533:9553 97.06485:4289 105.06966:6855 107.08537:5310 109.10094:8886 111.86762:2261 113.05938:2837 114.20118:2708 119.08533:4380 123.11681:4054 127.07456:2554 129.59917:22…	291954	2903	379505	281813	115292	290986	163326	189705	203714	246443	131861	235977	394903	223840	251783
3408	1.761	198.149	low score: (2S,4S)-4-Cyclohexylpyrrolidine-2-carboxylic acid	[M+H]+	null	0.61	TRUE	-1	198.149	C11H19NO2	null	XRZWVSXEDRYQGC-ZJUUUORDSA-N	N1[C@@H](C[C@H](C1)C1CCCCC1)C(=O)O	530	FALSE	TRUE	FALSE	Normalized unit: Intensity; Annotation method: combined_ms2_pos_1	FALSE	FALSE	3408	0	0	1	0.01	0.02	0.81	2	0.5	0.87	19.08	ID_01	198.14888:295642 199.15355:26582 200.15822:0	51.22299:2331 53.20443:2461 55.05410:7612 56.91650:2125 60.08072:3196 67.05415:3508 71.04896:4839 79.05424:3571 79.20841:2473 81.06975:4550 83.08551:2521 83.90258:2404 84.04426:2967 84.95948:3057 85.07607:2748 85.45099:2165 95.06058:5983 96.05257:2697 96.05542:24033 98.09618:3983 99.04391:2917 99.08044:3356 100.11213:3389 101.05949:7011 107.07307:3192 114.09073:2562 116.10680:13425 121.10112:7513…	39403	52855	730769	642460	573576	636316	935988	772857	939203	401384	559262	667212	753063	767211	731026
3409	6.533	198.149	low score: (2S,4S)-4-Cyclohexylpyrrolidine-2-carboxylic acid	[M+H-H2O]+	null	0.92	TRUE	-1	198.149	C11H19NO2	null	XRZWVSXEDRYQGC-ZJUUUORDSA-N	N1[C@@H](C[C@H](C1)C1CCCCC1)C(=O)O	530	FALSE	TRUE	FALSE	Normalized unit: Intensity; Annotation method: combined_ms2_pos_1	FALSE	FALSE	3409	0	0	1	0	0	0.23	15	0.07	0.59	94.44	ID_01	198.14886:1295964 199.15353:154447 200.15820:0	55.01785:11764 55.05423:44968 56.04945:3889 57.03350:8497 57.06988:22072 58.06507:4450 63.72665:2237 65.54120:2761 67.05421:35619 69.06984:124016 71.04911:8352 71.08545:7985 71.95228:2211 72.04447:2500 72.08076:5982 79.05418:35352 81.06982:31609 82.06505:4915 83.04913:13140 83.08552:21729 84.04433:3911 84.08070:4108 85.06484:3868 86.06001:13561 91.05424:12710 93.06979:47528 95.04906:5830 95.06026…	1289979	264818	2771735	7241242	1731888	5751774	4080076	1719437	2145362	4866452	3179075	3607227	3222856	2883582	1796004
10734	0.705	428.176	low score: (2s,6as,12as)-6a-hydroxy-8,9-dimethoxy-2-(prop-1-en-2-yl)-1,2,12,12a-tetrahydrochromeno[3,4-b]furo[2,3-h]chromen-6(6ah)-one	[M+NH4]+	null	0.88	TRUE	-1	428.17	C23H22O7	null	JFVKWCYZKMUTLH-GRWTVWFQSA-N	O=C1C2=CC=C3OC(C(=C)C)CC3=C2OC4COC5=CC(OC)=C(OC)C=C5C14O	530	FALSE	TRUE	FALSE	Normalized unit: Intensity; Annotation method: combined_ms2_pos_1	FALSE	FALSE	10734	0	0	0.85	0	0.64	0.01	62	0.05	0.76	430.15	ID_01	428.17606:7638486 429.18072:1422738 430.18539:250142	69.03339:12234 74.05990:11574 75.04391:14296 77.19343:3143 79.19356:2237 84.20883:2572 85.02827:34434 90.40964:2670 94.03991:4425 96.80521:2521 97.02825:174762 98.98441:4434 102.05480:5376 108.60677:2502 116.07050:4404 118.48844:2491 119.03508:40119 119.52034:2382 120.06113:4820 120.06535:61289 120.47207:2731 127.03880:9352 129.05466:3404 130.04977:6091 135.05374:4771 135.60962:4024 135.63982:280…	0	0	10478097	1832623	1817088	14750928	11859511	1098991	1037167	16965156	1657260	2355423	9985191	12107843	1661877
7120	5.899	311.122	low score: (3,6,9-trimethylidene-2-oxo-3a,4,5,6a,7,8,9a,9b-octahydroazuleno[4,5-b]furan-8-yl) acetate	[M+Na]+	null	0.92	TRUE	-1	311.125	C17H20O4	null	GKMFOEIZCLMZDE-UHFFFAOYSA-N	O=C1OC2C(C1=C)CCC(=C)C3CC(OC(=O)C)C(=C)C23	530	FALSE	TRUE	FALSE	Normalized unit: Intensity; Annotation method: combined_ms2_pos_1	FALSE	FALSE	7120	0	0	0.96	0.07	0.21	0.65	5	0.2	0.87	70.75	ID_03	311.12241:3416395 312.12707:622714 313.13174:57542	58.99498:4575 59.06027:44640 60.99070:15283 69.36324:2546 70.06499:12728 73.42949:2798 73.44244:2426 74.00574:4143 75.07180:2421 76.00157:10623 77.66100:2199 78.52309:2416 81.06970:3157 82.06513:4844 82.28015:2351 83.08525:3572 83.25767:2352 86.00571:3622 86.23279:2358 87.02615:4957 88.00156:8577 89.01954:2174 89.02195:26697 91.05408:123409 92.05744:19066 93.06092:3263 94.06494:10120 95.07279:921…	2178	0	10820524	6389125	9471746	13541721	6174809	10495761	13298002	7778609	10622559	6595507	11516493	10188174	5534403
13658	11.283	660.46	low score: (3.beta.,5.Xi.,9.Xi.,18.Xi.)-3-((2-Acetamido-2-deoxy-.beta.-D-glucopyranosyl)oxy)olean-12-en-28-oic acid	[M+H]+	null	0.55	TRUE	-1	660.447	C38H61NO8	null	VRFWJSCLROXBBW-KQVKPJFMSA-N	NA	530	FALSE	TRUE	FALSE	Normalized unit: Intensity; Annotation method: combined_ms2_pos_1	FALSE	FALSE	13658	0	0	0.62	0	null	null	50	null	0.31	53787.9	ID_01	660.45990:1800891 661.46457:644063 662.46924:131546	79.05398:32676 80.89555:3096 81.06961:84162 83.08524:72464 85.06467:6500 85.10107:3774 86.09619:2733 91.05390:7635 93.06956:55060 95.08520:102388 95.68758:2850 97.06458:7016 97.10085:56701 98.05980:3350 98.95441:2377 99.08022:6951 107.08519:43148 109.10085:75823 111.08009:13213 111.11650:30973 113.09592:3864 121.10084:119997 122.16494:2548 123.11647:38879 124.01556:3670 125.09589:4806 125.13215:2…	0	0	1451583	176001	121938	1683199	473962	48916	54150	3680651	124753	146195	1068969	1784839	128773
10179	0.981	405.217	low score: (3aR,3a1S,5S,5aS,10bS)-methyl 6-acetyl-3a-ethyl-2,3,3a,3a1,4,5,5a,6,11,12-decahydro-1H-indolizino[8,1-cd]carbazole-5-carboxylate	[M+Na]+	null	0.78	TRUE	-1	405.22	C23H30N2O3	null	DHHMVJWGDXKKSV-HFOUZCJZSA-N	O=C(OC)C1CC2(CC)CCCN3CCC4(C=5C=CC=CC5N(C(=O)C)C14)C32	530	FALSE	TRUE	FALSE	Normalized unit: Intensity; Annotation method: combined_ms2_pos_1	FALSE	FALSE	10179	0	0	0.95	0.35	0.41	0.75	1	1	1.27	59.27	ID_02	405.21686:356453 406.22153:66384 407.22619:0	69.03334:4788 72.08057:15499 82.55074:2877 85.07574:7563 88.91491:2556 91.42097:3081 92.99413:3231 94.70148:2685 97.02814:167705 98.03162:3111 108.95661:2605 113.03445:8179 116.07050:3263 118.03094:2984 137.10699:9580 157.09683:5691 163.77640:2569 173.39064:2634 175.11911:2958 176.99464:2581 187.10753:7284 197.12830:13659 209.05562:3457 215.13887:27033 220.92407:2481 227.06668:4488 228.13428:4632…	0	0	1145211	2499089	2259833	356602	549728	1551983	1220229	302504	1940406	1352292	951688	793115	2956777
3730	0.903	211.069	low score: (3aR,6R,6aR)-6-(hydroxymethyl)-2,2-dimethyldihydrofuro[3,4-d][1,3]dioxol-4(3aH)-one	[M+Na]+	null	0.92	TRUE	-1	211.06	C8H12O5	null	NHHKFJCWLPPNCN-UHFFFAOYSA-N	O=C1OC(CO)C2OC(OC12)(C)C	530	FALSE	TRUE	FALSE	Normalized unit: Intensity; Annotation method: combined_ms2_pos_1	FALSE	FALSE	3730	0	0	0.67	0.29	0.31	0.75	1	1	1.06	21.92	ID_01	211.06891:1132979 212.07358:108957 213.07824:0	52.29050:2832 55.01780:2690 55.05408:9243 57.06973:7077 58.25082:2352 58.94326:2442 59.43327:2138 61.80256:2276 67.02235:2312 67.05408:13863 69.06982:5276 71.04902:4759 71.08537:5085 73.41582:2366 74.96442:2227 79.05401:7254 81.06970:18772 83.08531:3085 91.05401:9479 93.06976:4335 95.04900:7061 95.08530:20962 105.03326:19055 105.04459:2958 105.06995:5784 107.08556:6609 109.06464:3569 109.10098:77…	0	2039	2856335	2448252	2643981	2817128	2020692	1253641	772872	2872414	2230893	1184293	2219786	5887602	3111929
2111	11.215	155.07	low score: (3aR,7aS)-Hexahydro-2-benzofuran-1,3-dione	[M+H]+	null	0.92	TRUE	-1	155.07	C8H10O3	null	MUTGBJKUEZFXGO-OLQVQODUSA-N	O1C(=O)[C@@H]2[C@@H](CCCC2)C1=O	530	FALSE	TRUE	FALSE	Normalized unit: Intensity; Annotation method: combined_ms2_pos_1	FALSE	FALSE	2111	0	0	1	0.02	0.03	0.46	3	0.67	0.79	21.71	ID_01	155.07033:1483737 156.07500:180233 157.07966:134611	53.03852:5817 55.05409:8466 55.57848:2348 58.95317:8225 61.65849:2306 62.40585:2690 65.03857:4963 67.05406:12008 69.06969:2562 71.04900:3763 72.60668:2590 79.05404:31719 81.06969:183974 83.74322:2568 89.95216:2548 90.90303:25879 95.08527:10719 107.51293:2768 108.91361:5846 108.95892:4262 108.98985:11493 109.06462:14839 109.10092:7083 112.47585:2899 113.01868:5524 122.92920:8579 126.13735:2819 127…	92093	281578	1575929	3269627	3009128	2410329	810709	1915701	1838819	3011835	3067925	3974325	2199163	1439274	2599093
5432	7.756	266.173	low score: (3aS,5R,5aS,8aS,9aR)-5,8a-dimethyl-1-methylidene-3a,4,5,5a,6,7,9,9a-octahydroazuleno[6,7-b]furan-2,8-dione	[M+NH4]+	null	0.98	TRUE	-1	266.175	C15H20O3	null	DCKYPAZZUYXYTC-SCGWIAOYSA-N	O=C1OC2CC(C)C3CCC(=O)C3(C)CC2C1=C	530	FALSE	TRUE	FALSE	Normalized unit: Intensity; Annotation method: combined_ms2_pos_1	FALSE	FALSE	5432	0	0	0.97	0.68	0.94	0.74	4	0.25	1.59	600.8	ID_02	266.17264:11450659 267.17731:1716269 268.18197:126841	56.18002:2464 62.84698:2403 67.05404:2994 80.94766:4186 91.78231:2641 93.06975:4227 95.90736:2487 96.08896:2373 115.05407:3054 116.70306:2587 117.06940:2992 118.79867:2501 128.05402:2239 136.06183:2985 141.73264:2502 145.02254:2544 156.08057:13554 157.08846:17591 170.09605:3484 171.10410:8328 173.39067:2453 188.18735:2680 190.49524:2869 219.19318:2852 221.05086:3550 236.07410:22723 251.06114:1814…	2255388	605545	25034566	19596379	4578403	18229092	12675562	3403453	5580003	11378411	14436150	16612820	22214469	12026304	4105993
2114	0.806	155.073	low score: (3aS,7aS)-Hexahydro-2-benzofuran-1,3-dione	[M+H]+	null	0.35	TRUE	-1	155.07	C8H10O3	null	MUTGBJKUEZFXGO-WDSKDSINSA-N	O1C(=O)[C@@H]2[C@H](CCCC2)C1=O	530	FALSE	TRUE	FALSE	Normalized unit: Intensity; Annotation method: combined_ms2_pos_1	FALSE	FALSE	2114	0	0	0.97	0	0.01	0.76	4	0.5	0.83	8.41	ID_01	155.07260:781741 156.07727:152151 157.08194:167097	53.03852:6755 54.03370:17443 55.01777:5846 55.04154:7378 55.05408:36163 56.04929:3085 56.96466:4832 57.03331:9244 57.06976:7021 58.06493:2758 63.94213:56041 64.94994:8534 65.03841:9077 67.05405:108906 69.03339:4228 69.06970:8499 71.01263:3676 71.04894:12301 74.96638:2907 78.96559:3646 79.05402:13478 80.04935:3204 80.94484:35747 81.03333:4676 81.04453:48801 81.06968:40205 81.95265:29185 82.02851:9…	389413	327600	1525647	1490979	1752598	1314006	1087730	710734	658148	1359882	796830	1719613	1050040	1274739	1218798
11440	11.331	465.37	low score: (3beta)-lup-20(29)-ene-3,28-diol	[M+Na]+	null	0.92	TRUE	-1	465.37	C30H50O2	null	FVWJYYTZTCVBKE-ROUWMTJPSA-N	OCC12CCC(C(=C)C)C2C3CCC4C5(C)CCC(O)C(C)(C)C5CCC4(C)C3(C)CC1	530	FALSE	TRUE	FALSE	Normalized unit: Intensity; Annotation method: combined_ms2_pos_1	FALSE	FALSE	11440	0	0	1	0.25	0.95	0.32	15	0.13	1.23	27405.9	ID_03	465.37030:2048539 466.37497:660614 467.37964:0	67.05399:3284 69.06973:2824 69.66168:2432 71.08541:3187 74.86979:2811 77.05587:2768 81.06988:3804 86.09629:15173 87.25491:2460 89.14724:2650 95.08543:4528 107.08513:2627 109.10110:5283 124.99982:12860 129.52617:2660 173.39130:9314 177.35262:2813 184.07339:112589 202.79295:2811 236.23770:3140 293.74506:2714 354.20285:2974 412.10370:2511 429.37021:3472 433.36343:3423 447.33102:6066 462.52429:2579 4…	22230	9750	3991890	5204516	4796849	4611178	2650787	3722289	3670207	4702171	3944937	5154821	3216301	2585123	4688155
11441	11.425	465.37	low score: (3beta)-lup-20(29)-ene-3,28-diol	[M+Na]+	null	0.82	TRUE	-1	465.37	C30H50O2	null	FVWJYYTZTCVBKE-ROUWMTJPSA-N	OCC12CCC(C(=C)C)C2C3CCC4C5(C)CCC(O)C(C)(C)C5CCC4(C)C3(C)CC1	530	FALSE	TRUE	FALSE	Normalized unit: Intensity; Annotation method: combined_ms2_pos_1	FALSE	FALSE	11441	0	0	1	0.18	0.85	0.19	8	0.38	1.14	235.05	ID_02	465.37039:1561338 466.37506:532490 467.37973:97579	68.34137:2565 68.36117:2625 69.21001:2304 71.54405:2640 73.18937:2512 80.11391:2384 88.40479:2550 95.08527:3184 130.07898:2747 137.11649:3047 139.70073:2532 140.24045:3025 173.39192:8480 221.67235:2825 248.89838:2518 256.63489:2750 288.14572:2520 313.59140:2824 314.28076:2479 315.98773:2763 341.88251:2701 369.14999:2988 389.76950:2600 465.22833:9485 465.33713:31926 465.36957:910195 466.37350:4153	8281	0	2944120	5265151	4925576	2447384	1109639	2816723	3109853	4136817	3729069	4259172	2710842	1690119	3721591
9038	6.698	367.132	low score: (3E,12E)-3,12-dimethyl-8-methylidene-6,18-dioxatricyclo[14.2.1.0?,?]nonadeca-3,12,16(19)-triene-7,17-dione	[M+K]+	null	0.92	TRUE	-1	367.131	C20H24O4	null	KTYZKXFERQUCPX-SPUCVAIDSA-N	O=C1OC2C=C1CCC=C(C)CCC3C(=C)C(=O)OC3C=C(C)C2	530	FALSE	TRUE	FALSE	Normalized unit: Intensity; Annotation method: combined_ms2_pos_1	FALSE	FALSE	9038	0	0	0.98	0.09	0.28	0.55	7	0.14	0.88	1626.21	ID_02	367.13251:30892802 368.13718:6009107 369.14184:582989	70.73856:2601 80.94783:3571 88.15043:2185 91.05398:2562 101.60983:2647 114.03724:4203 153.32654:2626 160.04245:7336 174.05811:4008 180.14496:2900 188.07416:2945 229.46594:2833 239.01775:2412 252.78275:2521 259.38782:2500 298.34766:2874 367.17322:13563 367.20892:7749 367.33536:4970	2508	3478	70049604	32395914	46011084	103283347	32694011	45244296	59006384	46029960	46722058	26252153	58663519	61032658	21029330
12274	10.008	521.266	low score: (3E,5S,7R,8R,11E,13S,15R,16R)-3,5,7,11,13,15-hexamethyl-8,16-bis(1,3-oxazol-5-ylmethyl)-1,9-dioxacyclohexadeca-3,11-diene-2,10-dione	[M+Na]+	null	0.88	TRUE	-1	521.262	C28H38N2O6	null	LAJRJVDLKYGLOO-FWSDNECISA-N	O=C1OC(CC=2OC=NC2)C(C)CC(C=C(C(=O)OC(CC=3OC=NC3)C(C)CC(C=C1C)C)C)C	530	FALSE	TRUE	FALSE	Normalized unit: Intensity; Annotation method: combined_ms2_pos_1	FALSE	FALSE	12274	0	0	0.92	0	0.02	0.04	3	0.33	0.54	9440.77	ID_03	521.26648:826276 522.27115:183092 523.27581:0	71.07289:15839 72.07620:3019 74.71808:2500 79.05424:2834 81.06989:6084 86.09635:267151 87.09970:62504 91.52283:2444 93.06980:4519 95.08547:6695 98.98409:27567 104.10689:36428 105.06974:3675 105.11028:3929 107.08554:4094 109.10110:3679 119.75169:2883 124.41364:2532 124.99982:283437 126.00316:16793 129.04327:2565 136.93114:9302 154.94186:6183 157.03160:2557 172.95256:5597 173.38971:4756 175.69998:2…	0	0	2267284	3108375	2844217	2791683	370940	223722	302781	3276106	2262806	2127585	1571487	835613	1176447
1734	0.705	141.066	low score: (3-Oxo-2-piperazinyl)acetic acid	[M+H-H2O]+	null	0.92	TRUE	-1	141.066	C6H10N2O3	null	DXJIRWKIYQMFBA-UHFFFAOYSA-N	N1CCNC(=O)C1CC(=O)O	530	FALSE	TRUE	FALSE	Normalized unit: Intensity; Annotation method: combined_ms2_pos_1	FALSE	FALSE	1734	0	0	1	0.07	0.07	0.79	2	1	1	21.13	ID_03	141.06580:1115561 142.07046:88809 143.07513:112380	53.03851:3675 53.20267:2414 54.03370:8826 54.62759:2616 55.05412:7263 57.03333:4502 60.39434:2233 63.61510:2995 63.94225:3858 64.56963:2820 65.64674:2697 67.05405:17597 68.04932:16455 70.06506:4314 70.45438:2984 71.04912:5691 71.58697:2506 81.04453:121442 81.06968:15547 90.50778:2465 95.04887:7339 95.06015:155998 95.08533:24465 96.00769:2422 96.06796:23550 97.03935:9895 97.06462:6952 97.07592:322…	84755	224915	2324537	1142252	1676053	3522134	2951370	2323222	1291915	2262449	1228231	1436629	2339488	2707974	1783561
1735	0.899	141.066	low score: (3-Oxo-2-piperazinyl)acetic acid	[M+H-H2O]+	null	0.57	TRUE	-1	141.066	C6H10N2O3	null	DXJIRWKIYQMFBA-UHFFFAOYSA-N	N1CCNC(=O)C1CC(=O)O	530	FALSE	TRUE	FALSE	Normalized unit: Intensity; Annotation method: combined_ms2_pos_1	FALSE	FALSE	1735	0	0	1	0.01	0.02	0.8	2	1	0.95	12.45	ID_02	141.06577:411029 142.07043:0 143.07510:73628	54.03372:7649 55.01777:4935 55.05410:9962 56.96466:9593 57.03349:5324 57.06979:5070 60.32006:2376 63.94215:20396 67.05408:25212 68.04935:11118 69.06979:3088 71.04906:7572 71.07198:2475 71.08540:2674 79.05418:4042 80.94490:17067 81.03336:2467 81.04456:120838 81.06970:21331 81.95273:6117 85.02814:3974 95.04894:7668 95.06017:45793 95.08274:2887 95.08536:35525 97.03943:6381 97.06460:7277 98.95560:536…	107442	102541	1919783	705036	1169681	2392095	3422105	991664	370536	1319861	915882	565798	1591732	3890626	1392003
2956	6.215	181.163	low score: (3R)-3-Hydroxydodecanoic acid	[M+H-2H2O]+	null	0.57	TRUE	-1	181.159	C12H24O3	null	MUCMKTPAZLSKTL-LLVKDONJSA-N	OC(=O)C[C@@H](CCCCCCCCC)O	530	FALSE	TRUE	FALSE	Normalized unit: Intensity; Annotation method: combined_ms2_pos_1	FALSE	FALSE	2956	0	0	0.89	0	0.01	0	22	0.05	0.46	5.77	ID_01	181.16342:312992 182.16809:0 183.17276:24795	55.05410:9662 56.51773:2595 59.05941:38842 59.06749:13151 62.02063:2360 64.25555:2578 65.03857:3594 67.05403:7780 69.06978:5544 71.04912:2777 72.07086:17956 73.65099:2634 74.08650:6884 75.06220:2473 79.05406:7822 81.03328:4876 81.06974:9332 83.04898:5221 84.95956:7763 87.08983:3632 87.82169:2495 90.46900:2247 91.05405:7594 93.06967:13730 95.04892:11236 95.08539:8663 96.38606:2392 97.06475:4171 98…	172574	76875	988740	1487093	1301221	1362919	1488169	930733	1068432	416641	1154232	796618	977086	1112077	1542882
7274	10.222	315.11	low score: (3R)-4,4-dimethyl-3-[(2S,3R,4S,5S,6R)-3,4,5-trihydroxy-6-(hydroxymethyl)oxan-2-yl]oxyoxolan-2-one	[M+Na]+	null	0.06	TRUE	-1	315.105	C12H20O8	null	BFCZPWYLRHFBNO-DTJAAUDXSA-N	O=C1OCC(C)(C)C1OC2OC(CO)C(O)C(O)C2O	530	FALSE	TRUE	FALSE	Normalized unit: Intensity; Annotation method: combined_ms2_pos_1	FALSE	FALSE	7274	0	0	0.89	0.65	0.75	0.78	2	0.5	1.49	32.36	ID_05	315.10977:420270 316.11444:68813 317.11911:0	63.99944:2807 67.05411:2535 69.06993:3490 71.08555:3399 80.32281:2488 81.06978:2970 85.10120:2607 91.05415:5332 93.06983:4490 95.08551:4092 117.06974:5395 119.08582:2885 123.25071:2688 182.16556:2564 184.76318:2521 187.11168:9134 188.62680:2714 190.75307:2441 206.21515:2425 208.87128:2946 209.53482:2478 214.85672:2621 269.11353:2449 273.09125:21798 302.98383:2881 315.10999:355328 315.19388:12031 …	6985973	2476404	416186	240577	204413	146978	307754	421016	232551	65332	88335	34350	53846	125130	66080
12551	9.343	542.207	low score: (3R,5aS,6R,8aS,9R,10S,12R,12aR)-3,6,9-trimethyldecahydro-3H-3,12-epoxy[1,2]dioxepino[4,3-i]isochromen-10-yl 4-((3,4-dihydroxyphenethyl)amino)-4-oxobutanoate	[M+Na]+	null	0.8	TRUE	-1	542.2	C27H37NO9	null	LBQUZEGPLOWJBH-NHLWRVOBSA-N	O=C(OC1OC2OC3(OOC24C(CC3)C(C)CCC4C1C)C)CCC(=O)NCCC5=CC=C(O)C(O)=C5	530	FALSE	TRUE	FALSE	Normalized unit: Intensity; Annotation method: combined_ms2_pos_1	FALSE	FALSE	12551	0	0	0.83	0	null	0.5	5	0.4	0.65	28381.6	ID_01	542.20660:883051 543.21127:230582 544.21594:48202	77.01099:2131 79.04169:2349 80.21561:2719 83.04893:76737 86.04412:2772 89.05937:7626 91.05409:5762 98.98396:4179 104.10686:3270 105.06958:3604 115.05400:5981 123.11709:3416 125.75097:2598 129.06964:11857 131.08514:6119 133.08580:6349 133.10072:4344 141.06963:38055 147.08008:6260 147.11650:16830 159.08015:23925 163.01544:3213 169.07596:14361 173.40205:9411 175.01521:15343 183.30255:3106 184.07338:…	0	0	594128	410242	237359	572641	299301	300343	302232	403248	237164	382803	662778	372616	521339
7521	10.07	321.24	low score: (3S)-5-[(1S,8aR)-2,5,5,8a-tetramethyl-4-oxo-4a,6,7,8-tetrahydro-1H-naphthalen-1-yl]-3-methylpentanoic acid	[M+H]+	null	1	TRUE	-1	321.242	C20H32O3	null	JJGYRVZPUJUFTR-DRWSLCSESA-N	O=C(O)CC(C)CCC1C(=CC(=O)C2C(C)(C)CCCC12C)C	530	FALSE	TRUE	FALSE	Normalized unit: Intensity; Annotation method: combined_ms2_pos_1	FALSE	FALSE	7521	0	0	0.98	0.72	0.72	0.72	2	1	1.61	409.81	ID_02	321.24026:7364436 322.24493:1442573 323.24960:0	59.52430:2627 65.98861:2558 67.05416:6755 69.06972:41895 79.05409:6078 80.76921:2452 81.06972:20236 83.08548:6518 84.44662:2916 85.06437:2979 91.05414:4366 93.06972:13570 95.04901:5124 95.08533:19026 98.47820:2426 105.03332:28183 105.06978:13073 107.08536:12653 109.10094:17722 111.11665:63565 112.04752:2654 119.08535:9132 121.10107:10680 123.08036:5111 123.11665:13363 125.09615:3999 127.50661:245…	61355077	8261354	29349918	26304443	23980280	34022585	28289352	30099923	26328505	24783156	25076442	26058658	26726365	27716933	26226611
12793	10.841	562.164	low score: (3S,5R,8S)-2-[(benzoyloxy)methyl]-8-methyl-3-{[(2S,3R,4S,5S,6R)-3,4,5-trihydroxy-6-(hydroxymethyl)oxan-2-yl]oxy}-9,10-dioxatetracyclo[4.3.1.0?,?.0?,?]decane-6-sulfonic acid	[M+NH4]+	null	0.92	TRUE	-1	562.159	C23H28O13S	null	IRBLIRNSGBXQFB-HJOPEMAASA-N	O=C(OCC12C3OC4(C)CC(O3)(C2CC41OC5OC(CO)C(O)C(O)C5O)S(=O)(=O)O)C=6C=CC=CC6	530	FALSE	TRUE	FALSE	Normalized unit: Intensity; Annotation method: combined_ms2_pos_1	FALSE	FALSE	12793	0	0	0.89	0	null	0.06	29	0.03	0.47	162425	ID_01	562.16418:5959748 563.16885:1008240 564.17352:0	75.75181:2400 81.06994:2531 86.09633:18522 87.09972:3427 88.07576:5505 93.12452:2424 100.11201:9620 104.10301:5052 104.10690:104123 105.11021:17445 108.59960:2366 110.55356:2265 111.90383:2545 123.11700:2537 136.06140:2487 146.98154:13451 171.19318:2642 173.40163:7542 176.84799:2592 184.07372:6446 185.11447:4045 250.14029:3072 278.24570:131175 279.24893:24108 288.21710:2593 306.27695:148674 307.2…	107875	130375	4005820	3156219	3077931	2607433	1383732	1180822	1352918	3185663	2152766	2561590	3961447	1725676	2399224
4229	3.538	227.175	low score: (3S,6S)-3,6-di-sec-butylpiperazine-2,5-dione	[M+H]+	null	0.92	TRUE	-1	227.18	C12H22N2O2	null	ZRLVJNQOEORYIS-QLEHZGMVSA-N	O=C1NC(C(=O)NC1C(C)CC)C(C)CC	530	FALSE	TRUE	FALSE	Normalized unit: Intensity; Annotation method: combined_ms2_pos_1	FALSE	FALSE	4229	0	0	0.91	0.02	0.96	0.01	23	0.17	0.97	78.47	ID_01	227.17554:6756236 228.18020:905932 229.18487:0	53.03845:2508 54.03374:2808 55.01777:19423 55.05416:48928 57.03325:3023 57.06977:7579 65.64054:2342 67.05412:32317 68.04778:2480 68.04937:23116 69.06976:188114 70.06499:11016 71.04897:12706 71.08541:16033 72.04449:2688 72.08063:18894 77.03846:4665 79.05409:253768 79.11161:2526 80.79337:2746 81.05716:4094 81.06976:8696 83.08546:4623 84.08062:6436 85.06468:6110 85.10129:2541 86.06023:3693 86.09629:…	112293	93945	11576590	6538401	14028388	7009179	6835234	11183517	8290295	4499496	7019885	6151157	10979463	8456710	6347499
4889	3.538	249.157	low score: (3S,6S)-3,6-di-sec-butylpiperazine-2,5-dione	[M+Na]+	null	0.92	TRUE	-1	249.16	C12H22N2O2	null	ZRLVJNQOEORYIS-QLEHZGMVSA-N	O=C1NC(C(=O)NC1C(C)CC)C(C)CC	530	FALSE	TRUE	FALSE	Normalized unit: Intensity; Annotation method: combined_ms2_pos_1	FALSE	FALSE	4889	0	0	0.97	0.01	null	0.88	2	1	0.95	51.42	ID_01	249.15756:2276456 250.16223:364950 251.16690:42110	56.26273:2338 57.27225:2082 59.04912:2395 72.10588:2401 91.05402:3092 93.96062:2672 95.08558:3044 105.06974:4164 109.10071:2880 115.07526:2604 118.07753:5843 133.67055:3013 136.07307:1968972 154.08360:8899 156.42567:2624 161.09575:7129 173.40085:4345 178.65283:2463 186.59158:2449 188.36559:2447 197.14600:2556 199.96925:2939 209.89816:2592 249.12335:5751 249.14601:5041 249.18381:5564	11938	0	4044953	2287323	5160422	2281575	1827270	3304160	2327195	1286088	2094095	1888780	3536242	2573005	1759196
10492	10.965	417.277	low score: (3Z)-3-[[1,6-dimethyl-2-[(1E,3E)-penta-1,3-dienyl]-4a,5,6,7,8,8a-hexahydro-2H-naphthalen-1-yl]-hydroxymethylidene]-5-(1-hydroxyethyl)pyrrolidine-2,4-dione	[M+NH4]+	null	0.9	TRUE	-1	417.275	C24H33NO4	null	AIFXMSDWXBFQTF-SNXGECCISA-N	O=C1C(C(O)=NC1C(O)C)=C(O)C2(C)C(C=CC=CC)C=CC3CC(C)CCC32	530	FALSE	TRUE	FALSE	Normalized unit: Intensity; Annotation method: combined_ms2_pos_1	FALSE	FALSE	10492	0	0	0.98	0.09	0.09	0.41	50	0.38	0.78	123.25	ID_03	417.27664:1206323 418.28131:375262 419.28598:0	64.02491:2536 64.09975:2336 66.65206:2203 67.05396:4527 69.06970:5886 71.08533:2985 81.06948:13424 83.08511:7656 91.05373:4957 93.06965:6072 94.37520:2508 95.08505:16805 97.10072:2886 100.11199:2754 104.58643:2480 105.06959:5845 107.08501:10146 109.10062:12972 115.49084:2752 117.05414:9483 117.06936:3245 118.05760:2934 119.08496:8679 121.10068:8318 123.07955:3790 123.11645:5806 131.08511:5765 133…	0	0	1226845	1719474	1456287	1694468	750323	966581	1051197	2087606	1408917	1422381	1028284	954173	1312691
4157	6.853	225.11	low score: (3Z)-3-butylidene-6,7-dihydroxy-4,5,6,7-tetrahydro-2-benzofuran-1-one	[M+H]+	null	0.69	TRUE	-1	225.11	C12H16O4	null	DQNGMIQSXNGHOA-WTKPLQERSA-N	O=C1OC(=CCCC)C2=C1C(O)C(O)CC2	530	FALSE	TRUE	FALSE	Normalized unit: Intensity; Annotation method: combined_ms2_pos_1	FALSE	FALSE	4157	0	0	1	0.1	0.14	0.87	2	1	1.08	6.39	ID_02	225.10980:387602 226.11447:50416 227.11914:0	55.05424:5710 57.03345:6140 57.06974:10685 60.20210:2511 64.13023:2593 67.05403:10007 68.87672:2549 69.06975:9610 71.04906:3399 71.08556:3112 77.03847:3500 79.05404:8074 81.06975:17552 83.04906:4407 83.08532:6224 84.29769:2466 84.95960:6692 91.05403:12899 93.06972:9441 95.04890:12845 95.08538:18612 97.06475:5532 99.04398:6275 99.08039:3036 99.52128:2439 105.03336:10896 105.06964:9599 107.08534:85…	3543194	802091	1122067	1118583	922413	997540	1346010	867905	601418	1150631	987618	945872	865907	633679	557564
4158	7.154	225.11	low score: (3Z)-3-butylidene-6,7-dihydroxy-4,5,6,7-tetrahydro-2-benzofuran-1-one	[M+Na]+	null	0.96	TRUE	-1	225.11	C12H16O4	null	DQNGMIQSXNGHOA-WTKPLQERSA-N	O=C1OC(=CCCC)C2=C1C(O)C(O)CC2	530	FALSE	TRUE	FALSE	Normalized unit: Intensity; Annotation method: combined_ms2_pos_1	FALSE	FALSE	4158	0	0	1	0.1	0.14	0.87	2	1	1.08	17.84	ID_02	225.10989:880570 226.11456:91695 227.11923:15775	55.05424:5710 57.03345:6140 57.06974:10685 60.20210:2511 64.13023:2593 67.05403:10007 68.87672:2549 69.06975:9610 71.04906:3399 71.08556:3112 77.03847:3500 79.05404:8074 81.06975:17552 83.04906:4407 83.08532:6224 84.29769:2466 84.95960:6692 91.05403:12899 93.06972:9441 95.04890:12845 95.08538:18612 97.06475:5532 99.04398:6275 99.08039:3036 99.52128:2439 105.03336:10896 105.06964:9599 107.08534:85…	2625344	989189	2935050	2916021	2641723	3366102	3281107	2914484	2584743	3025660	3506852	3319300	2044166	2368023	2461566
4118	8.838	223.206	low score: (4,8,8-trimethyldecahydro-1,4-methanoazulen-9-yl)methanol	[M+H]+	null	0.84	TRUE	-1	223.206	C15H26O	null	VZJHQHUOVIDRCF-UHFFFAOYSA-N	OCC1C2CCC3C2C(C)(C)CCCC13C	530	FALSE	TRUE	FALSE	Normalized unit: Intensity; Annotation method: combined_ms2_pos_1	FALSE	FALSE	4118	0	0	1	0.19	0.26	0.56	37	0.46	0.99	27.68	ID_01	223.20564:746054 224.21031:115126 225.21498:23963	55.05410:14483 57.06973:15322 59.04898:9540 65.03850:5704 67.05407:12856 69.06969:8828 71.08537:3120 73.06461:36362 76.46092:2414 77.03846:2792 79.05402:14922 81.06969:16839 83.04897:2357 83.08533:12140 83.85673:2631 84.95958:5836 85.06461:4492 90.63337:2385 91.05399:27383 91.05730:5340 92.05733:5118 93.06966:29157 95.04887:9419 95.08534:20449 97.06484:3292 98.50598:2641 105.03335:5741 105.04480:…	862067	497655	1257061	1893390	1758762	2506126	2023959	1043763	1575728	2520145	1614984	1554049	1277596	1159640	1408746
7846	10.092	331.225	low score: (4aR,5aS,9R)-9-ethynyl-9a,11b-dimethylhexadecahydrocyclopenta[1,2]phenanthro[8a,9-b]oxirene-3,9-diol	[M+H]+	null	1	TRUE	-1	331.22	C21H30O3	null	ODMURDDTNPVMMD-DRLLMQHUSA-N	C#CC1(O)CCC2C3CC4OC54CC(O)CCC5(C)C3CCC21C	530	FALSE	TRUE	FALSE	Normalized unit: Intensity; Annotation method: combined_ms2_pos_1	FALSE	FALSE	7846	0	0	0.9	0.74	0.67	0.75	1	1	1.57	141.17	ID_01	331.22461:3912237 332.22928:910020 333.23394:52085	63.68352:2709 67.05411:5558 69.06958:12359 71.08539:4098 76.10213:2479 79.05401:4412 81.06966:18892 83.08530:12664 86.06003:3508 91.05403:7557 93.06965:10057 95.08521:13062 97.10091:6081 98.98397:2694 105.06963:9071 107.08538:6177 109.10088:13137 111.11655:3842 112.59217:2763 117.06990:2789 119.08521:11575 121.06495:3146 121.10111:6368 123.11652:7391 129.06966:3713 131.08527:7567 133.10086:7605 1…	2342736	1181813	8449454	9094328	7843966	10586796	7832201	7855725	7510138	8338467	8029616	9287289	7709618	8554520	7859642
8615	10.004	353.209	low score: (4aR,5aS,9R)-9-ethynyl-9a,11b-dimethylhexadecahydrocyclopenta[1,2]phenanthro[8a,9-b]oxirene-3,9-diol	[M+Na]+	null	0.92	TRUE	-1	353.21	C21H30O3	null	ODMURDDTNPVMMD-DRLLMQHUSA-N	C#CC1(O)CCC2C3CC4OC54CC(O)CCC5(C)C3CCC21C	530	FALSE	TRUE	FALSE	Normalized unit: Intensity; Annotation method: combined_ms2_pos_1	FALSE	FALSE	8615	0	0	1	0.48	0.46	0.75	1	1	1.38	55.42	ID_04	353.20905:1710400 354.21371:313303 355.21838:0	62.15479:2537 65.29859:2541 67.05413:6061 69.06972:7287 81.06965:11599 83.08540:5996 87.40026:2265 91.05420:3169 93.06973:5750 95.08521:13436 97.10105:3971 105.06954:4975 106.40100:2593 107.08530:5382 109.10091:11344 119.08517:7339 121.10075:10460 123.08022:5491 123.11655:7831 133.10068:7757 133.63091:2251 135.11667:5560 137.09567:2900 137.13217:3969 148.94574:2463 149.13214:4140 149.36406:2638 1…	417501	185002	3615802	2225810	2288068	3264107	3919194	3940541	4011567	1684154	2549256	2271157	3439140	4003689	3699201
13790	10.596	676.455	low score: (4aR,5R,6aS,6bR,10S,12aR)-10-[(2R,3R,4R,5S,6R)-3-acetamido-4,5-dihydroxy-6-(hydroxymethyl)oxan-2-yl]oxy-5-hydroxy-2,2,6a,6b,9,9,12a-heptamethyl-1,3,4,5,6,6a,7,8,8a,10,11,12,13,14b-tetradecahydropicene-4a-carboxylic acid	[M+H]+	null	0.57	TRUE	-1	676.442	C38H61NO9	null	ZZVZUHRMTUSANL-XACBXLEPSA-N	O=C(O)C12CCC(C)(C)CC2C3=CCC4C5(C)CCC(OC6OC(CO)C(O)C(O)C6N=C(O)C)C(C)(C)C5CCC4(C)C3(C)CC1O	530	FALSE	TRUE	FALSE	Normalized unit: Intensity; Annotation method: combined_ms2_pos_1	FALSE	FALSE	13790	0	0	0.65	0.04	0.41	0.45	4	0.25	0.74	72698.3	ID_02	676.45477:1108166 677.45944:441222 678.46411:0	81.06967:3362 82.77022:2703 86.09623:288643 95.08550:6144 98.25130:2563 98.98401:35147 104.10681:25923 109.10088:2946 110.01482:2477 122.86078:2406 124.99973:251919 140.29242:2620 146.98184:10977 147.11681:2614 162.45876:2744 166.06311:3554 168.63411:2683 181.34729:2585 184.07349:2369777 185.07686:7209 192.65686:2551 237.11284:3662 278.24573:5230 311.29541:2593 341.30606:7929 349.82867:2757 387.5…	0	0	1236266	391887	243304	3672983	2857515	725617	1007019	1908062	355791	1219715	2053950	5388038	1292685
4948	0.536	251.16	low score: (4aR,5S,8aS,9aR)-9a-hydroxy-3,4a,5-trimethyl-5,6,7,8,8a,9-hexahydro-4H-benzo[f][1]benzofuran-2-one	[M+H]+	null	0.39	TRUE	-1	251.164	C15H22O3	null	QKYLNUXCPSRUNA-YZENIEGJSA-N	O=C1OC2(O)C(=C1C)CC3(C)C(C)CCCC3C2	530	FALSE	TRUE	FALSE	Normalized unit: Intensity; Annotation method: combined_ms2_pos_1	FALSE	FALSE	4948	0	0	0.92	0.19	0.34	0.29	70	0.23	0.86	10.89	ID_04	251.16020:290959 252.16487:0 253.16954:0	55.05418:4548 55.54799:2635 57.06977:2944 59.04903:14485 61.50490:2567 67.05408:7160 69.06969:4476 76.11465:2560 79.05414:5266 80.82156:2446 81.06974:9019 91.05409:2710 93.06975:5510 94.71158:2534 95.08532:9888 97.02832:4939 107.08526:4233 109.10095:4760 114.34426:2869 121.10098:6077 127.47255:2691 135.11668:3742 136.06155:2946 149.02315:7336 155.80696:2618 157.07629:4891 170.09647:3799 233.15393…	187892	22020	435527	137356	292787	548488	315984	387317	1571060	196376	497071	146482	505750	753056	173174
14109	10.377	721.363	low score: (4E)-4-[3-[4,5-dihydroxy-6-(hydroxymethyl)-3-[3,4,5-trihydroxy-6-(hydroxymethyl)oxan-2-yl]oxyoxan-2-yl]oxy-14-hydroxy-10,13-dimethyl-2,3,4,5,6,7,8,9,11,12,15,16-dodecahydro-1H-cyclopenta[a]phenanthren-17-ylidene]oxolan-2-one	[M+H]+	null	0.88	TRUE	-1	721.352	C35H54O14	null	NRQCIBSGSINRCF-KNTRCKAVSA-N	O=C1OCC(=C2CCC3(O)C4CCC5CC(OC6OC(CO)C(O)C(O)C6OC7OC(CO)C(O)C(O)C7O)CCC5(C)C4CCC23C)C1	530	FALSE	TRUE	FALSE	Normalized unit: Intensity; Annotation method: combined_ms2_pos_1	FALSE	FALSE	14109	0	0	0.75	null	null	null	2	null	0.37	10689.5	ID_03	721.36285:463296 722.36752:209242 723.37219:72680	83.04964:10954 84.08100:6184 86.09698:10670 87.12984:2449 87.91050:2444 95.08574:3122 104.10760:3861 112.86475:2380 121.02953:3399 125.00056:7708 130.30788:2289 136.14771:2546 147.11790:11778 150.15573:2951 154.94315:2809 157.76849:2331 160.17984:2620 173.40211:8111 184.07472:54718 185.07806:7683 185.15892:2742 244.08403:2580 312.53513:2325 325.27438:12299 375.28348:2678 401.02744:2710 419.14221:…	0	0	370274	580699	502813	663858	292894	259249	401871	394898	474069	868644	440281	510184	415515
3999	11.221	219.174	low score: (4R,4aS,6R)-6-isopropenyl-4,4a-dimethyl-4,4a,5,6,7,8-hexahydro-2(3H)-naphthalenone	[M+H]+	null	0.73	TRUE	-1	219.18	C15H22O	null	WTOYNNBCKUYIKC-JMSVASOKSA-N	O=C1C=C2CCC(C(=C)C)CC2(C)C(C)C1	530	FALSE	TRUE	FALSE	Normalized unit: Intensity; Annotation method: combined_ms2_pos_1	FALSE	FALSE	3999	0	0	0.85	0.25	0.34	0.83	2	1	1.17	10.35	ID_01	219.17439:600471 220.17906:147684 221.18373:0	55.05416:3972 60.10997:2303 61.23880:2365 63.13908:2218 67.05403:4221 77.03832:7101 81.06971:4030 82.37624:2659 91.05397:3262 95.04887:17644 102.35176:2486 105.04447:9543 105.06967:3498 107.08538:4364 108.77457:2435 119.08553:3213 121.10099:3716 121.47815:2264 132.55766:2411 141.00018:7452 144.84326:2731 164.53583:2782 173.39124:8187 180.92021:2813 203.14279:8020 219.04739:9517 219.09952:3026 219…	418783	412276	1165908	1818666	701892	799002	277287	493706	506440	799849	605195	534382	857174	398777	640833
4645	1.738	241.155	low score: (4R,4aS,6R)-6-isopropenyl-4,4a-dimethyl-4,4a,5,6,7,8-hexahydro-2(3H)-naphthalenone	[M+Na]+	null	0.8	TRUE	-1	241.16	C15H22O	null	WTOYNNBCKUYIKC-JMSVASOKSA-N	O=C1C=C2CCC(C(=C)C)CC2(C)C(C)C1	530	FALSE	TRUE	FALSE	Normalized unit: Intensity; Annotation method: combined_ms2_pos_1	FALSE	FALSE	4645	0	0	0.87	0.65	0.66	0.75	1	1	1.51	21.07	ID_01	241.15472:1357097 242.15939:168086 243.16406:23438	55.05408:14797 55.08697:2314 56.04948:2887 57.03328:2919 57.06973:14382 58.06497:166327 65.81913:2191 67.05403:13403 69.06964:12406 70.06491:28667 71.04901:4546 71.08535:7564 72.08059:6771 77.02644:2718 79.05408:6374 81.03333:5516 81.06969:14332 82.71061:2176 83.04878:2703 83.08533:12006 84.08057:92505 84.69717:2718 85.06469:5563 85.10101:4222 86.86703:2425 91.05412:3276 93.06966:8652 95.08534:11…	0	0	6085514	4122057	3890867	6517894	6946597	3478147	3954561	6004929	3830822	3865958	5585645	7538419	4558843
4646	1.532	241.155	low score: (4R,4aS,6R)-6-isopropenyl-4,4a-dimethyl-4,4a,5,6,7,8-hexahydro-2(3H)-naphthalenone	[M+Na]+	null	0.9	TRUE	-1	241.16	C15H22O	null	WTOYNNBCKUYIKC-JMSVASOKSA-N	O=C1C=C2CCC(C(=C)C)CC2(C)C(C)C1	530	FALSE	TRUE	FALSE	Normalized unit: Intensity; Annotation method: combined_ms2_pos_1	FALSE	FALSE	4646	0	0	0.87	0.61	0.63	0.75	1	1	1.47	33.3	ID_02	241.15475:1357133 242.15942:142176 243.16409:0	55.05410:10409 57.06978:10173 58.06498:107002 61.99486:2723 64.68872:2517 67.05405:10057 69.06966:16479 70.06491:19775 71.04901:5805 71.08547:4183 72.08067:2809 73.98134:2461 79.05405:5162 81.03337:4494 81.06969:15049 83.08536:7222 84.08055:56875 85.06460:3842 85.10133:2488 91.05392:2577 93.06960:5137 95.08540:8035 97.06459:4447 97.10092:8512 97.11977:2970 98.05996:2593 98.09627:12039 100.11170:3…	0	0	7616193	4459652	3999086	8088991	8822030	3736207	2017618	7097342	3992497	4867360	7796663	9178427	3091467
11808	10.964	487.376	low score: (4R,6aS,8aS)-5',6a,8a,9-tetramethyldocosahydrospiro[naphtho[2',1':4,5]indeno[2,1-b]furan-10,2'-pyran]-4-yl butyrate	[M+H]+	null	0.92	TRUE	-1	487.37	C31H50O4	null	BNSKYFUGMLMCLM-SEFBTVQMSA-N	O=C(OC1CCC2(C)C(CCC3C2CCC4(C)C3CC5OC6(OCC(C)CC6)C(C)C54)C1)CCC	530	FALSE	TRUE	FALSE	Normalized unit: Intensity; Annotation method: combined_ms2_pos_1	FALSE	FALSE	11808	0	0	0.84	0.08	0.26	0.23	9	0.22	0.71	303.13	ID_01	487.37582:1916963 488.38049:513812 489.38516:0	68.65059:3197 81.06972:4662 82.01238:2360 83.08543:2759 84.58987:2446 90.61011:3042 93.56164:2481 95.08548:4329 96.92152:8020 97.03948:7072 101.48777:2183 121.10114:4532 123.11643:2421 142.44154:3154 148.06435:2429 149.02327:8651 161.46500:2561 173.40329:9930 184.73088:2827 216.83871:2922 223.42239:2865 231.07527:2588 262.92319:8165 262.96426:3274 317.77713:2624 351.19739:2522 441.33731:2773 469.…	22227	3073	2510254	2526943	1891941	2598031	1509110	2779627	2358393	2580179	2236029	2237828	1991280	1532068	2679094
4396	8.084	233.117	low score: (4S,5Z,6S)-4-(2-methoxy-2-oxoethyl)-5-[2-[(E)-3-phenylprop-2-enoyl]oxyethylidene]-6-[(2S,3R,4S,5S,6R)-3,4,5-trihydroxy-6-(hydroxymethyl)oxan-2-yl]oxy-4H-pyran-3-carboxylic acid	[M+H]+	null	0.92	TRUE	-1	233.117	C14H16O3	null	WXVLCNREBFDEKS-UHFFFAOYSA-N	O=C(C1=CC=2C=CC(OC2C=C1OC)(C)C)C	530	FALSE	TRUE	FALSE	Normalized unit: Intensity; Annotation method: combined_ms2_pos_1	FALSE	FALSE	4396	0	0	1	0.27	0.53	0.68	5	0.6	1.22	22.62	ID_01	233.11719:947363 234.12186:170628 235.12652:126561	53.33129:2314 54.87837:2501 55.01782:4384 55.05410:7286 56.96468:2754 57.06972:175764 57.07222:6455 67.05409:2849 69.04452:10138 79.05400:8021 80.94750:3154 81.03333:5122 81.06957:3872 82.99089:2643 84.67291:2505 84.95962:5810 86.36060:2512 86.46851:2453 91.05405:10406 91.51064:2308 93.06963:7257 94.76912:2536 95.08524:2861 103.05402:10287 105.06962:19046 107.04891:6151 107.08537:5251 110.09753:2…	102864	36754	1801668	1625175	1541780	2041320	1872160	1637839	1901561	1636172	1639097	1949834	1812617	1809583	1768455
10577	10.878	421.308	low score: (5.Xi.,9.Xi.,18.Xi.)-3-Oxolup-20(29)-ene-27,28-dioic acid	[M+H-CH4O3]+	null	0.9	TRUE	-1	421.31	C30H44O5	null	KLJFTUNIPQRKKH-XPBAGFQASA-N	C1C(=O)C(C2[C@](C1)(C1[C@@](CC2)([C@]2([C@H](CC1)C1[C@@](CC2)(CC[C@H]1C(=C)C)C(=O)O)C(=O)O)C)C)(C)C	530	FALSE	TRUE	FALSE	Normalized unit: Intensity; Annotation method: combined_ms2_pos_1	FALSE	FALSE	10577	0	0	0.98	0	0.11	0.02	132	0.01	0.55	870.37	ID_04	421.30795:10089509 422.31262:2680930 423.31729:347524	67.05405:3011 69.06976:5319 72.81533:2910 73.12668:2903 81.06969:10235 83.08537:2733 86.05154:2657 88.67274:2187 89.05951:7333 93.06982:3092 95.08533:9502 97.10118:2740 105.06976:5706 107.08541:5495 107.50084:3089 109.10089:10726 119.08531:6767 121.10098:6222 123.11681:4525 131.08571:3514 133.08609:3081 133.10088:7107 135.11682:4869 137.13246:4249 141.20528:2784 145.10121:5191 147.11649:3598 151.…	0	2703	12705020	1306002	1022148	42137279	20275362	1284427	1068580	22581617	844503	921438	9952739	25697351	1366432
3953	1.9	217.155	low score: (5E)-6,10-dimethyl-5,9-undecadien-2-one	[M+Na]+	null	0.51	TRUE	-1	217.16	C13H22O	null	HNZUNIKWNYHEJJ-FMIVXFBMSA-N	O=C(C)CCC=C(C)CCC=C(C)C	530	FALSE	TRUE	FALSE	Normalized unit: Intensity; Annotation method: combined_ms2_pos_1	FALSE	FALSE	3953	0	0	0.86	0.11	0.15	0.88	2	1	1.02	13.32	ID_02	217.15456:314162 218.15922:46484 219.16389:0	55.05413:58482 57.03350:5114 59.04914:6459 67.05417:3931 67.05894:2961 69.03344:5564 69.06995:3224 70.06497:7825 72.08063:56893 78.93815:2711 81.06960:4771 83.04898:55422 83.08559:2715 84.04419:8446 84.08060:36990 84.95970:4968 85.06470:4701 86.05982:2599 87.04413:2892 88.99688:2663 89.02301:3539 89.05948:11016 91.31763:2626 95.08524:3557 97.10110:3945 99.04395:3993 101.05956:22824 102.05481:2474…	44832	91205	686084	92986	90763	1315795	1328886	73561	73722	879681	94366	102389	878562	1272699	102762
6418	10.292	291.23	low score: (5S)-17-hydroxy-10,13-dimethyltetradecahydro-1H-cyclopenta[a]phenanthren-3(2H)-one	[M+H]+	null	0.04	TRUE	-1	291.23	C19H30O2	null	NVKAWKQGWWIWPM-UWWKKLJASA-N	O=C1CCC2(C)C(C1)CCC3C4CCC(O)C4(C)CCC32	530	FALSE	TRUE	FALSE	Normalized unit: Intensity; Annotation method: combined_ms2_pos_1	FALSE	FALSE	6418	0	0	1	0.14	0.24	0.58	5	0.8	1.01	17.3	ID_05	291.22961:300555 292.23428:27097 293.23895:0	57.06985:2601 57.43832:2380 69.06986:3475 70.63347:2949 79.07140:2351 81.06943:3011 84.37705:2236 88.07548:3339 90.18147:2311 93.06942:3422 93.51801:2301 95.08549:3551 121.02840:4634 121.10075:3875 133.03146:2783 136.87805:6295 144.33633:2614 164.87331:2854 173.40189:4738 186.87860:4883 190.90961:3665 200.89433:11846 204.88933:10212 214.87337:23929 215.87360:5092 218.90480:48994 219.90482:11320 2…	6751055	302631	748988	289618	256161	700170	241782	496012	719616	690977	230029	964127	325163	827115	504014
6419	9.471	291.23	low score: (5S)-17-hydroxy-10,13-dimethyltetradecahydro-1H-cyclopenta[a]phenanthren-3(2H)-one	[M+Na]+	null	0.94	TRUE	-1	291.23	C19H30O2	null	NVKAWKQGWWIWPM-UWWKKLJASA-N	O=C1CCC2(C)C(C1)CCC3C4CCC(O)C4(C)CCC32	530	FALSE	TRUE	FALSE	Normalized unit: Intensity; Annotation method: combined_ms2_pos_1	FALSE	FALSE	6419	0	0	1	0.18	0.39	0.42	5	0.8	1.06	59.07	ID_01	291.23019:2021370 292.23486:399616 293.23953:0	57.06973:6510 61.23315:2538 67.05403:27418 69.06964:19198 71.08538:5116 78.34309:2220 78.83651:2395 79.05401:5784 80.57175:2454 81.06963:30555 83.08534:8887 85.06455:5207 85.10100:2822 91.05396:7253 93.06963:11926 95.08524:46688 97.06479:3083 97.10101:4337 100.42445:2414 105.06956:9559 105.52888:2596 106.69799:2912 107.08526:21454 109.10089:113540 111.08025:6185 111.11624:2741 117.06927:4177 119.…	2367951	539578	3764701	2882383	2869858	3139669	2808013	2247819	2683372	2581227	2324557	2851200	3538830	2467184	1984058
6422	8.689	291.232	low score: (5S)-17-hydroxy-10,13-dimethyltetradecahydro-1H-cyclopenta[a]phenanthren-3(2H)-one	[M+H]+	null	0.9	TRUE	-1	291.23	C19H30O2	null	NVKAWKQGWWIWPM-UWWKKLJASA-N	O=C1CCC2(C)C(C1)CCC3C4CCC(O)C4(C)CCC32	530	FALSE	TRUE	FALSE	Normalized unit: Intensity; Annotation method: combined_ms2_pos_1	FALSE	FALSE	6422	0	0	0.98	0.07	0.12	0.77	5	1	1.01	33.25	ID_02	291.23203:1252352 292.23669:238062 293.24136:0	57.06969:4307 67.05401:16664 69.06970:8188 70.93519:2302 71.24765:2758 79.05402:8268 81.06963:34709 83.08530:5039 84.95939:2359 88.33384:2357 91.05414:6727 93.06962:18115 94.04865:2418 95.08526:59677 96.06799:3459 97.10092:2606 105.06957:10236 107.08523:26889 109.06445:5015 109.07573:10960 109.10087:29581 111.08022:3339 119.08515:15174 120.88354:2824 121.10083:28648 122.82632:2550 123.08039:6122 …	139453	50126	1557392	1462262	1285494	1768499	1447633	1924375	2033485	1399659	1726006	1821717	1496564	1725896	1939851
6726	3.841	300.202	low score: (5S)-5-hydroxy-1,7-diphenylheptan-3-one	[M+NH4]+	null	0.94	TRUE	-1	300.196	C19H22O2	null	CCNKTMMNRPJQHV-SFHVURJKSA-N	O=C(CCC=1C=CC=CC1)CC(O)CCC=2C=CC=CC2	530	FALSE	TRUE	FALSE	Normalized unit: Intensity; Annotation method: combined_ms2_pos_1	FALSE	FALSE	6726	0	0	0.84	0.14	0.51	0.14	39	0.08	0.8	50.43	ID_01	300.20175:1452421 301.20642:205788 302.21109:20150	64.62150:2484 69.94605:2650 73.06483:4025 83.08546:2756 87.04404:9071 88.07564:6980 89.05965:449855 91.43910:2601 93.20908:2334 100.11193:6057 107.07038:4160 109.38883:2255 133.08591:310053 146.62947:2572 151.09662:5707 154.51257:2429 169.68077:2710 177.11218:101844 195.12263:18379 202.86473:2562 209.76276:2659 221.13875:3384 235.06950:2428 239.14882:19380 242.03189:2572 283.17523:283959 289.4184…	4245515	269463	2918595	1634123	2162550	2754951	3192494	2731325	2569452	1649117	1872435	1950256	3130188	2105606	3195528
12799	10.353	562.348	low score: (6aR,8aS)-10-(4-(N-acetylacetamido)-3-methylbutyl)-6a,8a,9-trimethyl-3,4,5,6,6a,6b,7,8,8a,8b,11a,12,12a,12b-tetradecahydro-1H-naphtho[2',1':4,5]indeno[2,1-b]furan-4-yl acetate	[M+Na]+	null	0.88	TRUE	-1	562.35	C33H49NO5	null	WURLGASLEZVNHV-PLECQVPFSA-N	O=C(OC1CC2=CCC3C(CCC4(C)C5C(=C(OC5CC34)CCC(C)CN(C(=O)C)C(=O)C)C)C2(C)CC1)C	530	FALSE	TRUE	FALSE	Normalized unit: Intensity; Annotation method: combined_ms2_pos_1	FALSE	FALSE	12799	0	0	0.98	0.12	0.16	0.75	1	1	1.05	23696.9	ID_02	562.34784:1117640 563.35251:393316 564.35717:0	76.85457:2716 78.95490:2652 80.89848:2717 81.11004:3175 82.50784:2465 86.09626:35468 100.11178:3530 104.10679:70738 105.11008:2756 119.74416:2586 124.99958:6977 139.00571:2565 141.92848:2314 146.98164:5577 166.16069:2581 169.00580:3074 173.40140:10161 184.07320:40894 189.68826:2467 198.32999:2578 203.00803:2550 224.08534:2524 225.03288:7843 239.04929:2500 266.09579:7641 284.10660:24504 298.12256:…	4598	0	1122607	1169496	993101	1793759	1315853	510502	903933	1605602	1024431	824332	990123	1373958	579784
12800	10.476	562.35	low score: (6aR,8aS)-10-(4-(N-acetylacetamido)-3-methylbutyl)-6a,8a,9-trimethyl-3,4,5,6,6a,6b,7,8,8a,8b,11a,12,12a,12b-tetradecahydro-1H-naphtho[2',1':4,5]indeno[2,1-b]furan-4-yl acetate	[M+Na]+	null	0.57	TRUE	-1	562.35	C33H49NO5	null	WURLGASLEZVNHV-PLECQVPFSA-N	O=C(OC1CC2=CCC3C(CCC4(C)C5C(=C(OC5CC34)CCC(C)CN(C(=O)C)C(=O)C)C)C2(C)CC1)C	530	FALSE	TRUE	FALSE	Normalized unit: Intensity; Annotation method: combined_ms2_pos_1	FALSE	FALSE	12800	0	0	1	0.02	0.04	0.75	1	1	0.95	36567.2	ID_01	562.35010:938322 563.35477:194024 564.35943:0	79.05425:4017 81.06985:6511 82.98911:11883 86.09630:7030 86.27286:2376 88.07552:5638 93.06966:3990 95.08543:9327 97.10085:2821 98.98368:3098 99.04390:25244 100.11193:6069 104.10682:23168 109.10114:6371 119.08544:5679 121.67904:2474 129.05460:7196 135.11690:6347 149.13254:3802 155.01033:4080 166.06326:2393 173.08087:125666 177.16371:2997 184.07338:8925 191.17953:5988 199.09691:5930 203.17924:4029 …	0	0	1108208	509124	336393	1068531	700080	167293	190302	1089930	189515	512997	1376016	665978	321098
12233	10.298	518.322	low score: (6aR,8aS)-11-(3-acetamido-2-methylpropyl)-6a,8a,9-trimethyl-10-oxo-1,3,4,5,6,6a,6b,7,8,8a,8b,9,10,12,12a,12b-hexadecahydropentaleno[2,1-a]phenanthren-4-yl acetate	[M+Na]+	null	0.92	TRUE	-1	518.32	C31H45NO4	null	KESBUZBXJMXUNA-SFXPRKOZSA-N	O=C(OC1CC2=CCC3C4CC5=C(C(=O)C(C)C5C4(C)CCC3C2(C)CC1)CC(C)CNC(=O)C)C	530	FALSE	TRUE	FALSE	Normalized unit: Intensity; Annotation method: combined_ms2_pos_1	FALSE	FALSE	12233	0	0	0.98	0.25	0.28	0.75	1	1	1.17	27483.2	ID_01	518.32184:85460872 519.32651:23647130 520.33117:4019928	70.06504:5197 71.07288:44924 71.08544:42110 74.13750:5128 75.98752:4479 78.49962:5113 79.05418:8834 79.35539:5037 81.06979:30351 83.08536:19977 85.10102:23910 86.09633:489677 88.28303:4816 89.05962:6579 89.66886:6023 91.05422:9982 92.74889:5109 93.06970:18601 95.08544:53094 97.10116:10982 103.07513:5555 104.10686:3075026 105.06982:6930 106.07307:5437 109.10111:30199 121.10133:8460 122.25372:5383 …	343024	11207	201999158	225557173	218338862	219663325	211044581	131170189	206373573	211889841	204358980	187921232	192837547	188067113	118176874
12234	10.171	518.322	low score: (6aR,8aS)-11-(3-acetamido-2-methylpropyl)-6a,8a,9-trimethyl-10-oxo-1,3,4,5,6,6a,6b,7,8,8a,8b,9,10,12,12a,12b-hexadecahydropentaleno[2,1-a]phenanthren-4-yl acetate	[M+Na]+	null	0.86	TRUE	-1	518.32	C31H45NO4	null	KESBUZBXJMXUNA-SFXPRKOZSA-N	O=C(OC1CC2=CCC3C4CC5=C(C(=O)C(C)C5C4(C)CCC3C2(C)CC1)CC(C)CNC(=O)C)C	530	FALSE	TRUE	FALSE	Normalized unit: Intensity; Annotation method: combined_ms2_pos_1	FALSE	FALSE	12234	0	0	0.99	0.27	0.33	0.75	1	1	1.21	14620.5	ID_01	518.32166:29824018 519.32632:7707168 520.33099:824869	70.06506:9734 71.04901:4539 71.07294:155405 71.08548:341857 75.04403:7981 79.01712:2479 79.05418:14944 81.06985:207202 83.01032:2449 83.04911:4618 83.08549:163931 85.06475:11290 85.10118:264581 86.09637:1904906 87.09991:5777 89.05697:3147 89.05966:53547 93.06982:17433 95.08548:367138 97.06477:7945 97.10114:122984 99.08038:4999 99.11681:10255 99.16239:2776 101.05981:6874 103.07532:54087 104.10695:…	343024	9658	63601645	112897990	109729288	80741240	30828668	25942636	54025767	106420828	107142083	91980748	64668968	43913813	44924047
5158	8.834	257.211	low score: (6E)-2,6,10-trimethyldodeca-6,11-diene-2,3,10-triol	[M+H]+	null	0.84	TRUE	-1	257.211	C15H28O3	null	BGUYVWYUIXKRDO-XYOKQWHBSA-N	OC(CCC(=CCCC(O)(C=C)C)C)C(O)(C)C	530	FALSE	TRUE	FALSE	Normalized unit: Intensity; Annotation method: combined_ms2_pos_1	FALSE	FALSE	5158	0	0	1	0.04	0.3	0.06	74	0.2	0.72	7.57	ID_01	257.21115:778425 258.21582:113222 259.22049:0	55.01767:2920 55.05409:36046 57.03335:28174 57.06973:25013 67.05405:36793 69.06969:39792 71.04893:17757 71.08541:10496 72.01360:2564 76.45918:2241 79.05408:11539 80.94762:7189 81.06967:54414 82.94457:2813 83.08530:30172 84.95946:4888 85.06451:11873 87.08031:5156 88.07549:6710 91.05398:7027 93.06963:12788 94.52206:2985 95.08530:67295 97.06459:5656 97.09792:3036 97.10095:34519 99.08019:7682 99.5733…	6378659	570268	1476955	1045906	943098	2386768	1026296	2213324	1061645	906964	952855	1251419	2189717	1919005	1050663
7837	8.115	331.19	low score: (6E,10Z,14E)-6,14-dimethyl-3-methylidene-2-oxo-3a,4,5,8,9,12,13,15a-octahydrocyclotetradeca[b]furan-10-carboxylic acid	[M+H]+	null	0.92	TRUE	-1	331.189	C20H26O4	null	SORYERHBQFTRIK-DPAGTALRSA-N	O=C(O)C1=CCCC(=CC2OC(=O)C(=C)C2CCC(=CCC1)C)C	530	FALSE	TRUE	FALSE	Normalized unit: Intensity; Annotation method: combined_ms2_pos_1	FALSE	FALSE	7837	0	0	0.99	0.17	0.26	0.67	11	0.64	1.04	35.73	ID_02	331.19040:1402695 332.19507:279092 333.19973:0	67.05418:4449 67.55751:2451 70.56551:2747 71.08540:4588 79.05402:3119 79.55659:2475 81.06977:2655 83.08566:2634 88.07560:7244 91.05410:3094 93.06974:3147 95.08547:5282 95.75668:2291 98.98403:2550 105.06955:3351 106.55423:2558 107.08543:5053 109.10096:5073 117.06960:2810 119.08537:4101 121.02859:2727 121.10101:2779 123.08019:3728 123.11668:3138 129.07018:2922 131.08566:3694 132.50778:2473 133.1006…	24691	16925	3330175	2609792	2614716	2221603	3047577	2193684	3101253	1453251	1728853	1936342	2031579	2891248	2033058
8607	8.115	353.172	low score: (6E,10Z,14E)-6,14-dimethyl-3-methylidene-2-oxo-3a,4,5,8,9,12,13,15a-octahydrocyclotetradeca[b]furan-10-carboxylic acid	[M+Na]+	null	0.92	TRUE	-1	353.174	C20H26O4	null	SORYERHBQFTRIK-DPAGTALRSA-N	O=C(O)C1=CCCC(=CC2OC(=O)C(=C)C2CCC(=CCC1)C)C	530	FALSE	TRUE	FALSE	Normalized unit: Intensity; Annotation method: combined_ms2_pos_1	FALSE	FALSE	8607	0	0	0.99	0.82	0.72	0.75	1	1	1.69	74.75	ID_01	353.17270:1404083 354.17737:373769 355.18203:40407	61.68556:2241 66.06629:2548 69.06966:2677 80.94767:5810 84.08070:4782 91.05401:3350 93.06956:3306 95.04880:2778 95.08532:3712 97.06451:5359 107.08538:4941 107.85445:2883 109.06458:2618 109.10114:6080 111.08047:2693 119.08537:4555 121.10082:4395 123.08015:8591 128.05257:5252 130.41394:2626 133.10097:5235 137.09564:2986 139.07503:3189 145.10100:5675 160.04260:7039 160.12042:2846 162.13539:2965 163.…	50470	49582	3902806	3217304	2917573	3518789	2923215	2729383	2722282	2554158	2950887	3098360	3072991	2732157	2720111
10352	5.027	412.21	low score: (7,8-dimethoxy-2,2,3-trimethyl-2,3-dihydro-1H-benzo[d]azepin-4-yl)(3,4-dimethoxyphenyl)methanone	[M+H]+	null	0.57	TRUE	-1	412.21	C24H29NO5	null	IINUIABWYMTUJM-UHFFFAOYSA-N	O=C(C1=CC=C(OC)C(OC)=C1)C2=CC=3C=C(OC)C(OC)=CC3CC(N2C)(C)C	530	FALSE	TRUE	FALSE	Normalized unit: Intensity; Annotation method: combined_ms2_pos_1	FALSE	FALSE	10352	0	0	1	0.18	0.29	0.74	2	0.5	1.06	69.55	ID_01	412.21002:192363 413.21469:49297 414.21936:0	65.17503:2456 66.36745:2470 67.05424:6771 77.94731:2222 83.08546:3266 83.68350:2379 86.09636:34635 92.67344:2627 100.11205:11116 104.10307:5877 104.10693:111658 109.10124:7573 116.30412:2561 124.99981:28593 134.52441:2608 136.06177:3238 147.05841:2672 173.11734:3001 184.07338:131476 186.26447:2965 229.14449:3439 301.50928:2598 362.93716:2824 394.19910:11755 412.20969:88014 412.36639:3625	0	0	651536	905828	700435	162154	321658	648744	2052585	522470	918690	2081283	946161	241706	287033
4994	7.817	253.143	low score: (8aR,12S,12aR)-12-hydroxy-4-methyl-4,5,6,7,8,8a,12,12a-octahydro-1H-3-benzoxecine-2,9-dione	[M+H]+	null	0.92	TRUE	-1	253.143	C14H20O4	null	WTQWDNIIFGEBSZ-ROAVRGLVSA-N	O=C1OC(C)CCCCC2C(=O)C=CC(O)C2C1	530	FALSE	TRUE	FALSE	Normalized unit: Intensity; Annotation method: combined_ms2_pos_1	FALSE	FALSE	4994	0	0	1	0.1	0.14	0.37	24	0.71	0.86	14.27	ID_01	253.14357:1464624 254.14824:202603 255.15291:0	55.01780:7925 55.05418:20832 57.06987:6557 59.00481:2020 65.03853:3366 67.05418:47245 68.99706:50100 69.03339:8200 69.06985:13377 71.01271:17859 71.04918:5781 71.08547:2596 77.03859:7375 79.05419:40252 81.03336:3419 81.06983:57404 83.04653:3657 83.04910:51709 83.08553:11944 84.27953:2532 84.95965:9848 85.05894:2684 85.06469:4081 91.05416:25852 93.06982:27963 95.04906:14356 95.08545:86026 97.06470…	971980	304840	2148726	1579417	1589423	1996859	1996453	1645477	2051305	1536894	1456183	1896523	2390966	1863645	1702243
7229	9.783	313.235	low score: (9Z,12E)-15,16-dihydroxyoctadeca-9,12-dienoic acid	[M+Na]+	null	0.8	TRUE	-1	313.237	C18H32O4	null	LKLLJYJTYPVCID-JVVXYUKTSA-N	O=C(O)CCCCCCCC=CCC=CCC(O)C(O)CC	530	FALSE	TRUE	FALSE	Normalized unit: Intensity; Annotation method: combined_ms2_pos_1	FALSE	FALSE	7229	0	0	0.98	0.13	0.41	0.24	110	0.51	0.93	108.1	ID_02	313.23511:2637327 314.23978:497465 315.24444:0	59.06752:8323 61.08317:2384 65.03846:11619 67.05410:16829 69.06977:26426 69.99806:2838 71.04900:4726 71.08540:12110 72.07085:11335 74.08657:7717 75.29731:2362 77.03851:3315 78.68364:2883 79.05410:14437 79.83154:2479 81.06975:26653 83.04897:3892 83.08536:11280 85.06469:5324 85.07434:3145 85.10107:4812 87.08983:12378 89.10563:6780 91.05407:603703 92.99981:2469 93.06973:13881 95.04893:7381 95.08537:…	3482107	660305	4351048	5591212	3956377	5317985	3950606	3676553	4164555	21542267	3786370	5187193	4388922	3820888	4172171
7232	8.592	313.237	low score: (9Z,12E)-15,16-dihydroxyoctadeca-9,12-dienoic acid	[M+H]+	null	0.88	TRUE	-1	313.237	C18H32O4	null	LKLLJYJTYPVCID-JVVXYUKTSA-N	O=C(O)CCCCCCCC=CCC=CCC(O)C(O)CC	530	FALSE	TRUE	FALSE	Normalized unit: Intensity; Annotation method: combined_ms2_pos_1	FALSE	FALSE	7232	0	0	1	0.19	0.38	0.22	110	0.49	0.94	16.6	ID_01	313.23749:1143661 314.24216:175493 315.24682:0	59.04914:2416 59.33282:2804 65.03840:4267 65.49629:2396 67.05404:34402 69.03330:3069 69.06967:43176 71.04898:4887 71.08530:8357 73.05639:2419 77.70466:2413 79.05400:7453 80.94766:4607 81.06968:44031 83.04906:4332 83.08531:50940 85.06458:23442 85.10088:2991 86.01053:2362 91.05399:120895 93.06971:12711 93.88738:2866 95.04893:4609 95.08529:81125 97.06455:33454 97.10095:18217 99.04385:3207 99.08018:7…	437453	92836	3569816	2968202	2646380	3331434	2875392	3164152	3235026	2649308	2804254	3385358	3152863	2837954	2987175
7998	10.57	335.219	low score: (9Z,12E)-15,16-dihydroxyoctadeca-9,12-dienoic acid	[M+Na]+	null	0.49	TRUE	-1	335.216	C18H32O4	null	LKLLJYJTYPVCID-JVVXYUKTSA-N	O=C(O)CCCCCCCC=CCC=CCC(O)C(O)CC	530	FALSE	TRUE	FALSE	Normalized unit: Intensity; Annotation method: combined_ms2_pos_1	FALSE	FALSE	7998	0	0	0.93	0.45	0.57	0.77	6	0.33	1.28	148.27	ID_01	335.21951:2774763 336.22418:505521 337.22885:0	67.05412:4315 69.06973:4195 79.05405:4171 81.06959:10530 83.08526:4998 93.06972:4887 95.08518:11488 97.10097:2762 106.67547:2596 107.08519:5143 109.10085:11391 121.10085:7375 123.11649:5915 125.44495:2956 133.10097:2782 135.11665:5153 137.02957:2950 138.99948:3714 147.11723:3196 149.02357:5463 173.40276:5617 177.16360:3032 178.63268:2740 189.16373:3072 191.39107:2762 200.96443:2743 203.19856:2507…	288965	129713	3021338	74326	105317	1271957	1719756	2214503	12161059	6454961	136281	8799153	2810627	102608	105364
10052	11.138	400.325	low score: (9Z,12Z)-N-(3-Methoxybenzyl)octadeca-9,12-dienamide	[M+H]+	null	0.08	TRUE	-1	400.322	C26H41NO2	null	BMQBTHWVNBJSPS-NQLNTKRDSA-N	O=C(NCC=1C=CC=C(OC)C1)CCCCCCCC=CCC=CCCCCC	530	FALSE	TRUE	FALSE	Normalized unit: Intensity; Annotation method: combined_ms2_pos_1	FALSE	FALSE	10052	0	0	0.95	0	0.08	0.01	51	0.02	0.52	31819	ID_04	400.32510:319276 401.32977:0 402.33444:0	66.35817:2283 67.05413:3888 69.06976:22266 71.08546:4072 71.96787:2405 74.81958:2543 81.06978:4810 83.08539:4462 86.09626:6145 87.02623:4325 87.08022:9761 88.03913:47392 88.07549:12395 95.08535:10320 97.10098:3761 100.11225:2490 105.09083:13113 107.08537:2365 109.10123:4163 111.04405:3104 116.07047:55659 116.34709:2462 121.10133:4328 122.71249:2540 127.00564:2486 133.10114:4569 134.08096:17062 13…	6066	0	339343	197791	181655	277128	92324	180660	112752	185138	167511	202368	314646	127180	280235
10596	13.572	422.299	low score: (9Z,12Z)-N-(3-Methoxybenzyl)octadeca-9,12-dienamide	[M+Na]+	null	0.63	TRUE	-1	422.3	C26H41NO2	null	BMQBTHWVNBJSPS-NQLNTKRDSA-N	O=C(NCC=1C=CC=C(OC)C1)CCCCCCCC=CCC=CCCCCC	530	FALSE	TRUE	FALSE	Normalized unit: Intensity; Annotation method: combined_ms2_pos_1	FALSE	FALSE	10596	0	0	0.99	0.01	0.01	0.77	2	0.5	0.85	54.22	ID_01	422.29843:438697 423.30310:0 424.30777:0	91.05436:1999 93.06976:9280 93.19560:1136 94.28019:1132 95.08546:9284 97.10126:2716 101.26231:1404 102.09141:3098 104.10696:21381 104.76646:1389 105.11020:3594 107.08546:4235 108.08899:1705 108.46472:1514 109.10133:3542 110.10465:1835 111.96928:1706 114.29120:1842 114.48317:1833 115.48373:1689 116.78709:2039 116.98460:2288 121.10110:7169 124.99979:15366 125.00414:2589 125.07794:1729 127.19395:183…	0	10694	2274092	1792368	1044147	742010	134601	130650	142854	1129210	712983	771683	666881	408643	387459
3500	2.775	202.107	low score: (E)-1-(4-methylquinazolin-2(1H)-ylidene)guanidine	[M+H-H2O]+	null	0.92	TRUE	-1	202.11	C10H11N5	null	ONQKSKDLYYDFLL-UHFFFAOYSA-N	N=C(N=C1N=C(C=2C=CC=CC2N1)C)N	530	FALSE	TRUE	FALSE	Normalized unit: Intensity; Annotation method: combined_ms2_pos_1	FALSE	FALSE	3500	0	0	0.96	0.17	0.28	0.76	3	0.67	1.07	475.36	ID_01	202.10733:4722344 203.11200:412662 204.11667:0	55.01784:48524 55.05424:10728 56.01307:17469 57.06985:71810 59.04917:6591 65.03857:8829 67.05420:60167 69.06985:36251 70.02666:4440 70.02870:87601 71.42105:2162 72.04436:83440 72.69999:2332 73.02630:4509 73.02837:72708 74.02361:11038 79.05424:9038 81.05724:3897 81.06977:6640 81.31859:3645 82.96191:2367 83.04902:8435 84.08070:3152 85.06474:35924 86.09637:34648 87.08038:14311 88.03943:4520 90.05485…	26353	32015	10242733	3467319	3089645	17043955	16357769	4648336	4006966	10773880	3497029	3618757	11666340	15658310	4045740
9316	8.034	375.214	low score: (E)-10a-(2-(allyloxy)styryl)-10,10-dimethyl-3,4,10,10a-tetrahydropyrimido[1,2-a]indol-2-ol	[M+H]+	null	0.69	TRUE	-1	375.21	C24H26N2O2	null	RKCDDZGORIEKDI-FYWRMAATSA-N	OC1=NC2(C=CC=3C=CC=CC3OCC=C)N(C=4C=CC=CC4C2(C)C)CC1	530	FALSE	TRUE	FALSE	Normalized unit: Intensity; Annotation method: combined_ms2_pos_1	FALSE	FALSE	9316	0	0	0.91	0.86	0.73	0.71	4	0.25	1.53	134.63	ID_01	375.21442:2185740 376.21908:433463 377.22375:31946	62.42015:2281 64.56298:2170 66.46799:2427 69.53058:2579 78.56051:2292 85.06466:3271 100.11177:5588 108.83047:2897 110.53230:2269 112.00835:2524 140.76280:3074 176.83739:2638 180.19728:2440 198.30301:2511 315.15814:3275 329.17755:5136 350.53802:2609 357.16907:2983 357.20364:42776 375.21423:1427570 376.21637:4404	12935	2750	4779863	9638571	10225230	628896	428992	2452869	3848032	674633	12776480	5863158	3369023	412337	2420576
8468	9.338	349.178	low score: (E)-4-[(1R,2S,3S,4R,8aS)-2,3,4-trihydroxy-2,5,5,8a-tetramethyl-3,4,4a,6,7,8-hexahydro-1H-naphthalen-1-yl]but-3-en-2-one	[M+K]+	null	0.88	TRUE	-1	349.178	C18H30O4	null	GUVJPXABQYFWPD-GSZDNMEJSA-N	O=C(C=CC1C(O)(C)C(O)C(O)C2C(C)(C)CCCC12C)C	530	FALSE	TRUE	FALSE	Normalized unit: Intensity; Annotation method: combined_ms2_pos_1	FALSE	FALSE	8468	0	0	1	0.31	0.45	0.76	29	0.66	1.24	73.4	ID_01	349.17773:1037450 350.18240:247074 351.18707:0	61.65731:2650 69.06967:7936 69.46915:2536 73.72551:2616 80.94760:5900 81.06966:8788 85.06467:2771 89.05932:5074 91.05416:6998 93.06971:9550 94.69895:2572 95.04889:4610 95.08528:6293 102.97270:2393 105.06965:11039 107.08526:13459 109.10101:5644 111.08031:2988 117.06954:2748 119.08524:13198 121.10090:13460 121.79089:2575 123.08025:6872 123.11664:8421 127.11172:2993 129.06975:3405 131.08511:7118 132…	4179	0	2016854	2338312	2060461	2628659	1697310	1597337	1884296	2093607	1933385	2607033	1967452	1930779	2051471
8215	9.843	341.209	low score: (E)-5-(1,2,4a,5-tetramethyl-7-oxo-3,4,8,8a-tetrahydro-2H-naphthalen-1-yl)-3-methylpent-2-enoic acid	[M+Na]+	null	0.92	TRUE	-1	341.209	C20H30O3	null	SLMFLTPPPXRYHP-JLHYYAGUSA-N	O=C(O)C=C(C)CCC1(C)C(C)CCC2(C(=CC(=O)CC21)C)C	530	FALSE	TRUE	FALSE	Normalized unit: Intensity; Annotation method: combined_ms2_pos_1	FALSE	FALSE	8215	0	0	1	0.72	0.86	0.75	2	1	1.71	265.19	ID_01	341.20895:7374876 342.21362:1620942 343.21829:139217	62.81337:2277 67.05405:11252 69.06965:9283 71.08527:5739 71.23120:2273 72.04430:4804 75.04387:7913 76.86764:2737 79.05402:3881 81.06971:13161 82.39093:2629 83.08527:7131 85.06459:4176 85.10103:2766 87.37785:2876 91.05414:4412 93.06967:6329 95.08522:15889 97.10104:4793 99.08031:4913 105.06969:13173 107.08536:7381 109.10093:10505 111.01115:3258 111.11657:3683 113.05924:2536 117.06966:11112 119.0855…	233126	155191	13396947	14776755	12807346	15644670	13034137	13447232	14929712	11160738	13445792	15783596	13284167	13545162	14152408
9614	8.409	385.163	low score: (E)-8-(4-hydroxy-6-methoxy-7-methyl-3-oxo-1H-2-benzofuran-5-yl)-2,6-dimethyloct-6-enoic acid	[M+Na]+	null	0.84	TRUE	-1	385.161	C20H26O6	null	QPRODDKTRBCFPV-DHZHZOJOSA-N	O=C1OCC2=C1C(O)=C(C(OC)=C2C)CC=C(C)CCCC(C(=O)O)C	530	FALSE	TRUE	FALSE	Normalized unit: Intensity; Annotation method: combined_ms2_pos_1	FALSE	FALSE	9614	0	0	0.99	0.27	0.27	0.75	1	1	1.18	10.55	ID_01	385.16254:314699 386.16720:95667 387.17187:0	67.05407:3002 73.41147:2761 75.68599:2924 77.46741:2926 80.94767:3851 81.03698:2633 81.06985:6071 82.94485:3850 83.08532:2859 85.10094:2907 93.06950:2661 95.08524:6922 97.06452:9736 100.11185:3531 105.06959:5442 107.08521:3914 109.06480:6226 109.10109:4886 115.78249:2507 119.08533:4866 121.10106:2695 123.08000:6252 128.88927:2439 131.66066:2528 135.11688:3911 140.61588:2283 145.10109:4542 146.104…	0	0	799019	695542	644301	638816	725626	587928	521936	602364	596785	642021	681891	529940	583444
11173	10.933	449.324	low score: (E,2S,3R,4R,5S)-4-acetyloxy-2-amino-3,5,14-trihydroxyicos-6-enoic acid	[M+NH4]+	null	0.76	TRUE	-1	449.322	C22H41NO7	null	OOEOVXMORBPOKC-LNBSYBDWSA-N	O=C(O)C(N)C(O)C(OC(=O)C)C(O)C=CCCCCCCC(O)CCCCCC	530	FALSE	TRUE	FALSE	Normalized unit: Intensity; Annotation method: combined_ms2_pos_1	FALSE	FALSE	11173	0	0	0.98	0.06	0.18	0.45	17	0.12	0.78	111.38	ID_02	449.32388:677202 450.32855:215412 451.33322:0	67.05413:3118 69.06976:5703 72.08120:2358 81.06977:5941 83.08540:5291 85.06461:2312 89.05951:5789 93.06960:3003 95.08532:7872 95.51703:2370 97.10092:3554 109.10098:10339 115.71894:2602 115.82555:2731 119.08559:3227 121.10091:2986 123.08044:3827 123.11665:7167 133.10109:3201 137.13202:4453 139.11153:2738 147.11716:3122 160.28273:2237 165.09114:4616 171.04523:2987 173.39105:5182 179.36220:2729 185.…	68847	8364	719158	1683081	943310	477116	397390	400734	697673	1587642	986082	1100822	632194	520614	415694
5094	5.375	256.154	low score: (Methylenecyclopropyl)acetyl-L-carnitine	[M+H]+	null	0.49	TRUE	-1	256.154	C13H21NO4	null	LGTCAAJFYSORLE-RRKGBCIJSA-N	[C@H](OC(=O)CC1C(=C)C1)(C[N+](C)(C)C)CC(=O)[O-]	530	FALSE	TRUE	FALSE	Normalized unit: Intensity; Annotation method: combined_ms2_pos_1	FALSE	FALSE	5094	0	0	1	null	null	null	4	null	0.5	14.08	ID_01	256.15436:190104 257.15903:26242 258.16369:0	55.05411:6635 57.06972:20676 58.67597:2444 67.05417:4142 69.06966:9412 71.08541:3414 74.05979:4850 81.06984:4243 83.08534:10740 83.08787:3035 84.95939:2748 85.02821:3573 88.00090:2318 88.07545:20075 93.06969:4195 95.08527:5054 97.06472:3138 102.09104:9563 107.08537:4448 108.08891:4790 111.04382:89095 111.08022:22039 116.10696:2698 121.10098:9856 123.08059:2920 123.11669:2941 125.09589:16364 126.0…	43999	2289	771944	575101	325929	689351	746723	640643	778145	461408	530679	674511	744099	607729	578880
2505	4.297	168.102	low score: (R)-(-)-Phenylephrine; LC-ESI-QTOF; MS2; CE	[M+H-H2O]+	null	0.92	TRUE	-1	168.102	C9H13NO2	null	SONNWYBIRXJNDC-VIFPVBQESA-N	CNC[C@H](O)C1=CC(O)=CC=C1	530	FALSE	TRUE	FALSE	Normalized unit: Intensity; Annotation method: combined_ms2_pos_1	FALSE	FALSE	2505	0	0	1	0.03	0.04	0.85	2	1	0.98	111.63	ID_01	168.10185:1843432 169.10652:173007 170.11119:0	53.03845:15675 53.96461:2402 55.05410:15419 60.04423:5773 65.03851:6491 66.04626:6196 67.05404:13834 69.03329:8526 70.65139:2565 72.08064:2883 77.03851:2664 77.28773:2697 79.05403:90184 81.06967:183392 83.08533:9915 84.95959:6955 91.05399:8898 93.05704:19647 93.06976:4535 94.04122:2830 94.06461:2964 94.39272:2796 95.04883:7262 98.09620:16607 105.04456:4380 105.06966:4740 108.05669:4045 108.08054:…	52650	27382	4730336	3974157	4087860	2967921	4632232	5055648	5369355	2798038	3902606	5132093	4907687	3858711	5069295
8604	9.535	353.151	low score: (R)-2-(3-(7-methoxy-1H-indol-1-yl)propanamido)-2-phenylacetic acid	[M+K]+	null	0.92	TRUE	-1	353.15	C20H20N2O4	null	URRIQHWWGFUPHG-GOSISDBHSA-N	O=C(O)C(NC(=O)CCN1C=CC=2C=CC=C(OC)C21)C=3C=CC=CC3	530	FALSE	TRUE	FALSE	Normalized unit: Intensity; Annotation method: combined_ms2_pos_1	FALSE	FALSE	8604	0	0	0.99	0.49	0.75	0.91	11	0.55	1.51	99.66	ID_01	353.15146:2057645 354.15613:495042 355.16079:0	67.05412:6158 69.06968:8879 71.08547:3926 79.05418:4752 80.94765:2940 81.06968:13355 82.95672:2296 83.08547:4456 85.82704:2589 91.05421:4883 93.06974:8988 95.08532:15715 97.06450:4957 97.10101:3595 99.08044:3549 105.06981:5886 107.08522:9018 109.10094:11774 111.08015:3561 119.08521:8342 121.10093:9670 123.08028:14190 123.11662:7596 124.98651:2430 125.02078:8632 131.08543:6892 133.10118:5385 135.0…	0	0	3873948	4498957	3238998	5302544	3067360	4207791	4250609	3703031	3576315	5334405	4052453	3567798	3045153
490	2.375	103.054	low score: (R)-4-aminoisoxazolidin-3-one	[M+H]+	null	0.92	TRUE	-1	103.05	C3H6N2O2	null	DYDCUQKUCUHJBH-UWTATZPHSA-N	O=C1NOCC1N	530	FALSE	TRUE	FALSE	Normalized unit: Intensity; Annotation method: combined_ms2_pos_1	FALSE	FALSE	490	0	0	0.92	0.48	0.82	0.62	8	0.5	1.4	307.35	ID_01	103.05413:15865951 104.05880:1326089 105.06347:0	50.01500:17123 51.02280:390571 51.02494:10046 53.03845:11628 56.14469:2238 56.96465:108951 58.06501:7895 59.06837:5339 63.02281:10871 63.96191:2084 71.37548:2277 74.01507:2983 75.02280:4654 76.03060:3433 77.03839:404984 84.95950:164788 88.99003:12898 89.74085:2389 92.98025:2960 95.04892:1043633 96.71928:2388 97.05357:2460 102.04621:83226 102.97010:26449 103.05400:1705747 105.04449:599170 106.0417…	10360	4562	35431874	27146332	28668101	37923380	31666300	25794514	33105243	27529135	28922339	27904759	35485282	36011610	23224664
7392	0.736	318.095	low score: (R)-Prunasin	[M+Na]+	null	0.27	TRUE	-1	318.095	C14H17NO6	null	ZKSZEJFBGODIJW-GMDXDWKASA-N	O([C@@H](C#N)c1ccccc1)[C@@H]1O[C@H](CO)[C@H]([C@@H]([C@H]1O)O)O	530	FALSE	TRUE	FALSE	Normalized unit: Intensity; Annotation method: combined_ms2_pos_1	FALSE	FALSE	7392	0	0	1	0	0.05	0.25	8	0.13	0.63	15.73	ID_03	318.09500:202411 319.09967:0 320.10434:22419	64.21862:2941 71.15382:2547 72.08060:38301 74.45742:2463 110.14346:2412 113.25598:2306 118.08186:3498 118.08603:40390 136.06178:2995 172.10730:3561 196.85649:2635 241.63200:2911 269.32822:3329 273.46823:3053 291.01172:2593 318.13562:5649	0	0	397218	0	7836	15320	94945	108449	282387	131744	0	21388	406454	48169	6322
7511	10.216	321.183	low score: (R,R)-cis-Diethyl tetrahydro-2,8-chrysenediol	[M+H]+	null	0.92	TRUE	-1	321.185	C22H24O2	null	MASYAWHPJCQLSW-ZIAGYGMSSA-N	Oc1cc2c(cc1)C1=C([C@@H](C2)CC)c2c(cc(cc2)O)C[C@H]1CC	530	FALSE	TRUE	FALSE	Normalized unit: Intensity; Annotation method: combined_ms2_pos_1	FALSE	FALSE	7511	0	0	0.97	0.05	0.54	0.07	20	0.05	0.81	183.08	ID_01	321.18262:5774720 322.18728:1409598 323.19195:87765	65.03853:31412 67.05412:10247 69.06976:9641 71.08543:111144 71.92235:2858 74.33391:2473 74.38354:2936 79.05412:4404 79.77767:2529 81.06977:17517 83.08557:4823 91.05411:8625 93.03341:17710 93.06976:15961 95.08541:31594 96.15677:2652 97.10116:6981 99.08037:2818 101.56931:2593 105.06977:12366 105.95036:2277 107.08543:15792 108.61510:2751 109.10108:33445 111.04391:8289 119.08541:14484 121.02827:15349…	18465	24718	7201270	7428762	6324954	8300196	6817265	7843863	7235622	5953451	5968908	5709779	5591652	6990740	7357185
7354	8.156	317.173	low score: (S)-[6]gingerol	[M+Na]+	null	0.73	TRUE	-1	317.17	C17H26O4	null	NLDDIKRKFXEWBK-CQSZACIVSA-N	O=C(CCC1=CC=C(O)C(OC)=C1)CC(O)CCCCC	530	FALSE	TRUE	FALSE	Normalized unit: Intensity; Annotation method: combined_ms2_pos_1	FALSE	FALSE	7354	0	0	0.96	0.55	0.59	0.75	1	1	1.47	60.9	ID_01	317.17276:1371322 318.17743:238849 319.18210:0	63.82673:3148 67.05412:6157 69.06971:3884 69.36749:2793 71.04900:3910 73.71858:2902 79.05404:5324 80.61945:2481 80.94769:3732 81.06967:9286 83.08521:8715 91.05396:7128 93.06964:7686 95.04899:3975 95.08530:10219 98.86224:2625 100.38314:2695 101.02249:2589 102.14357:2363 104.23065:2577 105.06956:10089 107.08519:9203 109.06476:3278 109.10088:5994 111.08018:4537 117.06991:2959 119.08526:10517 121.064…	438431	333790	3244164	2719803	2638933	2732995	2433224	2298692	2380699	1992450	2276553	2546204	2547361	2513967	2278086
2242	0.617	159.076	low score: (S)-1-carbamoylpyrrolidine-2-carboxylic acid	[M+H]+	null	0.9	TRUE	-1	159.08	C6H10N2O3	null	RTNFBJXLYMERBB-BYPYZUCNSA-N	O=C(N)N1CCCC1C(=O)O	530	FALSE	TRUE	FALSE	Normalized unit: Intensity; Annotation method: combined_ms2_pos_1	FALSE	FALSE	2242	0	0	0.94	0.08	0.09	0.87	2	1	1.01	13.17	ID_01	159.07642:4055512 160.08108:503274 161.08575:0	55.01779:3198 55.02896:3417 55.05412:6993 56.04934:18984 56.06985:2426 57.03333:7376 57.06979:8065 61.03949:102853 67.05408:5826 68.04930:10265 69.06983:3706 70.06495:129272 71.04899:22011 71.08533:2874 72.08047:2589 73.03947:40253 74.06006:4626 75.04395:2330 80.94488:7549 81.06966:9997 84.04421:9461 84.08052:5717 85.02824:6847 85.06458:3075 86.05979:4671 88.05045:8672 88.07554:8393 89.05952:7913…	141202	111066	4577524	5535467	5145285	3881366	3660476	5730956	4955671	4913941	4608635	5318675	4592416	3292397	6535192
2904	3.369	180.102	low score: (S)-3-Amino-4-phenylbutyric acid; LC-ESI-QTOF; MS2; CE	[M+H]+	null	0.92	TRUE	-1	180.102	C10H13NO2	null	OFVBLKINTLPEGH-VIFPVBQESA-N	N[C@H](CC(O)=O)CC1=CC=CC=C1	530	FALSE	TRUE	FALSE	Normalized unit: Intensity; Annotation method: combined_ms2_pos_1	FALSE	FALSE	2904	0	0	1	0.54	0.86	0.62	9	0.67	1.52	28.62	ID_01	180.10185:786548 181.10652:79446 182.11119:0	50.89123:2368 53.34172:2176 53.70358:2306 62.93912:2279 72.25928:2651 75.58134:2785 77.03844:23716 79.05419:2570 80.40307:2411 91.05143:3145 91.05406:42660 93.06972:36331 95.04639:2776 95.04903:30864 98.06017:3019 100.85963:2677 103.05405:241706 105.03332:6030 105.04454:16044 109.06424:3151 116.88177:2721 118.06490:7698 119.07294:5916 120.08060:1089468 121.06033:4235 121.06461:54119 131.04906:117…	524299	70889	2804312	1453356	1237757	1375444	1450714	1124282	1303516	1480127	1377507	1485319	3197338	1435148	1151763
1858	2.99	146.118	low score: (S)-3-Amino-5-methylhexanoic acid; LC-ESI-QTOF; MS2; CE	[M+H]+	null	0.71	TRUE	-1	146.118	C7H15NO2	null	MLYMSIKVLAPCAK-LURJTMIESA-N	CC(C)C[C@H](N)CC(O)=O	530	FALSE	TRUE	FALSE	Normalized unit: Intensity; Annotation method: combined_ms2_pos_1	FALSE	FALSE	1858	0	0	1	0.55	0.53	0.91	5	1	1.51	70.31	ID_01	146.11748:961970 147.12215:76724 148.12681:0	54.68827:2519 55.05424:5838 56.04944:3110 58.06512:4911 58.99500:5631 61.97681:2837 64.96872:2297 69.06968:2486 72.04414:3010 72.08064:11773 73.02829:18952 74.09637:3903 83.07494:2497 83.08562:3538 86.00589:2544 86.05978:5547 86.09629:281037 91.05415:5069 92.32777:2377 100.02146:8338 100.04719:2675 100.07555:9342 100.10884:3174 100.11194:48308 103.12292:3291 112.11202:3222 114.09116:2955 118.0651…	258966	134918	2689686	680881	636279	1014426	1580180	949019	1135702	904905	646023	694877	2729209	1169853	586238
2968	1.942	182.118	low score: (S)-4-methyl-2-(1H-pyrrol-1-yl)pentanoic acid	[M+H]+	null	0.92	TRUE	-1	182.12	C10H15NO2	null	CCIUIWFXXDCCOJ-VIFPVBQESA-N	O=C(O)C(N1C=CC=C1)CC(C)C	530	FALSE	TRUE	FALSE	Normalized unit: Intensity; Annotation method: combined_ms2_pos_1	FALSE	FALSE	2968	0	0	0.97	0.1	0.19	0.75	2	0.5	0.96	34.94	ID_01	182.11758:746105 183.12225:83443 184.12692:0	53.03851:3330 55.05416:5890 55.57720:2330 59.21807:2101 67.05410:4901 74.95404:2385 77.03848:2831 79.05406:21505 79.57668:2652 81.06967:9733 82.03694:2468 82.06507:2497 83.08558:3601 85.02846:2630 91.05406:18624 94.06497:4361 95.04897:8460 95.06039:3235 95.08540:11557 98.00153:2248 100.03906:5616 103.95554:2399 105.06981:2987 106.06495:6941 107.07280:7586 108.08056:2834 119.04906:14096 119.08536:…	90657	53956	1696069	1290549	1303353	1488758	1368683	1597573	2019724	1005114	1409510	1621077	1892783	1581276	1615262
12074	9.268	507.236	low score: (S,S)-asperphenamate	[M+H]+	null	0.92	TRUE	-1	507.23	C32H30N2O4	null	CVULDJMCSSACEO-VMPREFPWSA-N	O=C(OCC(NC(=O)C=1C=CC=CC1)CC=2C=CC=CC2)C(NC(=O)C=3C=CC=CC3)CC=4C=CC=CC4	530	FALSE	TRUE	FALSE	Normalized unit: Intensity; Annotation method: combined_ms2_pos_1	FALSE	FALSE	12074	0	0	0.88	0.06	0.98	0.08	11	0.09	1	10056.3	ID_01	507.23511:934788 508.23978:358087 509.24444:0	82.80277:2245 119.08511:3321 122.50931:2967 130.04939:2482 137.09598:2280 140.41141:2520 141.08089:2542 144.97734:2409 161.39374:3392 161.84344:2678 164.35768:3100 169.28214:3052 173.49272:2391 184.07329:3243 238.96127:6529 301.72620:3036 325.85464:2492 375.19388:3271 489.22736:3173 507.23502:485601 507.43875:8813	0	0	1138546	1473418	1314470	1691368	804005	970625	955604	1310920	1201875	1746964	1060448	1111200	1260913
3393	3.021	197.128	low score: (Z)-2-((Z)-1-(hydroxyimino)ethyl)-6,6-dimethylbicyclo[3.1.0]hexan-3-one oxime	[M+H]+	null	0.86	TRUE	-1	197.13	C10H16N2O2	null	HZNCCVUDDGMZDN-KBLTYCPTSA-N	ON=C(C)C1C(=NO)CC2C1C2(C)C	530	FALSE	TRUE	FALSE	Normalized unit: Intensity; Annotation method: combined_ms2_pos_1	FALSE	FALSE	3393	0	0	0.99	0.02	0.02	0.62	3	1	0.89	6.56	ID_01	197.12836:376933 198.13302:24764 199.13769:63022	53.03853:3645 55.05411:12333 56.04938:7019 57.06983:4587 67.05407:15994 68.04933:9599 69.06969:4831 71.04901:5702 77.08147:2207 79.05412:7239 80.04929:14141 81.06972:14233 82.06500:6546 83.08537:6198 83.25797:2751 84.08061:85675 85.02818:3893 85.06456:3956 88.07555:15557 91.05412:6419 93.06978:5990 95.04893:4493 95.08224:2674 95.08538:16087 97.10117:2996 100.84293:2479 101.76814:2481 105.06976:70…	47954	6280	762796	546460	639651	974919	772377	623127	757965	646148	562632	575835	786492	885739	550481
3279	8.833	193.195	low score: (Z,E)-Tetradeca-9,12-dienol	[M+H-H2O]+	null	0.08	TRUE	-1	193.195	C14H26O	null	IHRPKOQVBCPMQH-OHAITUNLSA-N	C(=C\CCCCCCCCO)\C/C=C/C	530	FALSE	TRUE	FALSE	Normalized unit: Intensity; Annotation method: combined_ms2_pos_1	FALSE	FALSE	3279	0	0	1	null	null	null	7	null	0.5	5.49	ID_02	193.19504:280236 194.19971:0 195.20437:0	51.13417:2580 55.05409:12021 57.06980:5299 59.85292:2639 63.06363:2802 67.05404:20685 69.06985:2948 71.80103:2339 75.62429:2285 77.03857:3072 79.05402:11719 80.07812:3512 81.06969:35913 91.05400:28115 93.06966:5100 95.04917:6162 95.08530:27643 97.06483:2302 99.89826:2559 105.06963:11448 107.08533:4167 109.06454:4730 109.10094:38311 115.05399:15228 119.08529:6012 121.10105:3622 123.08028:4269 123.…	453368	20455	397355	391496	339835	451131	387238	676643	419794	378259	390567	450608	431717	386894	427297
13341	1.101	620.936	low score: .alpha.-Chloralose	[2M+H+4i]+	null	0.73	TRUE	-1	620.926	C8H11Cl3O6	null	OJYGBLRPYBAHRT-UHFFFAOYSA-N	C1(O)C2C(OC1C(CO)O)OC(O2)C(Cl)(Cl)Cl	530	FALSE	TRUE	FALSE	Normalized unit: Intensity; Annotation method: combined_ms2_pos_1	FALSE	FALSE	13341	0	0	0.8	null	null	null	4	null	0.4	19493.2	ID_02	620.93439:244895 621.93905:54091 622.94372:0	78.03416:2224 97.02812:16727 114.54061:2941 119.03511:5465 123.94215:2504 135.05327:3328 136.06146:286299 137.34697:2668 140.87228:2606 144.94565:2544 157.33925:2803 164.05643:14281 166.54567:2534 173.40385:2712 173.60425:2122 178.07243:2798 203.41113:2532 215.15125:2429 231.07472:9384 232.08228:3435 233.90448:2498 242.67450:2870 250.87968:2846 268.89056:3149 311.82767:3020 312.05005:2897 329.838…	0	0	230900	696339	424438	304486	1256792	1137798	1429634	501932	912100	917909	1643683	1474545	1486685
8922	1.495	363.155	low score: .beta.-Hydroxyphenylalanine	[2M+H]+	null	0.9	TRUE	-1	363.155	C9H11NO3	null	VHVGNTVUSQUXPS-UHFFFAOYSA-N	NC(C(O)c1ccccc1)C(=O)O	530	FALSE	TRUE	FALSE	Normalized unit: Intensity; Annotation method: combined_ms2_pos_1	FALSE	FALSE	8922	0	0	1	null	null	null	3	null	0.5	13.07	ID_01	363.15527:610923 364.15994:110978 365.16461:0	61.14235:2428 62.49960:2627 65.03868:3260 70.82742:2394 77.03851:3034 91.05398:88553 95.04889:38687 103.05404:4638 105.04432:3169 107.04890:8830 109.06494:4032 119.04889:123077 120.10532:2553 121.06435:4265 123.04380:149006 131.41780:2685 136.07544:422516 136.16568:2361 146.06348:76041 147.04382:59676 165.05440:344800 182.08098:521009 207.34251:2645 363.08954:4312 363.20880:3721	0	0	798902	511215	564481	662814	635416	485457	757882	512541	563709	507366	861391	945945	470945
7888	1.396	332.562	low score: .beta.-Nicotinamide adenine dinucleotide	[M+2H]2+	null	0.92	TRUE	-1	332.562	C21H27N7O14P2	null	BAWFJGJZGIEFAR-OWXIGJDBSA-N	n1(c2c(nc1)c(ncn2)N)[C@@H]1O[C@@H]([C@H]([C@H]1O)O)COP(=O)(OP(=O)(OC[C@@H]1O[C@H]([C@@H]([C@@H]1O)O)[n+]1cc(ccc1)C(=O)N)[O-])O	530	FALSE	TRUE	FALSE	Normalized unit: Intensity; Annotation method: combined_ms2_pos_1	FALSE	FALSE	7888	0	0	1	0	null	0.08	26	0.08	0.54	3217791	ID_02	332.56180:49799140 333.56647:2708732 334.57113:60880	79.03729:8247 79.04180:14288 80.04953:443958 81.05291:18966 84.51804:2726 91.32903:2807 92.02441:6452 94.04017:10658 95.06035:3782 96.04448:164863 97.02845:1328033 98.03181:60833 98.98435:13265 103.01095:2993 105.04482:17705 106.02881:536130 107.03215:29552 109.05104:5116 119.03535:80112 120.03900:5676 122.66751:9991 123.05534:11177546 123.44530:10085 124.03410:6274 124.03928:188287 124.05253:666…	0	0	304692625	263318366	224338924	273661284	315137826	181796092	190334767	183952212	241541410	263805189	204020148	221550977	186784598
9250	0.721	372.545	low score: .beta.-Nicotinamide adenine dinucleotide phosphate	[M+2H]2+	null	0.82	TRUE	-1	372.545	C21H28N7O17P3	null	XJLXINKUBYWONI-NNYOXOHSSA-N	c1(c[n+](ccc1)[C@@H]1O[C@H](COP(=O)(OP(=O)(OC[C@H]2O[C@@H](n3c4c(c(ncn4)N)nc3)[C@@H]([C@@H]2O)OP(=O)(O)O)O)[O-])[C@H]([C@H]1O)O)C(=O)N	530	FALSE	TRUE	FALSE	Normalized unit: Intensity; Annotation method: combined_ms2_pos_1	FALSE	FALSE	9250	0	0	1	0.01	0.03	0.57	5	0.2	0.74	49827.9	ID_03	372.54523:741742 373.54989:22291 374.55456:0	88.07549:1628 88.33990:1220 88.50736:1472 91.05736:3533 92.00693:1455 96.04429:2172 97.02556:1767 97.02826:24114 98.98403:1568 99.78098:1385 101.05958:9057 102.06302:4027 104.98964:1612 106.02856:11766 111.04386:10128 112.04725:3790 115.64663:1928 116.05870:2080 118.08607:7089 119.03500:1919 123.05516:299049 124.05847:11481 129.05449:13063 130.05789:4044 132.07687:5269 136.06166:298041 137.05920:…	0	0	110934	464466	280012	1020648	2096769	2381366	3335797	292291	1767177	3640947	2424313	1488114	1684253
9253	1.188	372.545	low score: .beta.-Nicotinamide adenine dinucleotide phosphate	[M+2H]2+	null	0.04	TRUE	-1	372.545	C21H28N7O17P3	null	XJLXINKUBYWONI-NNYOXOHSSA-N	c1(c[n+](ccc1)[C@@H]1O[C@H](COP(=O)(OP(=O)(OC[C@H]2O[C@@H](n3c4c(c(ncn4)N)nc3)[C@@H]([C@@H]2O)OP(=O)(O)O)O)[O-])[C@H]([C@H]1O)O)C(=O)N	530	FALSE	TRUE	FALSE	Normalized unit: Intensity; Annotation method: combined_ms2_pos_1	FALSE	FALSE	9253	0	0	1	null	null	null	5	null	0.5	216827	ID_03	372.54541:293149 373.55008:0 374.55475:0	62.56711:2401 63.04219:2620 67.12589:2495 73.04662:9769 73.04872:2544 80.04926:4395 91.05717:19342 92.05660:4146 95.19009:2338 95.87506:2253 97.02815:8841 97.80321:2487 100.94157:2456 101.05938:7238 106.02853:4844 111.04398:6644 112.04706:4027 119.41747:3038 123.05505:79446 124.05825:4144 129.05441:10047 130.05780:4530 135.93874:2637 136.06155:77424 137.06532:3350 147.06505:8456 148.06834:3039 22…	0	0	378169	336326	266052	96745	229412	741220	786837	232323	668528	1596376	243468	261712	290277
9254	1.344	372.546	low score: .beta.-Nicotinamide adenine dinucleotide phosphate	[M+2H]2+	null	0.02	TRUE	-1	372.545	C21H28N7O17P3	null	XJLXINKUBYWONI-NNYOXOHSSA-N	c1(c[n+](ccc1)[C@@H]1O[C@H](COP(=O)(OP(=O)(OC[C@H]2O[C@@H](n3c4c(c(ncn4)N)nc3)[C@@H]([C@@H]2O)OP(=O)(O)O)O)[O-])[C@H]([C@H]1O)O)C(=O)N	530	FALSE	TRUE	FALSE	Normalized unit: Intensity; Annotation method: combined_ms2_pos_1	FALSE	FALSE	9254	0	0	1	0	0.01	0.01	8	0.13	0.53	562080	ID_01	372.54556:863662 373.55023:63675 374.55490:0	62.21115:2409 63.49625:2702 69.03353:3725 73.04661:19093 78.03382:4107 80.04932:16258 91.05721:22874 92.05684:3734 93.05415:2525 96.04424:6229 97.02822:56648 101.05951:9138 102.06289:3765 106.02853:20419 109.27901:2550 111.04387:11681 112.04762:2735 119.03509:4166 120.32158:2941 123.05511:477161 123.18083:2521 124.05238:3579 124.05838:17445 129.05444:16346 130.05794:7922 130.74580:2698 136.06163:…	0	0	155701	142870	84435	145263	81198	224216	173135	183245	44251	197073	203523	38571	38031
7934	1.938	333.57	low score: .beta.-Nicotinamide adenine dinucleotide, reduced	[M+2H]2+	null	0.88	TRUE	-1	333.57	C21H29N7O14P2	null	BOPGDPNILDQYTO-WEVCFHMTSA-N	P(=O)(OC[C@H]1O[C@@H](n2c3ncnc(N)c3nc2)[C@H](O)[C@@H]1O)(OP(=O)(OC[C@H]1O[C@@H](N2C=C(CC=C2)C(=O)N)[C@@H](O)[C@H]1O)O)O	530	FALSE	TRUE	FALSE	Normalized unit: Intensity; Annotation method: combined_ms2_pos_1	FALSE	FALSE	7934	0	0	1	0	0	0.09	49	0.04	0.54	66490.5	ID_02	333.56979:1293765 334.57446:56290 335.57913:0	80.04922:8166 80.25379:2313 81.03324:5315 82.06504:6389 90.57037:2239 92.04935:2512 93.05701:2961 94.06489:2517 95.08535:3961 97.02818:61255 98.03169:4407 98.98407:6535 100.10062:2456 103.00983:2605 106.02841:3090 108.04416:69050 109.04784:3212 109.10107:3134 119.03522:6146 120.04414:2953 121.02819:2509 123.05502:20504 124.03901:8919 124.05830:4597 125.07069:30186 130.06470:4033 136.06155:581290 …	0	0	5422443	8208482	6758975	9591863	7394055	1998558	2796929	6653846	7920355	3907582	7896493	10210341	6626693
7935	2.018	333.57	low score: .beta.-Nicotinamide adenine dinucleotide, reduced	[M+2H]2+	null	0.04	TRUE	-1	333.57	C21H29N7O14P2	null	BOPGDPNILDQYTO-WEVCFHMTSA-N	P(=O)(OC[C@H]1O[C@@H](n2c3ncnc(N)c3nc2)[C@H](O)[C@@H]1O)(OP(=O)(OC[C@H]1O[C@@H](N2C=C(CC=C2)C(=O)N)[C@@H](O)[C@H]1O)O)O	530	FALSE	TRUE	FALSE	Normalized unit: Intensity; Annotation method: combined_ms2_pos_1	FALSE	FALSE	7935	0	0	1	null	null	null	7	null	0.5	482231	ID_01	333.56982:1251530 334.57449:88232 335.57916:0	80.04929:12876 82.06499:10747 92.04931:3982 93.05708:3841 96.04416:5225 97.02815:71879 97.80550:2120 98.03166:5104 108.04412:75709 117.05696:3153 118.06471:2899 119.03510:4160 120.04418:3110 122.05994:5644 123.05054:2916 123.05503:40445 124.03911:17609 124.05834:8641 125.07067:35313 130.06480:8198 136.06152:713425 137.04572:3518 137.05861:8972 137.06488:31339 148.03906:10275 148.06165:9606 148.07…	0	0	5422443	8208482	6758975	9591863	718899	1998558	2796929	6653846	7924354	3907582	7896493	10206330	6626693
9993	10.975	397.329	low score: .gamma.-Dodecalactone	[2M+H]+	null	0.96	TRUE	-1	397.331	C12H22O2	null	WGPCZPLRVAWXPW-UHFFFAOYSA-N	C(CCCCCCC)C1OC(=O)CC1	530	FALSE	TRUE	FALSE	Normalized unit: Intensity; Annotation method: combined_ms2_pos_1	FALSE	FALSE	9993	0	0	0.98	null	null	null	2	null	0.49	364.83	ID_01	397.32910:2421668 398.33377:523539 399.33844:0	67.05411:11835 69.06975:18561 71.08554:5893 72.08882:2745 79.05417:2650 81.06976:24499 82.07341:2609 83.08540:12440 85.06492:3014 85.10119:5268 86.09630:3418 91.05418:3259 93.06966:8459 95.08539:21021 96.08902:2572 97.10101:11671 102.77618:2799 103.42216:2816 105.06985:10864 107.08540:10096 109.10104:25784 110.10442:4598 110.12221:2571 111.10754:2678 111.11687:6657 113.05979:3125 119.08544:7803 1…	956862	411107	4164026	6390694	4772550	4843322	3278147	5221938	5490543	4857862	4991886	7458256	4430784	3353227	5585634
9995	11.214	397.331	low score: .gamma.-Dodecalactone	[2M+H]+	null	0.92	TRUE	-1	397.331	C12H22O2	null	WGPCZPLRVAWXPW-UHFFFAOYSA-N	C(CCCCCCC)C1OC(=O)CC1	530	FALSE	TRUE	FALSE	Normalized unit: Intensity; Annotation method: combined_ms2_pos_1	FALSE	FALSE	9995	0	0	1	null	null	null	2	null	0.5	3696.1	ID_01	397.33151:27420052 398.33618:6995648 399.34085:1003621	65.03860:5051 65.27290:2377 67.05419:15315 71.08542:810621 71.08775:25279 77.03843:3106 79.05412:87238 80.86185:5211 81.06973:4319481 81.27843:5474 82.07314:4926 85.06480:5294 95.08538:3920 99.07733:3740 99.08031:47636 101.64365:2227 105.84207:3089 109.06465:1186876 113.13239:18237 126.66798:10240 127.07522:5383503 127.48447:8927 128.07834:6067 141.09088:16245 154.52135:13379 155.07014:7193392 15…	29520	38358	21094435	46957998	41028410	31061601	9660744	22731328	22065961	39527745	38209516	48766810	26917798	16649034	32714373
9996	10.069	397.331	low score: .gamma.-Dodecalactone	[2M+H]+	null	0.78	TRUE	-1	397.331	C12H22O2	null	WGPCZPLRVAWXPW-UHFFFAOYSA-N	C(CCCCCCC)C1OC(=O)CC1	530	FALSE	TRUE	FALSE	Normalized unit: Intensity; Annotation method: combined_ms2_pos_1	FALSE	FALSE	9996	0	0	1	null	null	null	2	null	0.5	127.53	ID_02	397.33139:568661 398.33606:108606 399.34073:0	65.70061:2466 66.80862:2312 67.05412:8878 67.96183:2917 69.06973:14062 71.08544:11872 79.05421:4200 81.06976:18489 83.08538:15411 83.13874:2254 84.96375:2363 85.06470:6480 85.10107:4456 88.07561:4354 89.05951:7784 91.05415:6859 93.06975:9792 94.44717:2700 95.08277:2202 95.08541:29024 97.06465:5538 97.10101:12018 100.11243:2404 105.06963:9380 107.08537:9817 109.06461:3249 109.10102:53152 109.88696…	28039	26145	802136	906392	715865	1088828	797152	801714	799788	908742	820889	1133723	903302	900094	959281
8831	0.677	360.15	low score: ?-Gentiobiose	[M+NH4]+	null	0.92	TRUE	-1	360.15	C12H22O11	null	DLRVVLDZNNYCBX-CQUJWQHSSA-N	OCC1OC(OCC2OC(O)C(O)C(O)C2O)C(O)C(O)C1O	530	FALSE	TRUE	FALSE	Normalized unit: Intensity; Annotation method: combined_ms2_pos_1	FALSE	FALSE	8831	0	0	1	0.62	0.54	0.94	9	1	1.56	63.88	ID_02	360.15021:731050 361.15488:0 362.15954:0	61.02835:6600 62.57981:2513 68.21962:2831 69.03334:23740 69.95580:2125 70.06499:12206 72.08067:9398 72.76025:2510 73.02831:3985 74.71765:2474 84.08065:6618 85.02825:125313 86.05989:16267 86.09630:5263 87.06321:8170 91.03885:5533 95.39641:2618 95.56075:2348 97.02823:39876 97.44020:2535 99.04391:8310 101.02312:5090 104.10699:5302 109.02824:10537 115.03899:3646 116.07046:6230 116.84747:2426 118.0860…	2887	0	1428784	1672927	2937538	979841	903974	3831028	1325414	819195	1154547	3526552	1482785	1113878	998369
9163	8.034	370.259	low score: [(1R,2S,3S,4R,4aS)-2,3-dihydroxy-3,4a,8,8-tetramethyl-4-[(E)-3-oxobut-1-enyl]-2,4,5,6,7,8a-hexahydro-1H-naphthalen-1-yl] acetate	[M+NH4]+	null	0.55	TRUE	-1	370.259	C20H32O5	null	BNOWPELKBYSHKU-GFZHNTIHSA-N	O=C(OC1C(O)C(O)(C)C(C=CC(=O)C)C2(C)CCCC(C)(C)C12)C	530	FALSE	TRUE	FALSE	Normalized unit: Intensity; Annotation method: combined_ms2_pos_1	FALSE	FALSE	9163	0	0	1	0	0.02	0.05	12	0.33	0.58	28.09	ID_01	370.25919:906484 371.26385:185741 372.26852:35660	64.25355:2572 67.05402:17784 69.06963:8369 71.01255:4920 71.04883:2801 71.08529:8066 71.33554:2639 79.05402:13658 80.94772:3109 81.06956:14163 83.04908:3892 83.08528:5640 91.05394:22877 93.06959:17341 95.04888:8838 95.08527:14296 97.06452:4000 97.10101:4258 99.08012:3126 100.11192:3828 105.06958:29392 107.04916:6241 107.08518:10531 109.06445:4324 109.10096:9720 111.08019:3770 113.65876:2738 117.0…	10253	2689	1201799	2553015	2758276	185536	152402	774800	1205135	142465	3280022	1525030	934074	45289	639682
1499	8.651	133.065	low score: [(1S,6S,7R)-6-Acetyloxy-1-(3-methylbutanoyloxy)spiro[4a,5,6,7a-tetrahydro-1H-cyclopenta[c]pyran-7,2'-oxirane]-4-yl]methyl 3-methylbutanoate	[M+H-C13H24O7]+	null	0.22	TRUE	-1	133.065	C22H32O8	null	PHHROXLDZHUIGO-VKLNETFXSA-N	NA	530	FALSE	TRUE	FALSE	Normalized unit: Intensity; Annotation method: combined_ms2_pos_1	FALSE	FALSE	1499	0	0	1	0.07	0.06	0.75	1	1	0.98	8.1	ID_03	133.06487:959692 134.06953:0 135.07420:193477	55.93428:114339 56.94210:868584 56.94463:24296 58.99780:4108 65.49726:2718 68.98201:75726 70.06509:2761 72.93699:545431 73.01340:5669 73.20787:2754 74.95263:98271 75.94532:3396 77.00835:5333 79.05409:5052 86.95264:54797 86.99255:274278 87.72624:2414 88.96828:83781 90.94753:522285 91.02386:28424 91.05412:8887 95.04890:6707 100.93201:2951 100.94310:6213 101.00486:4388 101.00825:70207 102.94754:8345…	30410	25864	1996032	889983	538945	1654494	1736107	822148	904713	1532702	501404	929865	2340581	1202478	816177
13858	7.269	687.215	low score: [(1S,6S,7R,10R,15S,16R,18S,19R,20R)-6-(3-Furyl)-8,9,18,19,20-pentahydroxy-3-(1-hydroxy-2-methylpropylidene)-7,12,15,17-tetramethyl-4-oxo-5,11,13,21-tetraoxaheptacyclo[10.8.1.114,17.01,10.02,7.010,15.014,19]docos-16-yl]acetic acid	[M+K]+	null	0.92	TRUE	-1	687.205	C32H40O14	null	FLRUCNJMPLRHQE-WUKNDPDISA-N	O=C(O)CC1C2(C)CC34OC5(OC6(C(O)C3(O)C2O)C7C(C(=O)OC(C8=COC=C8)C7(C)C(O)C(O)C6(O5)C14C)=C(O)C(C)C)C	530	FALSE	TRUE	FALSE	Normalized unit: Intensity; Annotation method: combined_ms2_pos_1	FALSE	FALSE	13858	0	0	0.77	0.01	0.01	0.42	10	0.2	0.57	91336.5	ID_01	687.21478:1792122 688.21945:674875 689.22412:0	86.00579:3576 87.02609:30462 89.01666:2849 91.05407:93452 94.06484:6182 95.07286:3460 98.02345:22182 98.05990:6107 100.03578:3355 100.03912:58379 102.00053:3434 102.03687:8700 104.05265:6404 114.03699:240118 115.02123:4500 116.05260:2571 116.07039:47126 120.08067:5709 125.03454:3742 126.03719:6841 128.05264:286093 130.06480:9130 130.24211:2606 132.08066:3336 134.01878:4199 136.07547:59158 137.070…	0	0	2790945	2319528	2643729	6868629	4661701	4604913	3572744	4176336	4304550	3126933	3723118	4189046	2053178
13859	8.088	687.215	low score: [(1S,6S,7R,10R,15S,16R,18S,19R,20R)-6-(3-Furyl)-8,9,18,19,20-pentahydroxy-3-(1-hydroxy-2-methylpropylidene)-7,12,15,17-tetramethyl-4-oxo-5,11,13,21-tetraoxaheptacyclo[10.8.1.114,17.01,10.02,7.010,15.014,19]docos-16-yl]acetic acid	[M+K]+	null	0.92	TRUE	-1	687.205	C32H40O14	null	FLRUCNJMPLRHQE-WUKNDPDISA-N	O=C(O)CC1C2(C)CC34OC5(OC6(C(O)C3(O)C2O)C7C(C(=O)OC(C8=COC=C8)C7(C)C(O)C(O)C6(O5)C14C)=C(O)C(C)C)C	530	FALSE	TRUE	FALSE	Normalized unit: Intensity; Annotation method: combined_ms2_pos_1	FALSE	FALSE	13859	0	0	0.78	0.01	0.01	0.4	10	0.1	0.55	24827.6	ID_01	687.21460:625175 688.21927:234528 689.22394:0	80.32558:2631 81.11404:2691 83.04897:3213 87.02603:14248 91.05402:44884 94.06475:3110 100.03902:19198 101.17268:2509 102.03687:6166 104.05261:3561 104.64344:2248 111.09112:2433 112.75714:2771 114.03278:3523 114.03690:68959 116.07028:31949 120.41345:2399 121.37062:2858 128.05254:126125 130.06497:5682 136.07541:24908 142.03195:2674 143.06351:16345 146.06306:11458 147.02600:2804 149.40538:2487 155.0…	0	0	1125868	654027	933139	1588191	1096510	1070594	1216014	973140	1064477	664522	1174201	1253327	637041
13860	7.856	687.215	low score: [(1S,6S,7R,10R,15S,16R,18S,19R,20R)-6-(3-Furyl)-8,9,18,19,20-pentahydroxy-3-(1-hydroxy-2-methylpropylidene)-7,12,15,17-tetramethyl-4-oxo-5,11,13,21-tetraoxaheptacyclo[10.8.1.114,17.01,10.02,7.010,15.014,19]docos-16-yl]acetic acid	[M+K]+	null	0.61	TRUE	-1	687.205	C32H40O14	null	FLRUCNJMPLRHQE-WUKNDPDISA-N	O=C(O)CC1C2(C)CC34OC5(OC6(C(O)C3(O)C2O)C7C(C(=O)OC(C8=COC=C8)C7(C)C(O)C(O)C6(O5)C14C)=C(O)C(C)C)C	530	FALSE	TRUE	FALSE	Normalized unit: Intensity; Annotation method: combined_ms2_pos_1	FALSE	FALSE	13860	0	0	0.78	0.01	0.01	0.42	10	0.2	0.57	47685.3	ID_01	687.21466:651683 688.21933:235943 689.22400:0	82.06519:2854 86.00591:3728 86.51922:2392 87.02631:18304 89.19656:2619 90.45844:2628 91.05425:48337 95.07336:2726 98.02372:6305 100.03934:26861 102.03716:5886 110.06003:2868 114.03722:99347 116.07066:22585 120.08089:4754 125.02691:2906 128.05287:148700 130.06493:3470 136.07574:29580 139.08688:3537 142.03220:7059 143.06372:13525 145.07930:2677 146.06349:11178 152.97623:2460 159.09163:3248 160.0427…	0	0	1145980	589619	798629	1582173	960782	968471	1021029	865298	843588	552526	852874	944599	613381
13861	7.68	687.215	low score: [(1S,6S,7R,10R,15S,16R,18S,19R,20R)-6-(3-Furyl)-8,9,18,19,20-pentahydroxy-3-(1-hydroxy-2-methylpropylidene)-7,12,15,17-tetramethyl-4-oxo-5,11,13,21-tetraoxaheptacyclo[10.8.1.114,17.01,10.02,7.010,15.014,19]docos-16-yl]acetic acid	[M+K]+	null	0.9	TRUE	-1	687.205	C32H40O14	null	FLRUCNJMPLRHQE-WUKNDPDISA-N	O=C(O)CC1C2(C)CC34OC5(OC6(C(O)C3(O)C2O)C7C(C(=O)OC(C8=COC=C8)C7(C)C(O)C(O)C6(O5)C14C)=C(O)C(C)C)C	530	FALSE	TRUE	FALSE	Normalized unit: Intensity; Annotation method: combined_ms2_pos_1	FALSE	FALSE	13861	0	0	0.77	0.01	0.01	0.42	10	0.2	0.56	57049.4	ID_01	687.21497:581968 688.21963:193971 689.22430:0	82.20616:2573 86.69721:2519 87.02621:15878 91.05142:4154 91.05413:47929 93.28493:2973 95.07293:3074 98.02352:11425 100.02152:2518 100.03917:21327 102.03711:7149 104.05249:2677 113.02924:2578 114.03704:112117 116.07046:24794 118.98884:2467 128.05270:144072 130.06488:3256 136.07114:2758 136.07559:26370 142.03186:8879 143.06364:10130 145.07953:2801 146.06335:15401 147.02621:3142 156.04796:5555 157.8…	0	0	2679001	1831344	2430901	5055383	2599050	2501675	2366554	2079331	2387808	1577175	1763387	2281029	1161723
11170	9.871	449.288	low score: [(2E,6Z,10Z)-7,11-bis(acetyloxymethyl)-3,15-dimethylhexadeca-2,6,10,14-tetraenyl] acetate	[M+H]+	null	0.35	TRUE	-1	449.29	C26H40O6	null	KJBDTBUYUDRWMT-VDUSSSJLSA-N	O=C(OCC=C(C)CCC=C(COC(=O)C)CCC=C(COC(=O)C)CCC=C(C)C)C	530	FALSE	TRUE	FALSE	Normalized unit: Intensity; Annotation method: combined_ms2_pos_1	FALSE	FALSE	11170	0	0	0.98	0.26	0.9	0.36	18	0.17	1.22	119.26	ID_01	449.28775:2572610 450.29242:649591 451.29709:61844	74.09626:2417 81.06963:4586 83.08543:3521 95.08526:3363 97.07589:2820 97.16869:2484 100.76857:2869 109.10104:3212 111.03744:2895 111.04134:9346 112.09927:3821 121.10078:2606 123.08032:5124 123.32086:2720 123.54008:2496 127.03619:8079 129.05518:2306 130.99956:6969 131.11766:4033 140.19063:2312 149.13205:2557 149.46635:2522 155.06740:2829 159.11600:3135 165.33975:2891 172.47285:2580 173.40306:3374 …	477168	60597	2570314	386182	405768	481519	477075	363095	356553	283669	347230	501671	2634637	402586	449032
14465	13.492	763.177	low score: [(2R,3S,4S,5R,6S)-6-[(2S,3R,4R,5R,6S)-2-[5,7-dihydroxy-2-(4-hydroxyphenyl)-4-oxochromen-3-yl]oxy-4,5-dihydroxy-6-methyloxan-3-yl]oxy-3,4,5-trihydroxyoxan-2-yl]methyl (E)-3-(4-hydroxyphenyl)prop-2-enoate	[M+Na]+	null	0.45	TRUE	-1	763.183	C36H36O17	null	KAJMZANRKFVVKV-RGXKZFLBSA-N	O=C(OCC1OC(OC2C(O)C(O)C(OC2OC=3C(=O)C=4C(O)=CC(O)=CC4OC3C=5C=CC(O)=CC5)C)C(O)C(O)C1O)C=CC6=CC=C(O)C=C6	530	FALSE	TRUE	FALSE	Normalized unit: Intensity; Annotation method: combined_ms2_pos_1	FALSE	FALSE	14465	0	0	0.93	0.24	0.37	0.75	1	1	1.19	32567.7	ID_01	763.17657:364210 764.18124:314269 765.18591:0	86.09637:90450 87.09973:6474 91.05723:1390 93.06989:2372 93.73196:1606 95.08549:3823 95.49257:1449 97.10131:1694 98.98132:2008 98.98412:21472 100.11202:5123 100.26868:1772 104.01798:1417 104.10378:1301 104.10695:11843 109.10134:2426 110.56335:1897 113.05993:1756 114.67803:1650 120.77801:1803 120.96618:3484 121.10085:2641 122.19894:1766 124.99979:117943 126.00314:2331 128.39503:1868 132.82463:1802…	414937	32954	380589	537200	622327	419774	398733	280735	250138	669469	232039	312617	329601	365146	418749
13961	10.522	700.417	low score: [(2S,3R,4S,5S,6R)-3,4,5-trihydroxy-6-(hydroxymethyl)oxan-2-yl] (1S,4aR,6aS,6bR,8R,9R,10R,11R,12aR)-1,8,10,11-tetrahydroxy-9-(hydroxymethyl)-2,2,6a,6b,9,12a-hexamethyl-1,3,4,5,6,6a,7,8,8a,10,11,12,13,14b-tetradecahydropicene-4a-carboxylate	[M+NH4]+	null	0.35	TRUE	-1	700.427	C36H58O12	null	BBPOLSMDPRNEHZ-VDWCOSHKSA-N	O=C(OC1OC(CO)C(O)C(O)C1O)C23CCC(C)(C)C(O)C3C4=CCC5C6(C)CC(O)C(O)C(C)(CO)C6C(O)CC5(C)C4(C)CC2	530	FALSE	TRUE	FALSE	Normalized unit: Intensity; Annotation method: combined_ms2_pos_1	FALSE	FALSE	13961	0	0	0.76	0	0.01	0.04	59	0.05	0.41	24851.3	ID_04	700.41626:237182 701.42093:142538 702.42560:0	81.07025:4252 83.08571:2982 86.09690:23678 95.08591:3128 95.74560:2349 97.10180:2804 104.10738:6847 119.96622:2320 125.00055:13149 146.98271:18514 156.37006:2295 173.40100:11591 180.77118:3205 184.07468:65317 185.07803:5489 240.10143:6949 261.34534:2432 271.62427:2671 290.27133:2962 341.30591:5696 354.27347:3454 411.17529:6776 412.17661:3937 433.15662:5349 434.16110:3294 467.09552:3690 487.28467:…	0	0	336719	166046	103258	350963	199125	33876	153351	527992	144553	130870	347800	378639	175169
11397	10.071	463.131	low score: [(2S,3R,4S,5S,6R)-3,4,5-trihydroxy-6-[[(E)-3-phenylprop-2-enoyl]oxymethyl]oxan-2-yl] 3,4,5-trihydroxybenzoate	[M+H]+	null	0.96	TRUE	-1	463.123	C22H22O11	null	REBRERQNUHGTMS-PCGJYRBUSA-N	O=C(OCC1OC(OC(=O)C2=CC(O)=C(O)C(O)=C2)C(O)C(O)C1O)C=CC=3C=CC=CC3	530	FALSE	TRUE	FALSE	Normalized unit: Intensity; Annotation method: combined_ms2_pos_1	FALSE	FALSE	11397	0	0	0.77	0.04	0.36	0.13	8	0.38	0.69	3838.67	ID_01	463.13077:1080146 464.13544:463219 465.14010:0	67.45393:2205 73.04655:13590 81.06985:3363 83.08537:2674 86.09624:2575 90.43851:2484 91.05415:2684 91.05715:11137 93.06967:4845 95.08527:7543 97.10075:2903 100.11194:5206 103.16409:2746 103.22266:2731 105.06936:2798 109.10100:8764 110.08463:2790 115.42846:2865 121.10132:4633 121.48544:2826 123.11642:6064 133.10106:3258 147.08057:3212 147.11659:4389 149.04491:4770 157.10178:2796 159.08043:3933 167…	3747950	732546	616762	463073	472485	466204	449503	460958	473368	476815	530201	400392	504707	362110	382786
10565	10.313	421.189	low score: [(3aR,4S,6E,10Z,11aR)-10-(hydroxymethyl)-6-methyl-3-methylidene-2-oxo-3a,4,5,8,9,11a-hexahydrocyclodeca[b]furan-4-yl] (Z)-4-acetyloxy-2-(hydroxymethyl)but-2-enoate	[M+H]+	null	0.92	TRUE	-1	421.186	C22H28O8	null	KJVWRZGLXRPUHV-QOBJXKRASA-N	O=C(OC1CC(=CCCC(=CC2OC(=O)C(=C)C21)CO)C)C(=CCOC(=O)C)CO	530	FALSE	TRUE	FALSE	Normalized unit: Intensity; Annotation method: combined_ms2_pos_1	FALSE	FALSE	10565	0	0	0.96	0.1	0.12	0.29	86	0.38	0.75	77.95	ID_01	421.18866:1199624 422.19333:320399 423.19800:0	64.59261:2899 65.82970:2561 66.78352:2837 67.05406:10074 69.06976:6308 70.84032:2342 71.08533:11152 79.05408:10222 81.06969:16327 83.08543:6021 85.10098:6740 88.10929:2592 89.05949:25526 89.96096:5169 90.07447:2998 91.05402:23644 92.05714:4573 93.06968:16243 95.08526:16190 100.11183:3090 105.06967:12173 106.07318:4095 107.08530:11710 107.97135:23233 108.08866:2688 109.10095:9535 114.51733:2641 11…	4291	7053	1307298	1386861	1232130	1533043	1379600	1239233	1247234	951239	1159081	1252402	1110457	1193372	1219906
10096	11.714	401.765	low score: [(3aS,4S,5S,6E,10E,11aR)-6-formyl-5-methoxy-10-methyl-3-methylidene-2-oxo-3a,4,5,8,9,11a-hexahydrocyclodeca[b]furan-4-yl] 2-methylpropanoate	[M+H]+	null	0.92	TRUE	-1	401.765	C20H26O6	null	SKCDPGIEMVQDCR-VBMXKYFYSA-N	O=CC1=CCCC(=CC2OC(=O)C(=C)C2C(OC(=O)C(C)C)C1OC)C	530	FALSE	TRUE	FALSE	Normalized unit: Intensity; Annotation method: combined_ms2_pos_1	FALSE	FALSE	10096	0	0	1	null	null	null	1	null	0.5	41622.8	ID_01	401.76544:907186 402.77011:195971 403.77478:0	87.09978:2858 91.05412:6389 93.06974:7641 93.23111:1406 95.08538:9809 95.08781:1356 97.10114:3169 98.98398:8139 104.10681:7413 105.06982:2512 107.08540:4713 108.10905:1618 109.10110:2574 111.11653:2390 115.02384:1975 117.07073:1711 119.01866:1914 121.10098:11760 123.11671:2094 124.99490:3184 124.99966:50950 130.40630:1715 131.01862:3887 131.08566:2682 135.11659:4238 135.52473:1990 136.99979:5257 …	0	0	1909713	1762297	1461620	1490305	1724136	2019151	1610719	1659477	1520683	1650979	1580695	1596962	1656903
3655	0.456	208.955	low score: [(5-Mercapto-1,3,4-thiadiazol-2-yl)thio]acetic acid	[M+H]+	null	0.92	TRUE	-1	208.951	C4H4N2O2S3	null	UJBXVTJYSIDCIE-UHFFFAOYSA-N	s1c(nnc1S)SCC(=O)O	530	FALSE	TRUE	FALSE	Normalized unit: Intensity; Annotation method: combined_ms2_pos_1	FALSE	FALSE	3655	0	0	0.92	0	0.02	0.73	3	0.33	0.77	12.32	ID_01	208.95477:632907 209.95944:192102 210.96411:0	55.05411:10407 57.06973:3528 57.16537:2259 65.03838:2641 66.23860:2485 67.05404:9388 68.98196:30803 69.06976:5896 69.46201:2475 72.71317:2352 75.59148:2355 76.94899:2289 77.03840:33197 79.05405:9558 81.03339:2577 81.06974:11250 83.04910:3426 83.08543:3523 84.95950:26340 86.99252:45010 89.30005:2256 91.05405:8124 93.06967:10560 94.80734:2223 95.04895:59031 95.08527:11660 95.94714:2483 97.06464:439…	9371	1222976	1315500	1965964	1081561	1341301	1040351	944371	1091506	1119144	1149924	1206595	1126768	1138107	1192495
9003	9.78	365.267	low score: [12-hydroxy-6-(hydroxymethyl)-10-methyl-2-(4-methylpent-3-enyl)dodeca-2,6,10-trienyl] acetate	[M+H]+	null	0.9	TRUE	-1	365.269	C22H36O4	null	GFDOSVZSTRYXMK-UHFFFAOYSA-N	O=C(OCC(=CCCC(=CCCC(=CCO)C)CO)CCC=C(C)C)C	530	FALSE	TRUE	FALSE	Normalized unit: Intensity; Annotation method: combined_ms2_pos_1	FALSE	FALSE	9003	0	0	0.98	0.04	0.01	0.36	92	0.24	0.68	112.63	ID_01	365.26645:2099207 366.27112:419276 367.27578:0	61.03413:2365 67.05405:4358 69.06970:6998 71.08540:3555 80.94771:2521 81.06958:8267 91.05405:4370 93.06973:4819 95.08524:13051 99.04359:2569 105.06973:5892 106.43632:2404 107.08526:4754 109.10085:12270 111.11668:5396 114.41510:3098 116.02148:3071 119.08528:2877 121.10109:7420 123.08018:8618 123.11649:6139 133.10121:6625 135.11656:4299 137.13199:4313 139.11150:2457 140.70535:2715 145.10091:6086 14…	378730	155944	4311666	5146800	4235189	5864385	3735184	3386630	4122595	4578207	4158124	5723240	4301783	4220656	4490848
14162	10.793	728.447	low score: [17-(2,6-dihydroxy-6-methyl-3-oxoheptan-2-yl)-3-hydroxy-4,4,9,13,14-pentamethyl-2-[3,4,5-trihydroxy-6-(hydroxymethyl)oxan-2-yl]oxy-2,3,7,8,10,11,12,15,16,17-decahydro-1H-cyclopenta[a]phenanthren-16-yl] acetate	[M+Na]+	null	0.57	TRUE	-1	728.458	C38H62O12	null	VJWYQRXPCZNDKS-UHFFFAOYSA-N	O=C(OC1CC2(C)C3CC=C4C(CC(OC5OC(CO)C(O)C(O)C5O)C(O)C4(C)C)C3(C)CCC2(C)C1C(O)(C(=O)CCC(O)(C)C)C)C	530	FALSE	TRUE	FALSE	Normalized unit: Intensity; Annotation method: combined_ms2_pos_1	FALSE	FALSE	14162	0	0	0.74	0	0	0.07	16	0.13	0.42	25005.5	ID_04	728.44653:415240 729.45120:186784 730.45587:104256	86.09647:33480 95.08543:4598 104.10696:3920 109.10138:5187 124.99993:17086 125.09584:2850 137.13309:2583 146.98190:18945 184.07341:89221 185.07652:5632 207.99857:8464 211.63319:2457 219.63745:2450 240.48405:2443 284.29495:6242 306.27682:4067 316.86880:2931 339.29034:3381 366.29855:3972 385.23450:12940 444.31140:13726 445.13126:4339 445.27530:5424 445.31241:14688 523.40039:3715 545.38013:124788 66…	0	0	481822	457873	138498	573101	277156	37137	272193	810420	229213	271346	584911	489074	237581
13910	11.685	692.523	low score: [1-hexadecanoyloxy-3-phosphonooxypropan-2-yl]octadec-9-enoate	[M+NH4]+	null	0.92	TRUE	-1	692.522	C37H71O8P	null	OPVZUEPSMJNLOM-UHFFFAOYSA-N	O=C(OCC(OC(=O)CCCCCCCC=CCCCCCCCC)COP(=O)(O)O)CCCCCCCCCCCCCCC	530	FALSE	TRUE	FALSE	Normalized unit: Intensity; Annotation method: combined_ms2_pos_1	FALSE	FALSE	13910	0	0	1	0	0	0	29	0.07	0.51	31814.5	ID_03	692.52246:1559432 693.52713:667138 694.53180:174475	80.05752:5950 81.06753:3596 81.06983:49885 82.07317:18013 83.08547:41500 84.08888:14101 85.10114:19757 86.09635:10981 86.10455:4198 90.22162:2551 93.06976:15507 94.07314:5100 95.08546:70999 96.08883:24603 97.06478:3714 97.09209:2876 97.10114:27199 98.10442:7776 107.08547:7322 108.08884:4324 109.09768:3524 109.10114:34865 110.10446:15905 111.11671:12894 112.12005:3516 121.10111:27992 122.10451:140…	0	0	2184193	2516796	2266578	4933632	2131452	1513224	1457838	4492117	2454091	3062043	2900570	3503914	2429997
5840	1.218	276.987	low score: [3-[(2,4-Dichlorobenzyl)thio]-1H-1,2,4-triazol-5-yl]amine	[M+H+2i]+	null	0.29	TRUE	-1	276.989	C9H8Cl2N4S	null	ZOVIHJUPKVOGKF-UHFFFAOYSA-N	S(Cc1c(cc(cc1)Cl)Cl)c1[nH]nc(n1)N	530	FALSE	TRUE	FALSE	Normalized unit: Intensity; Annotation method: combined_ms2_pos_1	FALSE	FALSE	5840	0	0	0.98	0.12	0.19	0.63	19	0.26	0.9	18.93	ID_02	276.98685:292010 277.99151:24637 278.99618:0	56.96466:60656 57.06984:3875 57.73097:2304 68.40284:2226 78.96404:2266 80.86820:2897 81.34161:2371 84.95952:30784 94.75333:2488 95.08533:3030 98.97514:10996 100.99066:3065 102.97005:3870 115.00645:11599 116.98582:9210 121.01598:3359 121.90711:2310 124.99079:32406 126.97020:5210 128.28267:2746 128.55614:2773 133.01706:3448 140.71846:2989 140.98586:5878 142.57368:2512 143.00140:78870 144.98070:1051…	0	2562	958503	1017209	883801	1056045	995378	556982	776523	430152	778501	589023	797794	1003250	499097
8928	7.189	363.178	low score: [5-acetyloxy-3-(hydroxymethyl)-2-oxo-6-propan-2-ylcyclohex-3-en-1-yl] 3-methylpentanoate	[M+Na]+	null	0.35	TRUE	-1	363.178	C18H28O6	null	MPXXSICHRNCHHK-UHFFFAOYSA-N	O=C(OC1C=C(C(=O)C(OC(=O)CC(C)CC)C1C(C)C)CO)C	530	FALSE	TRUE	FALSE	Normalized unit: Intensity; Annotation method: combined_ms2_pos_1	FALSE	FALSE	8928	0	0	1	0.14	0.51	0.47	21	0.14	1	17.44	ID_01	363.17834:345475 364.18301:80486 365.18768:0	61.45961:2343 62.54635:2283 69.03330:8106 73.88743:2437 76.97624:2679 79.71446:2539 80.94772:4208 87.04392:4009 90.79711:2820 136.06166:2590 136.56281:2860 137.06509:2425 163.31133:2480 165.09714:2781 303.15594:4265 331.29599:2565 345.17068:3224 350.17282:2690 363.14029:4557 363.17828:33143 363.21640:3191	1812965	438212	514145	380985	755585	1045638	716872	789079	469175	837497	899728	871132	241202	578942	444027
11524	10.58	470.246	low score: [5-ethenyl-3-hydroxy-4-(3-hydroxyprop-1-en-2-yl)-2-(3-methoxy-3-oxoprop-1-en-2-yl)-5-methylcyclohexyl] (Z)-4-acetyloxy-2-(hydroxymethyl)but-2-enoate	[M+NH4]+	null	0.88	TRUE	-1	470.238	C23H32O9	null	IWDKJDOUWOTZPS-PXNMLYILSA-N	O=C(OC)C(=C)C1C(O)C(C(=C)CO)C(C=C)(C)CC1OC(=O)C(=CCOC(=O)C)CO	530	FALSE	TRUE	FALSE	Normalized unit: Intensity; Annotation method: combined_ms2_pos_1	FALSE	FALSE	11524	0	0	0.78	0.02	0.02	0.17	39	0.15	0.49	174.49	ID_04	470.24557:816185 471.25024:307149 472.25491:0	67.05416:2561 68.60614:3090 69.06973:3667 69.33597:2509 70.89148:2529 81.06961:8126 81.79591:2574 83.08541:3392 84.08058:3321 84.41368:2432 91.05399:2426 91.16032:2438 91.52000:2348 95.08546:5926 100.11201:4890 105.06961:3214 106.28185:2401 109.10094:6115 119.08566:2911 123.11664:5080 130.07230:2820 133.10081:4172 135.07982:2755 160.83986:2575 177.78911:2411 178.13158:2490 184.07315:3272 233.0356…	37827	0	1299588	1638049	1644716	2059993	1489099	1710628	1499630	1785634	1631111	2337832	1809141	2095003	1433107
12678	10.326	552.306	low score: [Gln1-Val9]-moroidin	[M+2H]+	null	0.92	TRUE	-1	552.31	C52H78N16O11	null	TTZFNYZKCMJLJJ-UHFFFAOYSA-N	O=C(N)CCC(N)C(=O)NC1C(=O)NC(C(=O)NC(C(=O)NC2C(=O)NC(C(=O)NCC(=O)NC(C(=O)NC(C(=O)O)C(C)C)CC=3N=CN(C3)C=4NC=5C=C(C=CC5C4C2)C1C(C)C)CCCNC(=N)N)C(C)C)CC(C)C	530	FALSE	TRUE	FALSE	Normalized unit: Intensity; Annotation method: combined_ms2_pos_1	FALSE	FALSE	12678	0	0	0.94	0.03	0.42	0.11	151	0.02	0.73	274395	ID_01	552.30609:9381704 553.31076:2819612 554.31543:470101	75.73393:2598 77.03858:13075 79.05422:137738 81.06988:174622 83.04917:9928 83.08554:34534 85.06474:7041 85.10116:4800 86.09642:6106 87.04420:2629 89.47488:2550 91.05422:165651 93.06988:160605 95.04912:19579 95.08550:159824 97.06479:7173 97.10116:13706 98.23479:2981 99.08051:11073 100.11214:4324 103.05430:2717 104.10699:25492 105.04466:6720 105.06989:101270 107.08554:96750 107.08967:2233 109.06472…	4481	0	11066124	26193032	24297175	19655446	3160177	2018776	2550027	37039664	19773460	16065407	10929642	7216627	7574061
11672	9.966	480.272	low score: _120254	[M+H]+	null	0.92	TRUE	-1	480.273	C29H37NO5	null	IMABPJDBODVJSN-HKZMUHMQSA-N	O=C(OC1C=C2C(OC1C(O)(C)C)CCC3(C)C2(O)CCC4CC=5C=6C=CC=CC6NC5C43C)C	530	FALSE	TRUE	FALSE	Normalized unit: Intensity; Annotation method: combined_ms2_pos_1	FALSE	FALSE	11672	0	0	1	0	null	0.07	28	0.04	0.53	1174.14	ID_01	480.27237:6316543 481.27704:1648509 482.28170:269588	69.06967:159956 69.98216:2973 71.04899:7948 71.08532:13782 72.08057:7870 79.05402:52958 81.06966:164428 83.08531:144834 85.06455:8035 85.10094:9566 89.78875:3257 91.05402:4854 93.06963:88064 95.04888:4058 95.08526:173812 97.06450:15667 97.10093:97284 99.08011:8795 100.89744:2766 103.03866:10915 107.08527:73990 109.09731:3841 109.10091:64253 110.29133:2630 111.08018:14919 111.11656:45740 112.11180…	8369	0	8994659	5234098	2945158	13826348	12712477	5020875	7996985	6852872	4073709	9854582	9250001	12851510	9302199
11953	10.578	498.24	low score: _130048	[M+H]+	null	0.92	TRUE	-1	498.246	C28H35NO7	null	KMVGZHAXSWPDLJ-CHMKTJRNSA-N	O=C1NC2=CC=C(C=CC3(OC(OC)C(C)(C)CC3)C)C(O)=C2C(O)(C4=CC=C(OC)C=C4)C1OC	530	FALSE	TRUE	FALSE	Normalized unit: Intensity; Annotation method: combined_ms2_pos_1	FALSE	FALSE	11953	0	0	0.87	0	0.03	0.01	142	0.02	0.46	28627.7	ID_02	498.24081:952119 499.24548:239109 500.25015:0	70.06492:26433 71.08516:2735 78.66820:3088 79.05412:2961 79.58770:2680 79.87277:2888 82.78180:2626 86.09618:8439 88.07545:936955 88.08030:24119 88.11175:276698 89.05941:8128 95.08554:3781 100.11201:3295 104.10675:19903 105.06959:10351 105.11017:5318 109.10097:5434 111.11670:2528 115.07516:2819 116.31817:2729 117.63020:3097 124.99969:4709 128.29716:2383 133.08594:3286 179.08540:11978 184.07309:276…	0	0	2327536	2438991	2156432	2445703	1625472	1916161	1734718	1924616	1535787	2189893	1718654	1940014	2078939
11212	8.9	451.246	low score: 1-((7,9a-dimethyl-3-oxodecahydro-1aH-oxireno[2',3':7,8]naphtho[8a,1-b]furan-4-yl)methyl)-4-(2-fluorophenyl)piperazin-1-ium carboxyformate	[M+Na]+	null	0.92	TRUE	-1	451.24	C27H35FN2O7	null	FBEKSZYHYGZAKQ-UHFFFAOYSA-N	O=C([O-])C(=O)O.O=C1OC23C4OC4(C)CCC3C(C)CCC2C1C[NH+]5CCN(C=6C=CC=CC6F)CC5	530	FALSE	TRUE	FALSE	Normalized unit: Intensity; Annotation method: combined_ms2_pos_1	FALSE	FALSE	11212	0	0	0.85	0.86	0.88	0.77	4	0.5	1.64	29146.8	ID_01	451.24561:3712810 452.25027:894706 453.25494:185065	69.27866:2355 123.08057:4168 157.78152:2422 203.35440:3101 254.21707:2788 294.20248:2756 295.63382:2898 298.17581:2549 347.19800:6980 384.41312:2929 451.24542:2690828 452.24905:11511	0	0	5121715	6988510	5272109	6842797	3629904	3896010	4162099	6637804	4508790	7730075	4451814	4631533	4910196
14228	0.954	735.121	low score: 1-(1,2-Dihexanoylphosphatidyl)inositol-3,4-bisphosphate	[M+2Na-H]+	null	0.86	TRUE	-1	735.117	C21H41O19P3	null	MNUCXVUFZGQDNY-RKAOYFAOSA-N	C(OC(=O)CCCCC)C(OC(=O)CCCCC)COP(=O)(O[C@@H]1[C@@H]([C@@H]([C@H]([C@@H]([C@H]1O)O)OP(=O)(O)O)OP(=O)(O)O)O)O	530	FALSE	TRUE	FALSE	Normalized unit: Intensity; Annotation method: combined_ms2_pos_1	FALSE	FALSE	14228	0	0	0.97	null	null	null	5	null	0.49	20164.5	ID_02	735.12018:274360 736.12485:0 737.12951:0	93.36658:1617 97.02808:7917 103.52816:1321 108.34774:1466 109.69987:1689 122.07064:1799 131.57664:2192 136.06146:452250 137.04533:2915 143.57739:2416 143.88042:1857 149.45193:2303 162.02182:6392 178.07288:2615 179.04825:12799 216.03012:2168 221.94890:2356 232.08287:3845 233.05913:2992 244.88890:2350 289.85852:2590 308.09116:31164 330.06015:7210 348.07034:66898 349.59531:2752 353.93759:2559 376.17…	0	0	474718	560068	873985	377335	1681823	1993421	1103056	375763	824197	1389600	1306320	1698906	1165636
13619	1.231	655.154	low score: 1-(1,2-Dihexanoylphosphatidyl)inositol-4-phosphate	[M+2Na-H]+	null	0.02	TRUE	-1	655.15	C21H40O16P2	null	BXVCXMFPIQEDMM-UHFFFAOYSA-N	C(OC(=O)CCCCC)C(OC(=O)CCCCC)COP(=O)(OC1C(C(C(C(C1O)O)OP(=O)(O)O)O)O)O	530	FALSE	TRUE	FALSE	Normalized unit: Intensity; Annotation method: combined_ms2_pos_1	FALSE	FALSE	13619	0	0	0.96	null	null	null	3	null	0.48	383564	ID_01	655.15417:517536 656.15884:87234 657.16351:0	79.37608:2975 91.34673:2554 97.02809:30993 101.08481:2605 119.03549:2718 134.78572:2526 136.06143:989777 137.04567:3414 160.44495:2775 162.02176:3893 173.39076:3154 179.04826:11239 186.41505:2468 202.04190:2415 216.38116:2552 233.05980:2944 245.02701:2703 305.90231:2624 308.09116:21905 346.03821:12723 348.07031:640411 602.19440:2728 655.11963:13952	0	0	0	0	0	0	0	0	0	0	0	0	0	0	0
13620	1.093	655.154	low score: 1-(1,2-Dihexanoylphosphatidyl)inositol-4-phosphate	[M+2Na-H]+	null	0.78	TRUE	-1	655.15	C21H40O16P2	null	BXVCXMFPIQEDMM-UHFFFAOYSA-N	C(OC(=O)CCCCC)C(OC(=O)CCCCC)COP(=O)(OC1C(C(C(C(C1O)O)OP(=O)(O)O)O)O)O	530	FALSE	TRUE	FALSE	Normalized unit: Intensity; Annotation method: combined_ms2_pos_1	FALSE	FALSE	13620	0	0	0.98	null	null	null	3	null	0.49	31389.7	ID_02	655.15314:343830 656.15780:109849 657.16247:0	84.04430:3359 97.02815:29235 104.26415:2855 119.03530:4882 123.13110:2481 127.63799:2675 136.06146:889112 137.04552:5963 147.11037:2812 162.02179:5697 179.04794:6824 247.86874:2293 308.09109:21205 346.03812:8719 348.07043:565341 462.03488:2679 464.58743:2422 655.12256:6668	0	0	1445757	386103	197818	1512010	5741095	1228017	808389	801864	399008	1826402	1546677	2565456	889782
6082	1.834	283.123	low score: 1-(1-hydroxybutyl)-1,3,4,5,6,7-hexahydro-2-benzofuran-4,5,6,7-tetrol	[M+Na]+	null	0.9	TRUE	-1	283.115	C12H20O6	null	TWDKEWYUAIMHMA-UHFFFAOYSA-N	OC1C2=C(C(O)C(O)C1O)C(OC2)C(O)CCC	530	FALSE	TRUE	FALSE	Normalized unit: Intensity; Annotation method: combined_ms2_pos_1	FALSE	FALSE	6082	0	0	0.75	0.01	0.66	0.01	171	0.12	0.74	39.18	ID_02	283.12280:3755222 284.12747:0 285.13214:0	57.06971:11750 58.02770:8763 60.04337:18646 61.74192:2754 63.03499:3493 63.35703:2233 63.44246:2440 67.05403:9014 67.39503:2398 69.06966:18008 71.04896:2528 71.08534:7665 72.03304:3025 73.04671:4608 74.02261:6643 76.03826:7849 81.06969:8513 83.08532:14572 84.59432:2395 85.06446:3044 85.10099:2849 89.04162:14589 89.55807:2579 91.05413:2813 93.06961:7133 95.08529:12510 97.06452:8020 97.10097:12222 …	3433	2702	8148116	1633883	1471615	2670995	123389	21039250	8576809	1206349	1963086	2816715	7003275	4094176	7484507
11677	10.224	480.345	low score: 1-(1Z-Hexadecenyl)-sn-glycero-3-phosphocholine	[M+H]+	null	0.45	TRUE	-1	480.345	C24H50NO6P	null	HTZINLFNXLXRBC-CQLBIITFSA-N	P(=O)([O-])(OCC[N+](C)(C)C)OC[C@@H](CO/C=C\CCCCCCCCCCCCCC)O	530	FALSE	TRUE	FALSE	Normalized unit: Intensity; Annotation method: combined_ms2_pos_1	FALSE	FALSE	11677	0	0	1	0	null	0.48	10	0.1	0.68	80342.1	ID_01	480.34479:1207242 481.34946:398210 482.35412:0	69.03360:6801 69.06993:922777 71.04920:31778 71.07288:5658 71.08558:158811 73.06487:12490 73.72073:2482 77.03867:10888 79.05429:222963 79.07867:2580 81.06994:732174 83.04924:36424 83.08558:905061 85.06487:49547 85.10123:137223 86.09381:4335 86.09647:63565 87.04406:4604 87.08057:5115 88.33332:2452 91.05432:41043 92.96357:2826 93.06995:426796 95.04923:13257 95.08559:964047 97.06487:161384 97.10123:…	0	0	1094226	1360899	1069865	2059703	1725700	696009	1679280	2491958	1094913	2058263	2109772	2567734	897638
11678	10.457	480.345	low score: 1-(1Z-Hexadecenyl)-sn-glycero-3-phosphocholine	[M+H]+	null	0.92	TRUE	-1	480.345	C24H50NO6P	null	HTZINLFNXLXRBC-CQLBIITFSA-N	P(=O)([O-])(OCC[N+](C)(C)C)OC[C@@H](CO/C=C\CCCCCCCCCCCCCC)O	530	FALSE	TRUE	FALSE	Normalized unit: Intensity; Annotation method: combined_ms2_pos_1	FALSE	FALSE	11678	0	0	1	0.03	0.04	0.38	15	0.13	0.69	411889	ID_01	480.34497:20350216 481.34964:5659495 482.35431:991298	69.06990:38109 70.06520:9568 71.04915:6516 71.07298:221015 71.08556:20734 73.97044:3641 75.04406:3965 79.05424:7179 81.06995:18129 82.51949:3732 83.08555:41161 85.10130:8371 86.09644:2620194 87.04414:6035 93.07007:4854 93.73066:3978 95.08559:24999 97.06483:6717 97.10121:46296 98.98421:255745 104.10700:4781507 107.08559:7591 109.10126:13927 111.11680:21450 116.99464:4411 121.10121:5759 123.11704:1…	0	0	35464536	60616539	50636285	31468521	25050288	45122532	67727450	26855640	55490884	80521958	43227113	25598467	37421463
12011	10.453	502.327	low score: 1-(1Z-Hexadecenyl)-sn-glycero-3-phosphocholine	[M+Na]+	null	0.92	TRUE	-1	502.327	C24H50NO6P	null	HTZINLFNXLXRBC-CQLBIITFSA-N	P(=O)([O-])(OCC[N+](C)(C)C)OC[C@@H](CO/C=C\CCCCCCCCCCCCCC)O	530	FALSE	TRUE	FALSE	Normalized unit: Intensity; Annotation method: combined_ms2_pos_1	FALSE	FALSE	12011	0	0	1	0	0	0.11	12	0.17	0.57	839.17	ID_01	502.32700:4265839 503.33166:1063716 504.33633:251237	69.06975:2790 71.07273:27887 73.55064:2371 77.91792:2541 79.05398:7791 81.06963:11969 83.08554:3369 86.09618:213101 91.05412:6363 93.06954:7883 95.08521:8751 104.10672:1079083 105.06963:7211 109.10114:3659 110.92194:2742 119.08527:7100 120.96603:6105 121.10094:5855 129.05421:6479 131.08504:3049 132.99359:2785 133.10109:6419 135.11662:2766 137.13194:3264 137.24136:2795 145.10118:2643 146.98149:437…	0	0	10800388	19009639	14961423	7089029	6620786	12021791	20325126	6597423	15884535	13883420	8468569	5141288	7999222
15015	12.316	818.606	low score: 1-(1Z-Octadecenyl)-2-(4Z,7Z,10Z,13Z,16Z,19Z-docosahexaenoyl)-sn-glycero-3-phosphocholine	[M+H]+	null	0.92	TRUE	-1	818.606	C48H84NO7P	null	TXHZYNSTTCIWMJ-RXSQUPBGSA-N	NA	530	FALSE	TRUE	FALSE	Normalized unit: Intensity; Annotation method: combined_ms2_pos_1	FALSE	FALSE	15015	0	0	1	0.03	0.03	0.37	6	0.33	0.71	37090.2	ID_01	818.60583:3718756 819.61050:1951702 820.61517:563369	94.17755:1395 97.10133:1943 98.98415:112174 99.61626:1488 100.60796:1691 102.26543:1848 102.77651:1441 103.66103:1702 104.10695:66506 107.59469:1476 111.49512:1575 113.87517:1417 113.92345:1975 118.43187:1600 124.99985:631092 128.08148:1927 130.75058:1870 131.74532:2087 142.45111:2093 153.90010:2266 166.06316:6711 173.30299:2201 183.36401:3028 184.07344:6454008 184.78685:5046 184.79524:2201 185.0…	0	0	4231531	3747377	4189608	4366490	3366849	4194143	3872598	5600858	4702422	4090351	5119792	5477558	5764962
15016	11.134	818.619	low score: 1-(1Z-Octadecenyl)-2-(4Z,7Z,10Z,13Z,16Z,19Z-docosahexaenoyl)-sn-glycero-3-phosphocholine	[M+H]+	null	0.2	TRUE	-1	818.606	C48H84NO7P	null	TXHZYNSTTCIWMJ-RXSQUPBGSA-N	NA	530	FALSE	TRUE	FALSE	Normalized unit: Intensity; Annotation method: combined_ms2_pos_1	FALSE	FALSE	15016	0	0	0.74	0	0	0.37	6	0.33	0.55	34731.1	ID_01	818.61841:930582 819.62308:536510 820.62774:92905	90.53242:1111 91.10032:1336 93.06973:1458 95.08545:1260 95.18428:1263 98.94361:1371 98.98414:2474 100.94091:1360 104.81895:1618 107.08523:1805 122.34963:2149 124.99972:15088 138.69585:2139 146.98180:11762 184.07335:137923 185.07675:19993 185.09523:2486 186.07788:7759 190.47423:2184 195.01221:2539 206.38991:2201 219.17456:6245 223.00607:3089 237.70180:2372 309.54968:2474 328.11734:2757 360.32394:2…	56815	73002	1411259	10659	33980	10717	32536	37801	21223	25030	16461	0	1233721	10765	18088
14599	12.249	776.559	low score: 1-(1Z-Octadecenyl)-2-(4Z,7Z,10Z,13Z,16Z,19Z-docosahexaenoyl)-sn-glycero-3-phosphoethanolamine	[M+H]+	null	0.92	TRUE	-1	776.559	C45H78NO7P	null	FIJFPUAJUDAZEY-WAHBYMPSSA-N	NA	530	FALSE	TRUE	FALSE	Normalized unit: Intensity; Annotation method: combined_ms2_pos_1	FALSE	FALSE	14599	0	0	1	0	null	0.02	43	0.05	0.51	411.36	ID_01	776.55878:3226043 777.56344:1612349 778.56811:489612	86.09637:9855 91.05418:99616 93.06982:92101 95.04909:20538 95.08547:101493 97.06474:13686 97.10112:25332 98.98410:11184 99.08047:3049 103.05403:2787 103.62839:1781 104.10696:2046 105.04465:7472 105.06609:4941 105.06984:78381 107.08547:67034 109.06477:6554 109.09721:2730 109.10114:48802 111.08020:3756 111.11675:11635 115.05405:7945 116.06199:2779 117.06985:40706 119.08550:84125 121.10114:65666 123…	0	0	3424019	2506730	2713718	7754741	1647808	897512	683237	11554095	3409862	3416748	5344383	4564102	2227645
14600	12.509	776.559	low score: 1-(1Z-Octadecenyl)-2-(4Z,7Z,10Z,13Z,16Z,19Z-docosahexaenoyl)-sn-glycero-3-phosphoethanolamine	[M+H]+	null	0.71	TRUE	-1	776.559	C45H78NO7P	null	FIJFPUAJUDAZEY-WAHBYMPSSA-N	NA	530	FALSE	TRUE	FALSE	Normalized unit: Intensity; Annotation method: combined_ms2_pos_1	FALSE	FALSE	14600	0	0	1	0	null	0.02	43	0.05	0.51	156.85	ID_01	776.55847:934105 777.56314:456369 778.56781:420324	86.09635:4366 91.05410:56450 91.38377:1620 93.06685:2712 93.06974:43724 95.04906:12797 95.08271:2461 95.08540:33346 97.06468:10188 97.10106:6824 98.98408:3548 105.04465:5151 105.06609:2373 105.06975:41509 107.08216:1581 107.08538:25940 109.06454:4773 109.10104:15907 111.11671:3498 114.46325:1740 115.05424:5732 117.06973:24793 119.08112:2941 119.08540:34460 120.96600:4013 121.06452:3672 121.10103:…	0	0	1105422	2634268	3379075	1782985	253694	522608	422154	3389138	3255994	3360803	1452375	753120	1521717
14826	12.25	798.54	low score: 1-(1Z-Octadecenyl)-2-(4Z,7Z,10Z,13Z,16Z,19Z-docosahexaenoyl)-sn-glycero-3-phosphoethanolamine	[M+Na]+	null	0.49	TRUE	-1	798.541	C45H78NO7P	null	FIJFPUAJUDAZEY-WAHBYMPSSA-N	NA	530	FALSE	TRUE	FALSE	Normalized unit: Intensity; Annotation method: combined_ms2_pos_1	FALSE	FALSE	14826	0	0	1	0.02	0.02	0.18	36	0.08	0.59	51.38	ID_01	798.54034:317504 799.54501:207152 800.54968:47871	86.09624:15058 87.09959:1846 91.05402:3494 94.40779:1399 95.08535:3286 98.98395:3995 104.10679:2785 105.06973:2909 111.61024:1552 113.43481:1577 115.73425:1764 117.42583:1763 120.96589:25902 121.10122:2922 124.99960:21196 128.42383:1627 145.99759:3011 146.98161:2608 147.07108:1968 164.00813:26031 169.74208:2159 176.99144:2625 184.07320:199470 185.06865:2497 185.07666:30099 186.07758:7914 258.8344…	0	0	356997	184290	225026	389311	311093	203937	218376	569235	303177	186032	439144	452750	246627
14787	12.399	794.606	low score: 1-(1Z-Octadecenyl)-2-(5Z,8Z,11Z,14Z-eicosatetraenoyl)-sn-glycero-3-phosphocholine	[M+H]+	null	0.92	TRUE	-1	794.606	C46H84NO7P	null	FHHVIBPVBBRLOR-IYACIECVSA-N	NA	530	FALSE	TRUE	FALSE	Normalized unit: Intensity; Annotation method: combined_ms2_pos_1	FALSE	FALSE	14787	0	0	1	0.02	0.02	0.38	6	0.33	0.7	62237.6	ID_02	794.60516:3591408 795.60983:1833251 796.61450:423611	86.09641:328487 91.05130:3075 91.05420:49817 93.06987:23772 95.04908:5254 95.08551:49194 97.10117:14759 98.98417:87399 99.08041:4441 104.10698:50808 105.04470:2622 105.06987:34202 107.08555:16029 109.09768:2378 109.10117:28281 111.08047:1807 111.11684:12206 111.12061:2114 115.05428:6171 117.06989:27895 117.58579:1987 118.32543:1933 119.08555:35082 121.10116:15586 123.08029:2735 123.11686:12901 12…	0	0	10485408	10497507	10538054	9242878	10963739	18492651	14757430	11033502	12365263	12199723	12282148	11835455	14114444
14372	13.141	752.556	low score: 1-(1Z-Octadecenyl)-2-(5Z,8Z,11Z,14Z-eicosatetraenoyl)-sn-glycero-3-phosphoethanolamine	[M+H]+	null	0.41	TRUE	-1	752.559	C43H78NO7P	null	URPXXNCTXCOATD-FXMFQVEGSA-N	NA	530	FALSE	TRUE	FALSE	Normalized unit: Intensity; Annotation method: combined_ms2_pos_1	FALSE	FALSE	14372	0	0	0.98	0	0	0.01	47	0.04	0.51	64.44	ID_01	752.55609:436369 753.56076:213953 754.56543:53729	86.09641:3679 91.05419:5432 93.06982:13211 95.08549:21789 97.06474:13043 97.10110:11238 98.97972:1556 105.06985:4658 107.08549:9981 109.10120:10901 111.11682:4003 117.06988:1877 119.08558:3489 119.17307:1623 119.28166:1923 120.96609:89302 121.10111:15843 123.11685:7684 133.10173:2825 135.11693:16602 137.13255:3945 138.44592:1871 144.30478:1975 145.99780:14593 146.98186:16901 149.13260:7540 164.00…	0	0	887030	2544827	1724343	845945	146370	245252	272917	1668973	750174	941296	546669	315631	625570
14374	12.607	752.559	low score: 1-(1Z-Octadecenyl)-2-(5Z,8Z,11Z,14Z-eicosatetraenoyl)-sn-glycero-3-phosphoethanolamine	[M+H]+	null	0.92	TRUE	-1	752.559	C43H78NO7P	null	URPXXNCTXCOATD-FXMFQVEGSA-N	NA	530	FALSE	TRUE	FALSE	Normalized unit: Intensity; Annotation method: combined_ms2_pos_1	FALSE	FALSE	14374	0	0	1	0	0.02	0.02	45	0.02	0.52	80008.7	ID_03	752.55847:4833139 753.56314:2410401 754.56781:967929	86.09634:5732 91.05410:6707 93.06994:5237 95.08543:8571 97.10110:3565 97.69328:1232 97.82729:1299 99.17670:1293 100.06292:1332 105.06967:4514 107.08541:3037 109.10122:2461 111.11659:1749 117.06973:2571 119.08527:6413 121.10130:3297 121.28239:1937 123.11674:2315 124.99980:2160 129.05424:2552 133.10109:4999 135.11687:2835 139.46532:1823 143.22244:1946 144.03543:1910 145.10120:2920 146.98174:21687 1…	0	0	12995146	16265505	14358488	10446493	2317600	3596831	3199180	14770720	12400210	13472704	7350164	4292988	7471090
14567	12.883	772.621	low score: 1-(1Z-Octadecenyl)-2-(9Z-octadecenoyl)-sn-glycero-3-phosphocholine	[M+H]+	null	0.92	TRUE	-1	772.622	C44H86NO7P	null	DSWOVBIRJNAJAF-NVJOKYTBSA-N	P(=O)([O-])(OCC[N+](C)(C)C)OC[C@@H](CO/C=C\CCCCCCCCCCCCCCCC)OC(=O)CCCCCCC/C=C\CCCCCCCC	530	FALSE	TRUE	FALSE	Normalized unit: Intensity; Annotation method: combined_ms2_pos_1	FALSE	FALSE	14567	0	0	1	0.03	0.04	0.4	9	0.22	0.71	20958.4	ID_04	772.62097:1245714 773.62564:491612 774.63031:143447	86.09629:33521 87.09975:5936 90.66686:1423 90.74321:1182 93.25686:1209 95.08537:3203 98.64907:1352 98.98402:10773 104.10709:2140 109.10117:1910 114.07774:1657 124.99487:3347 124.99974:60732 126.00303:3876 146.98169:3181 164.00838:4586 164.50998:2310 176.76216:2310 184.07341:505721 185.07687:84495 186.07790:22626 217.67844:2663 258.75885:2853 368.59082:2937 524.39978:3170 525.73169:2670 631.55829:…	0	0	1713274	2238469	1948524	4252842	1865223	1631845	1816089	5335215	2235007	2806183	2689708	3303474	2184691
14568	13.351	772.622	low score: 1-(1Z-Octadecenyl)-2-(9Z-octadecenoyl)-sn-glycero-3-phosphocholine	[M+H]+	null	0.86	TRUE	-1	772.622	C44H86NO7P	null	DSWOVBIRJNAJAF-NVJOKYTBSA-N	P(=O)([O-])(OCC[N+](C)(C)C)OC[C@@H](CO/C=C\CCCCCCCCCCCCCCCC)OC(=O)CCCCCCC/C=C\CCCCCCCC	530	FALSE	TRUE	FALSE	Normalized unit: Intensity; Annotation method: combined_ms2_pos_1	FALSE	FALSE	14568	0	0	1	0.02	0.03	0.4	9	0.22	0.69	17337.8	ID_01	772.62091:776377 773.62558:337220 774.63025:63937	86.09633:145946 86.63578:1221 91.05406:2056 91.88647:1529 93.06977:2551 94.20033:1689 95.08542:4451 98.98407:29798 100.72657:1453 102.86964:1570 104.10687:19243 109.10104:3755 109.22630:1515 120.96616:7394 124.99974:210445 125.06737:1861 135.26265:2040 137.79759:1765 138.07013:2010 138.62210:2287 145.16608:2567 146.98193:4469 153.96950:2225 163.01581:2839 164.00838:10969 166.06302:3493 176.99255:…	0	0	887048	3063875	2270144	2275382	351716	249257	521570	2503099	5478293	3961931	2655691	2083936	2036300
12106	10.608	508.376	low score: 1-(1Z-Octadecenyl)-sn-glycero-3-phosphocholine	[M+H]+	null	0.92	TRUE	-1	508.376	C26H54NO6P	null	WBOMIOWRFSPZMC-AYICAFKVSA-N	P(=O)([O-])(OCC[N+](C)(C)C)OC[C@@H](CO/C=C\CCCCCCCCCCCCCCCC)O	530	FALSE	TRUE	FALSE	Normalized unit: Intensity; Annotation method: combined_ms2_pos_1	FALSE	FALSE	12106	0	0	1	0	0	0.55	9	0.11	0.71	3021.97	ID_01	508.37616:14820789 509.38083:4787482 510.38550:737177	69.06987:59128 70.06507:5411 71.07293:117563 71.08546:12552 73.36603:3035 75.04404:16323 75.33401:3062 76.95457:3112 76.97221:2785 81.06987:17095 83.08549:54396 85.10114:9964 86.09639:1148820 89.10787:3096 95.08547:17983 97.10115:50797 98.98414:118468 104.10691:6935871 105.11019:5859 107.08552:5425 109.10111:17361 111.11679:19111 121.10112:12574 123.11697:6454 124.99982:988452 125.13226:6799 135.…	0	0	12879828	21887243	20973999	19669646	10501051	9670155	17681308	23950817	18496997	38489387	19984735	15558497	12882547
12107	10.79	508.376	low score: 1-(1Z-Octadecenyl)-sn-glycero-3-phosphocholine	[M+H]+	null	0.9	TRUE	-1	508.376	C26H54NO6P	null	WBOMIOWRFSPZMC-AYICAFKVSA-N	P(=O)([O-])(OCC[N+](C)(C)C)OC[C@@H](CO/C=C\CCCCCCCCCCCCCCCC)O	530	FALSE	TRUE	FALSE	Normalized unit: Intensity; Annotation method: combined_ms2_pos_1	FALSE	FALSE	12107	0	0	1	0	0	0.55	9	0.11	0.71	71730.6	ID_01	508.37619:2624556 509.38086:769680 510.38553:0	69.06994:2371 71.07291:18004 81.06964:3479 82.47100:3031 86.09631:171193 86.72715:2518 86.76814:2741 87.11633:2448 89.05961:7685 92.13030:2736 95.08550:6096 95.44794:2326 97.10109:5022 98.98405:15536 100.11201:4438 101.66852:2306 104.10686:342753 104.13752:2646 108.98383:2521 111.11684:2740 116.65241:2620 124.99973:158385 133.08574:4865 143.92868:2474 152.78970:2637 161.07692:2604 163.14819:2911 …	0	0	2957691	5108058	4164020	3917163	2769793	2639799	8438543	4142514	4471784	12777714	3465063	2798338	2267415
12411	10.612	530.358	low score: 1-(1Z-Octadecenyl)-sn-glycero-3-phosphocholine	[M+Na]+	null	0.92	TRUE	-1	530.358	C26H54NO6P	null	WBOMIOWRFSPZMC-AYICAFKVSA-N	P(=O)([O-])(OCC[N+](C)(C)C)OC[C@@H](CO/C=C\CCCCCCCCCCCCCCCC)O	530	FALSE	TRUE	FALSE	Normalized unit: Intensity; Annotation method: combined_ms2_pos_1	FALSE	FALSE	12411	0	0	1	0	0.01	0.09	5	0.2	0.57	829.93	ID_01	530.35815:4701582 531.36282:1328232 532.36749:233207	71.07272:26105 78.54113:2262 79.05392:3420 81.06963:10900 83.08530:6716 86.09617:268164 88.07549:6082 91.05408:4213 93.06954:4722 93.66362:2737 93.91016:2428 95.08539:5568 97.10087:5249 100.11178:4495 104.10670:1241963 105.38982:2556 107.08531:4348 109.10091:7094 119.08527:4781 120.96581:10383 121.10123:4373 123.11651:6146 146.98148:108703 164.00810:11809 164.99174:4902 184.07361:3565 236.25493:2…	0	0	5427752	8948659	8308732	4737193	3971150	4321722	7804087	6702988	7140302	5523028	4309574	4008662	4305302
12413	10.876	530.358	low score: 1-(1Z-Octadecenyl)-sn-glycero-3-phosphocholine	[M+Na]+	null	0.92	TRUE	-1	530.358	C26H54NO6P	null	WBOMIOWRFSPZMC-AYICAFKVSA-N	P(=O)([O-])(OCC[N+](C)(C)C)OC[C@@H](CO/C=C\CCCCCCCCCCCCCCCC)O	530	FALSE	TRUE	FALSE	Normalized unit: Intensity; Annotation method: combined_ms2_pos_1	FALSE	FALSE	12413	0	0	1	0	0.01	0.09	5	0.2	0.57	33753.4	ID_01	530.35834:2095818 531.36301:710232 532.36767:0	71.07274:3218 79.05413:3158 81.06963:6015 86.09613:42449 88.07548:6128 91.05408:2588 93.06974:3749 95.08527:4167 100.11176:7327 103.03865:3896 104.10670:11181 105.06956:5337 109.10089:2636 135.11646:2848 137.13225:2513 146.98143:18763 157.04904:3811 171.05934:2605 283.26392:2388 311.36465:2556 389.26901:10948 389.30499:22993 424.63641:2406 471.28448:283956 494.33334:4824 530.35785:223199 530.4135…	0	0	1784838	3262803	2284295	3738250	1857790	1251657	2458625	3390272	1925552	2554658	1784142	2556076	1544067
6797	4.159	302.051	low score: 1-(2-Chloro-5-trifluoromethyl-phenyl)-2,5-dimethyl-1H-pyrrole-3-carbaldehyde	[M+H]+	null	0.22	TRUE	-1	302.055	C14H11ClF3NO	null	LSPYILGYUXGISH-UHFFFAOYSA-N	FC(F)(F)c1cc(c(cc1)Cl)n1c(c(cc1C)C=O)C	530	FALSE	TRUE	FALSE	Normalized unit: Intensity; Annotation method: combined_ms2_pos_1	FALSE	FALSE	6797	0	0	0.88	0.01	0.08	0.14	68	0.07	0.55	42.87	ID_01	302.05038:188264 303.05505:29102 304.05972:0	60.28182:2136 64.64071:2397 68.24010:2396 75.71269:2470 81.06976:2723 85.98011:2466 91.05407:6390 95.08530:6048 100.11198:3888 101.27212:2719 107.86730:2335 108.42212:2796 110.29644:2747 112.97097:4289 113.05951:4598 116.96604:2569 117.38284:2421 130.98160:27305 132.08044:3311 144.99762:2972 149.02223:2969 153.99785:7537 157.01270:7557 159.09158:5226 171.02774:4793 173.93756:2746 174.01547:3584 1…	0	0	1025250	635680	471698	411613	295308	205008	382392	548093	315241	338778	335797	173778	116484
4570	7.428	239.128	low score: 1-(3-ethyl-2,4-dihydroxy-6-methoxyphenyl)butan-1-one	[M+H]+	null	0.94	TRUE	-1	239.128	C13H18O4	null	GRQAKVFPDMDUIF-UHFFFAOYSA-N	O=C(C1=C(O)C(=C(O)C=C1OC)CC)CCC	530	FALSE	TRUE	FALSE	Normalized unit: Intensity; Annotation method: combined_ms2_pos_1	FALSE	FALSE	4570	0	0	1	0.06	0.1	0.79	3	0.67	0.96	16.84	ID_02	239.12787:2293220 240.13254:295623 241.13720:16656	55.05409:9182 56.96472:5085 57.03331:3715 57.06973:10262 59.04908:5943 66.28751:2629 67.05404:10699 68.12273:2599 69.06976:7266 71.04894:4001 74.96992:2686 79.05397:7356 81.06968:15834 83.04907:3031 83.08522:2921 85.06451:4249 85.09052:2904 87.02161:2247 88.25481:2661 89.05930:3053 91.05402:14229 91.05946:2789 93.06973:5504 95.04912:5717 95.08527:14096 97.06472:3377 97.68882:2341 105.03320:17359 …	3508136	421646	5038931	4907280	4359546	4814834	5072366	4135302	5699654	3593461	4074191	4152421	5238820	4339971	4079888
3235	1.045	192.159	low score: 1-(3-Pyridinylmethyl)-3-piperidinamine	[M+H]+	null	0.39	TRUE	-1	192.15	C11H17N3	null	OJBZNCNRSNSXCX-UHFFFAOYSA-N	N1(CC(CCC1)N)Cc1cnccc1	530	FALSE	TRUE	FALSE	Normalized unit: Intensity; Annotation method: combined_ms2_pos_1	FALSE	FALSE	3235	0	0	0.62	0	0.01	0.81	3	0.33	0.64	31.68	ID_03	192.15930:406707 193.16397:37687 194.16864:0	55.05413:3907 56.04935:7070 58.06501:5577 58.99487:54651 59.04902:17812 67.99874:3008 68.64804:2752 68.99704:3219 70.06499:4790 77.72793:2373 81.06963:5544 86.05977:2619 86.98973:19023 88.03915:38728 91.05423:3945 96.08075:3857 98.09286:3059 98.09628:49750 100.02141:58086 101.00529:3794 103.69013:2738 105.00034:18549 105.03333:8615 106.71770:2569 108.10944:2431 111.89575:2486 113.88372:2485 114.0…	0	0	1091060	588826	128843	271979	283613	326949	574255	440454	185796	310491	826074	534981	507265
8369	6.733	346.091	low score: 1-(4-Bromobenzyl)-4-(2-pyridinylmethyl)piperazine	[M+H]+	null	0.92	TRUE	-1	346.091	C17H20BrN3	null	CKIYIAMDUUCBGO-UHFFFAOYSA-N	Brc1ccc(cc1)CN1CCN(CC1)Cc1ncccc1	530	FALSE	TRUE	FALSE	Normalized unit: Intensity; Annotation method: combined_ms2_pos_1	FALSE	FALSE	8369	0	0	1	0	0.02	null	24	null	0.51	55.26	ID_01	346.09097:464594 347.09564:89700 348.10031:0	84.44252:2553 98.02354:3482 100.11204:5459 114.03711:5004 123.08020:3941 140.66974:2833 141.19093:2918 160.04239:6896 171.35919:2619 173.38965:4581 176.07043:24636 184.53571:2896 223.21478:2657 225.73001:2339 242.35585:2747 269.17593:2447 297.05713:4225 346.03854:9147 346.17169:7267 346.19958:3109	14655	0	1109776	469287	775302	1760482	495050	819498	1209447	691129	981632	505964	908899	943507	315085
5425	1.5	266.034	low score: 1-(4-Bromobenzyl)-5-methyl-1H-pyrazol-3-ylamine	[M+H]+	null	0.92	TRUE	-1	266.029	C11H12BrN3	null	BWAJJVPGQVYNPG-UHFFFAOYSA-N	Brc1ccc(cc1)Cn1nc(cc1C)N	530	FALSE	TRUE	FALSE	Normalized unit: Intensity; Annotation method: combined_ms2_pos_1	FALSE	FALSE	5425	0	0	0.88	0.02	0.02	0.74	2	0.5	0.79	33.9	ID_02	266.03366:466399 267.03833:46152 268.04300:0	55.05431:4254 56.96478:18859 57.35592:2685 67.05418:6203 69.06989:4135 70.15224:2318 72.87860:2551 72.90269:2568 81.04468:2720 81.06981:2690 83.08530:4229 84.95963:37816 85.40187:2402 86.95145:3137 90.83764:2585 93.06992:5046 94.06510:8818 95.04898:2957 102.97019:5063 112.97865:3162 121.10130:3209 122.05981:8862 122.07121:20006 123.06925:2357 123.07452:13862 132.99603:9145 136.06134:5249 144.0478…	0	0	1131761	1065656	1223350	1187049	1362761	1425548	1607256	1251002	1427983	1284071	1602743	1828181	1638826
5175	2.775	258.065	low score: 1-(4-Fluorobenzyl)-5-methyl-1H-1,2,3-triazole-4-carboxylic acid	[M+H-H2O]+	null	0.92	TRUE	-1	258.065	C11H10FN3O2	null	ATHWFQXBAUJWOW-UHFFFAOYSA-N	Fc1ccc(cc1)Cn1nnc(c1C)C(=O)O	530	FALSE	TRUE	FALSE	Normalized unit: Intensity; Annotation method: combined_ms2_pos_1	FALSE	FALSE	5175	0	0	1	0.04	0.06	0.57	6	0.5	0.82	310.1	ID_01	258.06494:1540650 259.06961:207668 260.07428:104732	55.98079:7601 56.96468:220583 57.06992:4035 58.47502:2352 59.81252:2580 73.99120:5547 83.97553:143735 84.95951:9452 85.99120:4757 86.09632:3325 99.97044:34654 101.98611:18874 104.10683:7106 109.99144:4172 110.82693:2827 110.97529:8584 117.98099:7238 120.86413:2759 128.00177:199301 128.98589:5750 129.02208:13720 130.01746:2965 137.98615:25367 138.02258:7563 139.00662:3006 140.00130:2962 146.01233:…	0	0	5352913	2298998	2146204	7259488	6410313	2545064	2209252	5307901	2254127	2293020	5304045	6396668	2401193
9733	0.516	388.854	low score: 1-(4-Hydroxy-3,5-diiodophenyl)ethanone	[M+H]+	null	0.88	TRUE	-1	388.853	C8H6I2O2	null	SNFGLSZQQVJKFA-UHFFFAOYSA-N	Ic1c(c(cc(c1)C(=O)C)I)O	530	FALSE	TRUE	FALSE	Normalized unit: Intensity; Annotation method: combined_ms2_pos_1	FALSE	FALSE	9733	0	0	0.99	null	null	null	3	null	0.5	37709.6	ID_02	388.85425:1010345 389.85892:152097 390.86358:0	70.13351:2960 70.89044:2658 77.40813:2817 80.94756:2990 96.92155:6113 98.91882:3451 101.05955:4732 106.19906:2331 111.04397:4132 112.89146:3886 112.89548:77349 113.84909:2303 114.89291:32444 116.89073:9263 122.04874:2288 122.92431:26560 123.03935:2422 129.05440:4150 139.74983:2797 142.94258:2352 147.06534:4818 175.64142:2680 180.90372:13853 196.86852:6037 196.87782:90718 198.87601:12050 210.10454…	1966	3120	921316	906306	555902	631664	1499182	518235	247203	694376	391546	972913	834706	846571	1113528
4475	5.056	236.113	low score: 1-(4-methoxyphenyl)isoquinoline	[M+H]+	null	0.92	TRUE	-1	236.11	C16H13NO	null	VRGXPRJRDIGSKC-UHFFFAOYSA-N	N=1C=CC=2C=CC=CC2C1C=3C=CC(OC)=CC3	530	FALSE	TRUE	FALSE	Normalized unit: Intensity; Annotation method: combined_ms2_pos_1	FALSE	FALSE	4475	0	0	0.96	0	0.08	0.12	14	0.07	0.57	31.73	ID_01	236.11293:808554 237.11760:51030 238.12227:0	55.05409:2817 57.03341:10816 59.18974:2479 67.05415:2440 70.40531:2614 73.49411:2614 74.04153:2477 81.15530:2237 86.09617:2985 90.63663:2666 91.05412:9359 96.89322:2511 104.10704:4083 118.04983:5692 133.38437:2644 146.52788:2742 146.85695:2595 156.08073:2679 159.06520:118070 177.05447:4930 236.07469:4755 236.12840:10186 236.17366:5638	71176	50493	1368247	3247733	7305937	684582	1723892	1416269	929639	555290	709117	443392	1178269	839962	1105435
3744	8.819	211.112	low score: 1-(4-Methylphenyl)-2-phenylethanone	[M+H]+	null	0.92	TRUE	-1	211.112	C15H14O	null	RDBAEHHVVNBKBB-UHFFFAOYSA-N	O=C(Cc1ccccc1)c1ccc(cc1)C	530	FALSE	TRUE	FALSE	Normalized unit: Intensity; Annotation method: combined_ms2_pos_1	FALSE	FALSE	3744	0	0	1	0	null	0.42	13	0.08	0.65	20.53	ID_01	211.11174:2631562 212.11641:338238 213.12108:0	53.03846:3700 55.05407:36995 55.06211:2555 57.03348:5324 57.06974:29028 59.04897:3966 62.72524:2297 65.00728:2219 65.03841:47498 66.75622:2420 67.05408:29630 69.06968:36350 71.04897:8381 71.08535:11379 77.03848:4486 78.49821:2747 79.05406:16792 80.94750:3963 81.06969:45475 83.08532:24701 85.02834:4721 85.06459:8862 85.10094:7074 85.53579:2317 87.08025:3771 89.03851:3562 91.05400:2007666 93.06960:…	657376	224335	3280167	2106642	1665036	1282676	607924	1256248	3995320	2195392	1985248	2814993	3736164	1016548	715315
2357	7.363	163.075	low score: 1-(Benzoyloxy)propan-2-yl benzoate	[M+H-C7H6O2]+	null	0.92	TRUE	-1	163.075	C17H16O4	null	UMVMVEZHMZTUHD-UHFFFAOYSA-N	O(C(COC(=O)c1ccccc1)C)C(=O)c1ccccc1	530	FALSE	TRUE	FALSE	Normalized unit: Intensity; Annotation method: combined_ms2_pos_1	FALSE	FALSE	2357	0	0	1	0.01	0	0.73	5	0.4	0.82	175.3	ID_03	163.07529:7464331 164.07995:901071 165.08462:22192	50.01506:8038 50.03297:2264 50.12855:2355 51.02285:66290 53.03849:20826 54.42952:2497 54.94682:4198 55.05418:3815 56.96472:4532 63.89362:2295 74.99998:2322 77.03847:447922 79.05412:23287 81.03371:2843 81.06982:9024 84.95959:19219 88.95222:5009 91.05412:38203 91.05726:5073 92.02570:3707 92.29860:2579 93.06985:4908 94.04124:38614 95.04904:1355349 95.08531:4701 97.05299:2624 102.96802:9104 104.72708…	4553429	810321	25994285	19766267	17874976	23269948	24933871	21036206	25183808	18258762	21071864	21137432	23788662	19061977	19952471
3788	7.192	212.164	low score: 1-(Cyclohexylmethyl)proline	[M+H-H2O]+	null	0.94	TRUE	-1	212.165	C12H21NO2	null	XRYRJXQJSTWFDB-UHFFFAOYSA-N	N1(C(CCC1)C(=O)O)CC1CCCCC1	530	FALSE	TRUE	FALSE	Normalized unit: Intensity; Annotation method: combined_ms2_pos_1	FALSE	FALSE	3788	0	0	1	0.01	0	0.37	6	0.17	0.66	127.13	ID_04	212.16446:4794774 213.16913:597687 214.17379:29477	52.14647:2719 52.31934:2406 55.01775:37030 55.05413:168780 55.05571:6806 56.04945:3408 57.03343:11002 57.06978:63930 58.06504:7480 65.03848:2499 67.05408:91926 69.06973:224943 70.06492:10790 71.04903:17929 71.08541:21501 72.04420:9698 72.08064:24549 73.81186:2371 77.03851:5158 78.41824:2724 79.05406:74955 81.06973:166870 82.06499:14511 83.04901:13105 83.08537:194419 84.08065:14253 84.95959:4532 8…	699207	193516	5635666	3708714	2072824	6777650	6526053	2519534	2247627	4384502	4999714	5691095	5320512	4021551	1772201
3898	4.16	216.063	low score: 1-(pyrimidin-2-yl)pyrrolidine-2-carboxylic acid	[M+Na]+	null	0.92	TRUE	-1	216.07	C9H11N3O2	null	UKGYNTRXPAKSOG-UHFFFAOYSA-N	O=C(O)C1N(C2=NC=CC=N2)CCC1	530	FALSE	TRUE	FALSE	Normalized unit: Intensity; Annotation method: combined_ms2_pos_1	FALSE	FALSE	3898	0	0	0.79	0.83	0.74	0.72	3	0.33	1.47	429.86	ID_01	216.06313:7402335 217.06779:808736 218.07246:23863	54.37868:2306 54.86572:2425 61.30490:2330 64.36211:2736 65.17667:2651 67.05408:3298 76.37302:2644 78.19695:2275 98.02123:4510 129.84177:2459 133.88023:2321 140.11620:2631 146.08382:2628 152.73119:2722 173.38873:3472 196.39758:2817 196.69109:2744 198.19478:2629 216.06317:323933	9582	8834	19679721	17430191	15211359	15419908	12830953	9527612	18262318	30347932	17222321	20496771	23058249	13711420	8910698
8010	11.194	335.235	low score: 1,1'-(Cyclohexane-1,4-diyl)bis(3,3-diethylurea)	[M+Na]+	null	0.88	TRUE	-1	335.242	C16H32N4O2	null	RBHBFTQEIDXUJY-UHFFFAOYSA-N	N(C1CCC(CC1)NC(=O)N(CC)CC)C(=O)N(CC)CC	530	FALSE	TRUE	FALSE	Normalized unit: Intensity; Annotation method: combined_ms2_pos_1	FALSE	FALSE	8010	0	0	0.78	null	null	null	2	null	0.39	63.25	ID_01	335.23471:1168456 336.23938:284155 337.24405:0	63.91668:2423 64.04214:2568 65.25774:2640 73.75920:2717 78.58030:2749 81.06959:3454 91.05413:3527 95.08546:3226 105.06968:3535 142.38600:2527 154.10722:2670 172.00401:2755 176.35512:2750 177.94086:2827 216.91026:4226 297.39792:2659 306.90610:17816 335.10901:2255 335.12607:103200 335.18509:10789 335.23517:524379 335.25528:44210 335.29315:13777	7862	0	1776174	2878635	2525327	2080820	1018921	1651099	1967120	2577668	2436705	2128113	1495053	1203769	2346809
8743	1.328	357.214	low score: 1,10a-dihydroxy-4,4,7,11b-tetramethyl-1,2,3,4a,5,6,6a,7,11,11a-decahydronaphtho[2,1-f][1]benzofuran-9-one	[M+Na]+	null	0.08	TRUE	-1	357.204	C20H30O4	null	PUFYSEQCTZERQM-UHFFFAOYSA-N	O=C1OC2(O)C(=C1)C(C)C3CCC4C(C)(C)CCC(O)C4(C)C3C2	530	FALSE	TRUE	FALSE	Normalized unit: Intensity; Annotation method: combined_ms2_pos_1	FALSE	FALSE	8743	0	0	0.61	0.33	0.54	0.72	2	0.5	1.06	6.55	ID_02	357.21356:166689 358.21823:34751 359.22290:0	61.25268:2485 63.05915:2329 68.78288:2422 70.06488:30290 79.42564:2520 80.42310:2804 80.53469:2415 84.04428:4200 85.14677:2695 93.32742:2897 96.08056:3895 97.02805:5269 97.29435:2285 98.05991:3978 101.07086:2980 107.22655:2522 110.07110:3300 120.07312:2640 123.05486:6961 124.07530:6626 136.06186:5992 142.08589:12711 152.07022:18852 156.06540:6012 168.08910:4653 170.08055:4028 229.15442:22083 229.…	3885	2539	511294	467785	215664	382962	819758	302095	341518	397693	199586	448743	664301	452029	328111
12685	11.331	552.439	low score: 1,16-Didehydro-2,6-cyclolycopene-5-ol; FAB-EBEB; MS2; m/z	[M]+	null	0.41	TRUE	-1	552.433	C40H56O	null	FPMYHSUBVJYCMZ-AOOBVGOJNA-N	CC(C)=CCC\C(C)=C\C=C\C(\C)=C\C=C\C(\C)=C\C=C\C=C(/C)\C=C\C=C(/C)\C=C\C1C(CCC1(C)O)=C(C)C	530	FALSE	TRUE	FALSE	Normalized unit: Intensity; Annotation method: combined_ms2_pos_1	FALSE	FALSE	12685	0	0	0.85	0.04	0.7	0.26	153	0.02	0.88	26745.5	ID_03	552.43896:283941 553.44363:85479 554.44830:0	80.10500:2810 86.09620:24427 88.07551:2455 97.97385:2302 98.98384:3288 100.11203:4205 104.10674:155938 112.11200:5746 124.99957:19425 130.07365:3325 148.72536:2366 184.07315:48762 197.15341:2768 224.47868:2883 259.67303:2613 387.24442:2650 404.79282:2995 457.03082:2559 485.36029:3691 552.43921:135138	7880	0	201311	443358	371810	476045	183356	172128	260368	454786	460728	816753	344091	278319	225266
5142	4.237	257.1	low score: 1,1'-biisoquinoline	[M+Na]+	null	0.55	TRUE	-1	257.1	C18H12N2	null	MVVRNAUFPUDQIB-UHFFFAOYSA-N	N=1C=CC=2C=CC=CC2C1C3=NC=CC4=CC=CC=C43	530	FALSE	TRUE	FALSE	Normalized unit: Intensity; Annotation method: combined_ms2_pos_1	FALSE	FALSE	5142	0	0	1	0.01	0.68	0.03	19	0.05	0.87	55.77	ID_01	257.09982:745892 258.10449:109900 259.10916:0	55.05416:6116 56.96470:5654 57.06971:8950 60.67067:2714 63.06295:2377 64.38979:2517 67.05402:10152 69.06967:5461 71.04885:2540 71.08540:4623 74.06000:2559 77.99897:2889 79.05418:3261 81.06984:6284 84.95956:6595 85.02818:2646 87.18530:2559 88.07557:3724 88.42316:2708 90.77892:2383 91.05400:3198 92.89922:2783 95.04897:4387 95.08540:10420 98.91734:2444 102.09123:3904 109.10114:4906 123.04389:3056 12…	147753	12202	1969605	1041119	849739	118466	137865	177310	945952	3041482	1095286	1244445	1803662	104372	116752
10192	13.571	405.323	low score: 1,2,3,19-Tetrahydroxy-12-ursen-28-oic acid	[M+H-CH8O5]+	null	0.59	TRUE	-1	405.315	C30H48O6	null	VULLSLYDWNGNKZ-WSUAMRMCSA-N	[C@@H]1([C@@H](C(C2[C@]([C@H]1O)(C1[C@@](CC2)([C@]2(C(=CC1)C1[C@@](CC2)(CC[C@H]([C@@]1(C)O)C)C(=O)O)C)C)C)(C)C)O)O	530	FALSE	TRUE	FALSE	Normalized unit: Intensity; Annotation method: combined_ms2_pos_1	FALSE	FALSE	10192	0	0	0.74	0	0.04	0.04	104	0.05	0.42	7362.9	ID_01	405.32294:209218 406.32760:28000 407.33227:0	91.05415:1835 93.06970:7572 95.04895:2008 95.08541:3795 101.54261:1372 103.20367:1387 104.10680:20448 106.92852:1425 107.06104:1625 107.08540:3439 109.10091:2851 112.91102:1617 114.57127:1499 117.00333:1735 121.10111:5500 135.11673:5244 136.79832:2172 144.85617:2120 156.97516:3267 164.97949:5602 182.99031:14582 184.07346:2281 201.00127:3305 211.11665:2656 212.77669:2352 223.13017:2279 224.05319:8…	0	0	715664	737454	698746	624076	95505	100606	96422	922438	532789	609004	513696	347512	312435
14612	11.761	778.535	low score: 1,2-Di-(9Z,12Z,15Z-octadecatrienoyl)-sn-glycero-3-phosphocholine	[M+H]+	null	0.92	TRUE	-1	778.538	C44H76NO8P	null	XXKFQTJOJZELMD-JICBSJGISA-N	P(=O)([O-])(OCC[N+](C)(C)C)OC[C@@H](COC(=O)CCCCCCC/C=C\C/C=C\C/C=C\CC)OC(=O)CCCCCCC/C=C\C/C=C\C/C=C\CC	530	FALSE	TRUE	FALSE	Normalized unit: Intensity; Annotation method: combined_ms2_pos_1	FALSE	FALSE	14612	0	0	0.98	0	null	0.61	9	0.11	0.71	82121.4	ID_01	778.53534:4115998 779.54001:1897364 780.54467:0	86.09638:264124 87.09972:3102 91.05417:16751 93.06983:36133 95.04913:4363 95.08548:76406 97.06477:5941 97.10111:21759 98.98416:7249 99.08028:3400 104.10714:2259 105.06991:11003 107.08545:23728 109.10114:46415 110.05459:1936 111.08039:4877 111.11684:8755 117.07021:1823 119.08545:11399 119.08953:1589 121.10113:47236 123.11685:26007 124.99980:31806 125.09592:3636 126.61741:1909 127.11187:2217 131.08…	0	0	3097361	2740068	2915634	3993227	4069951	4190995	4318626	5153234	3005260	2530989	3695051	4548304	3184530
14614	11.521	778.538	low score: 1,2-Di-(9Z,12Z,15Z-octadecatrienoyl)-sn-glycero-3-phosphocholine	[M+H]+	null	0.92	TRUE	-1	778.538	C44H76NO8P	null	XXKFQTJOJZELMD-JICBSJGISA-N	P(=O)([O-])(OCC[N+](C)(C)C)OC[C@@H](COC(=O)CCCCCCC/C=C\C/C=C\C/C=C\CC)OC(=O)CCCCCCC/C=C\C/C=C\C/C=C\CC	530	FALSE	TRUE	FALSE	Normalized unit: Intensity; Annotation method: combined_ms2_pos_1	FALSE	FALSE	14614	0	0	1	0.03	0.04	0.48	10	0.2	0.73	149098	ID_01	778.53778:7255166 779.54245:3481054 780.54712:965999	86.09641:918547 87.81366:1408 91.05415:5298 93.07000:4640 95.08549:3350 98.98417:213235 104.10699:109560 105.07014:3358 107.08563:2012 117.06959:2475 121.10131:4175 124.99986:1398857 125.40017:2247 131.08542:2748 137.03404:2370 163.01572:4225 166.06288:16953 183.36295:17240 184.07343:14081538 184.78796:19317 185.07629:17144 258.10959:3398 263.51117:4198 263.54895:9026 311.25876:8770 417.24005:452…	0	0	7107085	9969853	7798577	11745804	6067862	5509842	5950688	14764384	9297130	12986139	9154093	8874983	10114047
15118	12.077	830.567	low score: 1,2-Diarachidonoyl-sn-glycero-3-phosphocholine	[M+H]+	null	0.94	TRUE	-1	830.569	C48H80NO8P	null	LZLVZIFMYXDKCN-QJWFYWCHSA-N	P(=O)([O-])(OCC[N+](C)(C)C)OC[C@@H](COC(=O)CCC/C=C\C/C=C\C/C=C\C/C=C\CCCCC)OC(=O)CCC/C=C\C/C=C\C/C=C\C/C=C\CCCCC	530	FALSE	TRUE	FALSE	Normalized unit: Intensity; Annotation method: combined_ms2_pos_1	FALSE	FALSE	15118	0	0	0.98	0	null	0.48	7	0.29	0.7	336.35	ID_01	830.56616:1541616 831.57083:729620 832.57550:234905	91.05399:37544 93.06963:21260 95.04890:7107 95.08527:35115 97.06458:4757 97.10094:11347 98.98394:2156 105.04445:2966 105.06959:25733 107.08526:13292 109.10092:17063 110.25259:1684 111.11659:3807 115.05395:3268 117.06957:14262 119.08524:26778 120.02682:1766 121.10091:19147 123.11669:5007 124.99959:10433 127.85054:1757 128.06197:2848 129.06984:4653 131.08527:16850 133.10089:16825 135.08005:2637 135…	0	0	3564126	2204731	2408312	4696006	7471126	7826305	5146650	3943337	2725766	2364316	4242284	5110422	3653132
15119	11.752	830.569	low score: 1,2-Diarachidonoyl-sn-glycero-3-phosphocholine	[M+H]+	null	0.92	TRUE	-1	830.569	C48H80NO8P	null	LZLVZIFMYXDKCN-QJWFYWCHSA-N	P(=O)([O-])(OCC[N+](C)(C)C)OC[C@@H](COC(=O)CCC/C=C\C/C=C\C/C=C\C/C=C\CCCCC)OC(=O)CCC/C=C\C/C=C\C/C=C\C/C=C\CCCCC	530	FALSE	TRUE	FALSE	Normalized unit: Intensity; Annotation method: combined_ms2_pos_1	FALSE	FALSE	15119	0	0	1	0.02	0.03	0.45	6	0.33	0.73	164.98	ID_02	830.56879:1330206 831.57345:734487 832.57812:223739	91.05418:3901 92.46782:1844 93.06990:1473 93.39118:1484 93.62636:1402 98.05635:1517 98.96343:1381 98.98417:81553 103.34755:1805 104.10698:34994 104.86362:1501 105.07005:1800 107.91441:1813 108.03909:1572 108.46547:1673 109.10111:1834 123.01818:1592 124.99986:447413 128.45901:1832 146.98186:20343 147.74869:1744 164.23886:2370 166.06273:5295 167.52596:2067 168.86015:2059 172.92381:2545 183.36617:23…	0	0	1180714	1759393	1660499	2146574	1428209	3157912	1705409	1993183	1694588	2147019	1593191	1199868	1558492
15215	13.995	842.663	low score: 1,2-Dieicosenoyl-sn-glycero-3-phosphocholine	[M+H]+	null	0.51	TRUE	-1	842.663	C48H92NO8P	null	AEUCYCQYAUFAKH-DITNKEBASA-N	P(=O)([O-])(OCC[N+](C)(C)C)OC[C@@H](COC(=O)CCCCCCCCC/C=C\CCCCCCCC)OC(=O)CCCCCCCCC/C=C\CCCCCCCC	530	FALSE	TRUE	FALSE	Normalized unit: Intensity; Annotation method: combined_ms2_pos_1	FALSE	FALSE	15215	0	0	1	0.03	0.02	0.46	7	0.29	0.73	13390.1	ID_01	842.66296:342530 843.66763:132794 844.67230:52474	92.89236:1157 93.33573:1289 95.08546:1678 98.98409:19250 104.10688:12695 107.54428:1704 111.50427:2381 112.94141:1834 117.94619:1641 120.96616:2576 124.93764:2428 124.99979:140745 137.30032:1964 138.76845:1943 146.98177:24352 162.19780:2045 182.55119:2290 184.07335:1475134 185.07669:11598 186.07758:5927 186.47539:2245 196.81216:2035 198.97467:3222 226.09245:2306 229.44037:2593 308.00613:3217 339.…	0	0	434450	279286	963767	5208607	240497	17223	46070	1686873	749044	427667	986424	802892	185891
258	0.464	89.1072	low score: 1,2-Diethylhydrazine	[M+NH4]+	null	0.92	TRUE	-1	89.1073	C4H12N2	null	YCBOYOYVDOUXLH-UHFFFAOYSA-N	CCNNCC	530	FALSE	TRUE	FALSE	Normalized unit: Intensity; Annotation method: combined_ms2_pos_1	FALSE	FALSE	258	0	0	1	0.45	0.45	0.86	2	1	1.4	46.54	ID_01	89.10722:971643 90.11189:51660 91.11656:0	55.05407:19223 55.24908:2592 56.02812:2507 58.99758:2728 59.70929:2812 60.95752:114271 60.99520:70127 62.00301:4599 68.98197:5929 70.97953:390645 70.98189:14998 70.98614:14316 71.06833:6902 72.04427:5510 72.08057:2143545 72.08416:58276 79.00569:35851 86.99252:27128 88.95248:55437 88.99004:2387394 88.99660:106293 89.05962:2640 89.07076:7408 89.07878:22852 89.08193:4847 89.10705:21478 90.99445:5336	0	0	2500779	1105057	932173	2415906	3108645	1408872	1368029	1729991	936529	1153690	2238986	2513638	1118272
14222	12.658	734.569	low score: 1,2-Dihexadecanoyl-sn-glycero-3-phosphocholine	[M+H]+	null	0.02	TRUE	-1	734.569	C40H80NO8P	null	KILNVBDSWZSGLL-KXQOOQHDSA-N	C(CCCCCCC)CCCCCCCC(=O)O[C@H](COC(=O)CCCCCCCCCCCCCCC)COP(=O)([O-])OCC[N+](C)(C)C	530	FALSE	TRUE	FALSE	Normalized unit: Intensity; Annotation method: combined_ms2_pos_1	FALSE	FALSE	14222	0	0	1	0.03	0.03	0.52	7	0.29	0.75	410512	ID_01	734.56903:686666 735.57370:286882 736.57837:88337	86.09637:102448 87.09976:2471 98.98411:20803 99.01091:1317 104.10699:14980 124.99979:158276 125.03470:2073 144.16327:1966 166.06279:2921 169.50250:2667 172.18735:2210 173.40385:2934 184.07336:1706626 185.07669:27258 186.07785:10008 204.31970:2693 205.15111:2603 218.78098:2817 244.78859:2562 254.15904:2398 254.27794:2381 254.40707:2310 254.47620:2883 264.77209:2383 267.46762:2509 290.87088:2500 31…	0	0	677094	248966	1282445	363515	371429	624433	386227	273962	783762	512519	1008822	826625	892188
14225	12.318	734.57	low score: 1,2-Dihexadecanoyl-sn-glycero-3-phosphocholine	[M+H]+	null	0.94	TRUE	-1	734.569	C40H80NO8P	null	KILNVBDSWZSGLL-KXQOOQHDSA-N	C(CCCCCCC)CCCCCCCC(=O)O[C@H](COC(=O)CCCCCCCCCCCCCCC)COP(=O)([O-])OCC[N+](C)(C)C	530	FALSE	TRUE	FALSE	Normalized unit: Intensity; Annotation method: combined_ms2_pos_1	FALSE	FALSE	14225	0	0	1	0.04	0.03	0.51	7	0.43	0.77	1196723	ID_03	734.56952:85867904 735.57419:38156804 736.57885:9993643	86.09382:2956 86.09637:40610 87.09974:7660 90.22234:1259 98.98413:6536 100.01888:1326 103.67834:1596 104.10694:5160 105.25141:1683 118.50474:2256 124.84548:1898 124.99979:61872 126.00310:4189 127.00418:5249 147.36632:1960 150.89420:1967 184.07338:549093 184.45485:2370 185.07680:112633 186.07784:54463 194.20534:2473 213.63443:2258 233.74393:2410 343.39746:2803 444.30298:2426 646.13922:3019 734.560…	0	0	134221961	150813459	170952915	195695056	73220258	74756251	53580969	232612055	184217645	148888096	170113940	126671860	136883954
14401	12.306	756.551	low score: 1,2-Dihexadecanoyl-sn-glycero-3-phosphocholine	[M+Na]+	null	0.92	TRUE	-1	756.551	C40H80NO8P	null	KILNVBDSWZSGLL-KXQOOQHDSA-N	C(CCCCCCC)CCCCCCCC(=O)O[C@H](COC(=O)CCCCCCCCCCCCCCC)COP(=O)([O-])OCC[N+](C)(C)C	530	FALSE	TRUE	FALSE	Normalized unit: Intensity; Annotation method: combined_ms2_pos_1	FALSE	FALSE	14401	0	0	1	0.07	0.04	0.49	23	0.13	0.74	43152.3	ID_01	756.55127:2595825 757.55594:1088670 758.56061:479522	85.10118:17535 86.09641:172909 95.08551:50717 97.10117:11319 98.98405:3192 102.92226:1485 109.09731:2216 109.10116:33394 111.11684:4389 113.13248:1574 114.90731:1600 123.11683:19154 124.99992:18563 125.13230:3601 133.99583:1797 134.26279:1741 137.13254:12084 138.14481:1797 146.98183:919902 147.12007:2477 151.14824:2949 159.52708:2083 160.52562:2225 163.01572:6053 164.99255:4526 165.16394:3134 166…	0	0	6137754	5835344	6578967	6694984	7047742	9646970	7603651	6132329	7406802	5622914	7279878	6357465	7040247
14402	11.764	756.553	low score: 1,2-Dihexadecanoyl-sn-glycero-3-phosphocholine	[M+Na]+	null	0.92	TRUE	-1	756.551	C40H80NO8P	null	KILNVBDSWZSGLL-KXQOOQHDSA-N	C(CCCCCCC)CCCCCCCC(=O)O[C@H](COC(=O)CCCCCCCCCCCCCCC)COP(=O)([O-])OCC[N+](C)(C)C	530	FALSE	TRUE	FALSE	Normalized unit: Intensity; Annotation method: combined_ms2_pos_1	FALSE	FALSE	14402	0	0	0.99	0.01	0.01	0.48	17	0.06	0.67	2921.69	ID_01	756.55328:21323064 757.55795:9955633 758.56262:2739671	84.21811:4694 85.86850:1553 86.09645:1285650 87.09988:1591 93.07011:2979 93.87603:1618 95.08559:7646 97.10133:2866 98.98424:263533 104.10705:158296 107.08589:2866 109.10136:2098 115.77113:1775 117.23280:1787 124.99992:1963980 135.11768:2545 163.01579:7342 166.06305:29647 173.40173:14545 183.36159:15882 184.07349:20040948 184.34868:3874 184.78951:15681 185.07637:18664 263.10632:3745 263.11395:4016…	0	0	19635346	16277543	15692451	36997557	21530240	16180998	15261386	42860093	16959374	18068264	24799290	32145401	17286134
13101	13.365	591.496	low score: 1,2-Dihexadecanoyl-sn-glycerol	[M+Na]+	null	0.98	TRUE	-1	591.496	C35H68O5	null	JEJLGIQLPYYGEE-UHFFFAOYSA-N	C(CCCCCCC(=O)OCC(CO)OC(=O)CCCCCCCCCCCCCCC)CCCCCCCC	530	FALSE	TRUE	FALSE	Normalized unit: Intensity; Annotation method: combined_ms2_pos_1	FALSE	FALSE	13101	0	0	1	null	null	null	44	null	0.5	218867	ID_01	591.49585:10073489 592.50052:4123888 593.50519:919518	81.06977:7992 83.08541:8948 85.10102:11194 86.68638:3505 95.08540:10725 97.10095:3902 99.91946:3019 109.10137:7302 112.88977:2643 117.10333:2896 123.11672:4481 126.60164:3035 135.24396:3046 178.76640:3195 181.65535:3185 190.94147:3435 217.28300:2766 239.23738:6064 257.24762:5510 279.22961:17670 313.27402:186411 332.95453:3239 335.25610:62401 389.99329:3497 458.02893:3092 587.42004:11096 591.49597…	829050	398748	11697111	23627529	22902812	11107406	1952132	650270	1304918	10304426	9963550	5749780	5530026	872851	1359808
5618	7.303	271.19	low score: 1,2-Dihexanoyl-sn-glycerol	[M+H]+	null	0.92	TRUE	-1	271.19	C15H28O5	null	DRUFTGMQJWWIOL-ZDUSSCGKSA-N	O(C[C@H](CO)OC(=O)CCCCC)C(=O)CCCCC	530	FALSE	TRUE	FALSE	Normalized unit: Intensity; Annotation method: combined_ms2_pos_1	FALSE	FALSE	5618	0	0	1	0	0	0.55	5	0.2	0.72	18.86	ID_01	271.19052:739390 272.19519:134571 273.19986:0	56.96473:4326 57.06975:12792 58.57766:2454 59.04907:3413 62.53836:2320 67.05405:30878 69.06970:32342 71.04892:2966 71.08540:4989 77.76138:2539 79.05407:6897 81.06968:24234 83.04906:4098 83.08533:20331 83.94180:2556 84.95969:5730 85.02817:2635 85.06461:9168 91.05405:9665 93.06971:16537 95.04884:6016 95.08535:31760 97.06460:13770 97.10095:5727 99.00211:2726 99.04362:2573 99.08029:5106 101.05961:341…	229582	27736	2180834	1979759	2064517	2650383	2578899	2471644	2460561	2095938	2249864	2572930	2766491	2308188	2324256
7780	10.207	329.269	low score: 1,2-dihydroxyheptadec-16-en-4-yl acetate	[M+H]+	null	0.57	TRUE	-1	329.269	C19H36O4	null	MFLWBVVCOWPUBA-UHFFFAOYSA-N	O=C(OC(CCCCCCCCCCCC=C)CC(O)CO)C	530	FALSE	TRUE	FALSE	Normalized unit: Intensity; Annotation method: combined_ms2_pos_1	FALSE	FALSE	7780	0	0	1	0.23	0.14	0.61	33	0.61	0.99	65.33	ID_01	329.26880:2080034 330.27347:433802 331.27813:60829	60.08062:10959 67.05406:36569 69.06970:32200 71.04905:5069 71.08527:8059 71.77657:2445 75.04401:2585 78.98449:3101 79.05405:17503 81.06969:50567 83.08318:2463 83.08532:28540 85.06457:5466 85.10112:4779 87.02590:3869 91.05401:15172 93.06968:27885 95.08221:2880 95.08533:50592 96.08865:3435 96.99501:6902 97.06459:12750 97.10092:17316 98.98396:16141 99.07993:3596 101.05940:2902 105.06963:10727 107.08…	135117	34736	1240160	1126672	856605	1122913	1776847	439189	1294583	1939991	1099101	1265652	1459864	1357202	708606
11661	11.346	479.371	low score: 1,2-Dilauroyl-sn-glycerol	[M+Na]+	null	0.22	TRUE	-1	479.371	C27H52O5	null	OQQOAWVKVDAJOI-VWLOTQADSA-N	[C@H](COC(=O)CCCCCCCCCCC)(OC(=O)CCCCCCCCCCC)CO	530	FALSE	TRUE	FALSE	Normalized unit: Intensity; Annotation method: combined_ms2_pos_1	FALSE	FALSE	11661	0	0	1	null	null	null	4	null	0.5	245.14	ID_03	479.37079:648537 480.37546:151729 481.38012:0	81.06966:3049 88.07552:6948 95.08546:4639 95.53766:2396 103.74517:2361 109.10126:3115 120.37849:2445 122.30018:2774 123.11662:3996 144.73386:3173 160.99963:2402 161.25690:2398 162.73326:2593 168.50729:2591 176.47408:2515 179.58836:2705 203.67186:2751 461.34055:4940 479.35049:347123 479.37625:54364	25867	5129	693152	3599059	2471277	193127	142975	553395	1432923	209314	2144837	2237521	579968	49342	580052
14235	11.444	736.491	low score: 1,2-Dilinolenoyl-sn-glycero-3-phosphoethanolamine	[M+H]+	null	0.86	TRUE	-1	736.491	C41H70NO8P	null	WIHSZOXPODIZSW-KJIWEYRQSA-N	[C@@H](OC(=O)CCCCCCC/C=C\C/C=C\C/C=C\CC)(COC(=O)CCCCCCC/C=C\C/C=C\C/C=C\CC)COP(=O)(OCCN)O	530	FALSE	TRUE	FALSE	Normalized unit: Intensity; Annotation method: combined_ms2_pos_1	FALSE	FALSE	14235	0	0	1	0	null	0.05	25	0.04	0.52	43325.1	ID_01	736.49066:4350076 737.49533:1971428 738.50000:510399	83.08541:48446 85.06469:8075 86.09635:15265 91.05410:168401 93.06975:131302 95.04903:28236 95.08540:164189 97.06467:24837 97.09801:3509 97.10104:47565 98.05993:7143 98.98422:4591 99.08045:4784 103.05408:6920 105.04459:14761 105.06976:98172 107.08539:91595 109.06468:6971 109.09732:4389 109.10106:82787 111.08031:14336 111.11668:26021 113.09605:4403 115.05414:17156 116.06215:5204 117.06977:111444 11…	0	0	2763670	1582112	1105557	6455322	2548413	726160	662900	6949840	1166575	1877821	2971779	3724195	1523420
13491	12.632	639.496	low score: 1,2-Dilinoleoylglycerol	[M+Na]+	null	0.08	TRUE	-1	639.496	C39H68O5	null	MQGBAQLIFKSMEM-MAZCIEHSSA-N	C(OC(=O)CCCCCCC/C=C\C/C=C\CCCCC)(COC(=O)CCCCCCC/C=C\C/C=C\CCCCC)CO	530	FALSE	TRUE	FALSE	Normalized unit: Intensity; Annotation method: combined_ms2_pos_1	FALSE	FALSE	13491	0	0	1	null	null	null	8	null	0.5	664066	ID_05	639.49603:3043098 640.50070:1289757 641.50537:313189	81.06969:16959 83.08538:4866 88.58352:2247 93.06978:5502 95.08534:14468 97.10093:3595 107.08540:4565 109.10082:5471 111.11629:2555 121.10104:3378 123.11664:3872 131.08620:2689 133.93512:2537 135.11684:3777 167.09471:2758 173.40271:9519 193.37732:2602 303.22961:12346 311.25803:30996 329.24524:17577 333.24060:14567 337.27399:58690 337.29495:5000 339.28992:3617 349.59665:2647 359.25604:33695 362.662…	0	0	101840	177922	225472	30405	158324	252484	265848	113016	202643	142801	161320	106783	137598
14655	12.001	782.569	low score: 1,2-Dilinoleoyl-sn-glycero-3-phosphocholine	[M+H]+	null	0.96	TRUE	-1	782.569	C44H80NO8P	null	FVXDQWZBHIXIEJ-LNDKUQBDSA-N	P(=O)([O-])(OCC[N+](C)(C)C)OC[C@@H](COC(=O)CCCCCCC/C=C\C/C=C\CCCCC)OC(=O)CCCCCCC/C=C\C/C=C\CCCCC	530	FALSE	TRUE	FALSE	Normalized unit: Intensity; Annotation method: combined_ms2_pos_1	FALSE	FALSE	14655	0	0	1	0.04	0.03	0.51	12	0.17	0.73	4041.6	ID_03	782.56879:20213248 783.57345:9927907 784.57812:2621601	85.65505:1485 86.09637:153351 87.19885:1269 88.45699:1343 94.42680:1253 98.27914:1393 98.81416:1498 98.98077:3137 98.98412:37110 99.82917:1406 104.10693:22158 105.93286:1598 106.89551:1611 121.41741:1880 124.99979:242224 134.76384:1804 155.62006:2193 166.06277:3540 167.85262:2069 184.07336:2400180 185.07660:35608 186.07782:15774 190.52588:2679 223.75900:3201 257.87143:2498 296.43884:2387 336.7912…	0	0	47329194	71051641	70829625	58603198	52812605	120114961	80011779	49044064	78178096	73166825	53552645	41760215	83407874
338	1.131	97.076	low score: 1,2-Dimethylimidazole	[M+H]+	null	0.9	TRUE	-1	97.076	C5H8N2	null	GIWQSPITLQVMSG-UHFFFAOYSA-N	Cn1ccnc1C	530	FALSE	TRUE	FALSE	Normalized unit: Intensity; Annotation method: combined_ms2_pos_1	FALSE	FALSE	338	0	0	1	null	null	null	3	null	0.5	323.63	ID_02	97.07596:8520033 98.08063:377260 99.08529:62855	52.01810:3857 54.03378:3212 54.70441:2392 55.01771:3205 55.05413:18142 56.04935:705454 56.05100:29017 56.05174:19299 57.05715:7140 65.74291:2442 67.05406:2399 69.03333:5155 69.04459:7188 69.06979:3308 70.06497:4811 79.05405:7249 82.05243:3491 95.04914:3066 96.80348:2676 97.02842:16228 97.03960:29375 97.07580:2981340 97.34932:3657	47548	40948	48629323	53890773	52629200	21539382	24272832	37773252	75884729	31760584	67804438	34957739	48908581	24635625	42813933
339	1.267	97.076	low score: 1,2-Dimethylimidazole	[M+H]+	null	0.02	TRUE	-1	97.076	C5H8N2	null	GIWQSPITLQVMSG-UHFFFAOYSA-N	Cn1ccnc1C	530	FALSE	TRUE	FALSE	Normalized unit: Intensity; Annotation method: combined_ms2_pos_1	FALSE	FALSE	339	0	0	1	null	null	null	3	null	0.5	267.27	ID_01	97.07597:8022023 98.08064:473733 99.08531:99878	52.01805:3680 52.92359:2386 54.03376:3531 55.01772:4622 55.05412:16635 56.04935:1037275 56.05100:33696 56.05177:31718 57.05714:10500 57.83358:2376 69.03352:5808 69.04458:6917 69.06978:4136 70.06503:4299 78.66352:2271 79.05402:7463 80.04937:3931 81.35706:2529 82.05247:3210 82.70208:2366 83.26142:2200 95.04916:4687 96.06828:3035 97.02856:13564 97.03975:21623 97.07580:4615193 97.34927:3087	25926	32880	676599	793399	787172	318107	442353	1258266	1178692	560055	1090667	536118	703761	282047	785572
13812	10.736	680.45	low score: 1,2-Dimyristoyl-sn-glycero-3-phospho-L-serine	[M+H]+	null	0.92	TRUE	-1	680.45	C34H66NO10P	null	WKJDWDLHIOUPPL-JSOSNVBQSA-N	C([C@H](COP(=O)(O)OC[C@H](N)C(=O)O)OC(=O)CCCCCCCCCCCCC)OC(=O)CCCCCCCCCCCCC	530	FALSE	TRUE	FALSE	Normalized unit: Intensity; Annotation method: combined_ms2_pos_1	FALSE	FALSE	13812	0	0	1	null	null	null	2	null	0.5	18580.5	ID_01	680.44971:1621274 681.45437:550180 682.45904:117917	82.37686:2351 83.74701:2401 85.66634:2168 86.09633:96199 91.05414:4665 92.81950:2468 95.08534:2817 98.98408:12627 100.11208:3695 104.10680:11415 104.75195:2528 117.30033:2534 119.08545:7614 124.99972:81635 146.28320:2339 146.98152:7972 150.74884:2433 153.80585:2493 157.52811:2439 164.00821:3643 167.99500:2211 173.40266:9003 184.07330:881763 185.07672:8384 186.07716:4839 231.81516:2478 264.50067:3…	0	0	1127885	1113322	691788	2624619	1260150	650908	1479358	1462467	851773	2421158	2136266	2130109	1333399
15293	12.301	863.56	low score: 1,2-Dioleoyl-sn-glycero-3-phospho-(1'-myo-inositol)	[M+H]+	null	0.02	TRUE	-1	863.564	C45H83O13P	null	LALGUHSIWLNTNW-FWUJSICBSA-N	C([C@H](COP(=O)(O)O[C@H]1[C@H]([C@@H](O)[C@H](O)[C@H]([C@@H]1O)O)O)OC(=O)CCCCCCC/C=C\CCCCCCCC)OC(=O)CCCCCCC/C=C\CCCCCCCC	530	FALSE	TRUE	FALSE	Normalized unit: Intensity; Annotation method: combined_ms2_pos_1	FALSE	FALSE	15293	0	0	0.96	null	null	null	7	null	0.48	62.84	ID_05	863.55975:270524 864.56442:79550 865.56909:0	90.77072:1694 91.05414:8759 93.06986:4201 95.08543:5850 96.08903:1570 97.10136:1299 98.73573:1350 103.82787:1369 105.06976:5225 107.08553:2523 109.10097:2006 110.02122:15529 110.92247:2123 119.08549:4268 120.71025:1802 120.96608:78729 123.11694:2026 133.10078:3970 136.83440:2026 137.13171:2371 138.74544:2047 140.52217:2070 151.60709:1894 156.66119:2055 173.40192:14911 186.73650:2389 207.99831:385…	0	0	0	0	0	0	2916	0	0	0	0	0	0	0	0
14294	11.845	744.554	low score: 1,2-Dioleoyl-sn-glycero-3-phosphoethanolamine	[M+H]+	null	0.92	TRUE	-1	744.554	C41H78NO8P	null	MWRBNPKJOOWZPW-NYVOMTAGSA-N	C([C@H](COP(=O)([O-])OCC[NH3+])OC(=O)CCCCCCC/C=C\CCCCCCCC)OC(=O)CCCCCCC/C=C\CCCCCCCC	530	FALSE	TRUE	FALSE	Normalized unit: Intensity; Annotation method: combined_ms2_pos_1	FALSE	FALSE	14294	0	0	1	0	0.03	0.05	29	0.07	0.55	118341	ID_01	744.55365:2793288 745.55832:1403105 746.56299:344051	83.92587:1224 85.03858:1155 86.09637:215227 94.19232:1176 95.08526:1708 98.98085:3243 98.98412:40251 103.97231:1530 104.10695:19865 112.72803:2152 122.22923:1714 124.99978:292932 132.40691:1953 136.20695:1991 155.32974:1963 166.06291:3508 169.08531:2251 173.39035:7899 184.07333:3201399 184.78781:3140 184.79562:2680 185.07680:2752 214.04390:2577 215.40085:2495 262.06122:2508 391.19028:2673 476.314…	0	0	6579366	4245082	4575993	8566360	6971985	4420439	4618154	10566284	4478899	5145250	7291021	9713563	4983004
14295	12.321	744.554	low score: 1,2-Dioleoyl-sn-glycero-3-phosphoethanolamine	[M+H]+	null	0.65	TRUE	-1	744.554	C41H78NO8P	null	MWRBNPKJOOWZPW-NYVOMTAGSA-N	C([C@H](COP(=O)([O-])OCC[NH3+])OC(=O)CCCCCCC/C=C\CCCCCCCC)OC(=O)CCCCCCC/C=C\CCCCCCCC	530	FALSE	TRUE	FALSE	Normalized unit: Intensity; Annotation method: combined_ms2_pos_1	FALSE	FALSE	14295	0	0	1	0	0.01	0.05	29	0.1	0.54	202416	ID_01	744.55359:6982181 745.55826:3391755 746.56292:1155342	83.08549:86551 86.09637:306226 91.05417:9865 93.06983:51587 95.08547:180525 97.06480:7248 97.10111:89694 98.06016:5163 98.98413:65786 99.08028:6439 104.10693:48534 107.08548:48579 109.10114:118762 109.10551:5975 111.08041:9672 111.11679:41666 113.09605:14471 119.08549:2290 121.10115:117208 123.11210:3319 123.11681:45514 124.01579:3379 124.99982:455851 125.09605:5458 125.13251:9834 127.11185:2178 …	0	0	8984657	4312328	5407406	14291943	6201892	1898382	1863396	21641270	5924902	4420643	11712089	10048472	4507824
14492	11.707	766.535	low score: 1,2-Dioleoyl-sn-glycero-3-phosphoethanolamine	[M+Na]+	null	0.08	TRUE	-1	766.536	C41H78NO8P	null	MWRBNPKJOOWZPW-NYVOMTAGSA-N	C([C@H](COP(=O)([O-])OCC[NH3+])OC(=O)CCCCCCC/C=C\CCCCCCCC)OC(=O)CCCCCCC/C=C\CCCCCCCC	530	FALSE	TRUE	FALSE	Normalized unit: Intensity; Annotation method: combined_ms2_pos_1	FALSE	FALSE	14492	0	0	1	0	0.01	0.01	21	0.1	0.52	53.01	ID_01	766.53510:336676 767.53976:219866 768.54443:0	86.09634:32442 87.09971:2028 88.45351:1421 91.05414:10893 92.05758:2592 93.06983:9376 94.07316:1764 95.04921:1496 95.08544:13394 96.08880:3297 97.06473:1649 97.10116:3839 98.98408:5667 99.51692:1542 100.75218:1406 104.10690:5790 105.06976:7622 106.07318:2028 107.08544:5825 108.08869:2013 109.10101:7431 110.10456:1775 117.06997:5183 118.07286:2475 119.08538:6539 120.08876:4082 121.10117:8621 121.8…	0	0	433701	320241	285807	388565	408695	318935	294686	457905	281099	306410	377298	444283	332800
14494	11.971	766.538	low score: 1,2-Dioleoyl-sn-glycero-3-phosphoethanolamine	[M+Na]+	null	0.94	TRUE	-1	766.536	C41H78NO8P	null	MWRBNPKJOOWZPW-NYVOMTAGSA-N	C([C@H](COP(=O)([O-])OCC[NH3+])OC(=O)CCCCCCC/C=C\CCCCCCCC)OC(=O)CCCCCCC/C=C\CCCCCCCC	530	FALSE	TRUE	FALSE	Normalized unit: Intensity; Annotation method: combined_ms2_pos_1	FALSE	FALSE	14494	0	0	0.99	0	0.01	0.01	21	0.1	0.52	1137.55	ID_02	766.53784:6709122 767.54251:3266712 768.54718:805819	86.09376:3113 86.09640:40263 87.09987:2347 89.46202:1392 91.05418:21011 91.84844:1451 93.06983:18854 94.01976:1432 95.04906:2385 95.08550:24156 96.08900:1452 97.10102:3912 98.98407:7651 99.08040:2276 104.10690:5444 105.04472:1918 105.06988:18319 107.08551:13292 107.37044:1794 109.10114:11024 111.11654:2866 117.07003:6150 119.08551:16760 121.09704:2375 121.10116:18198 123.11689:7114 124.01604:1796…	0	0	8162040	6010301	7083565	11045541	6206715	5210750	3579402	15202911	7854137	6509437	9654343	7110844	6949492
14566	12.244	772.585	low score: 1,2-Dioleoyl-sn-glycero-3-phosphoethanolamine-N,N-dimethyl	[M+H]+	null	0.92	TRUE	-1	772.585	C43H82NO8P	null	XHPZRQBHFOVLEJ-UNUIOPIBSA-N	C([C@H](COP(=O)([O-])OCC[NH+](C)C)OC(=O)CCCCCCC/C=C\CCCCCCCC)OC(=O)CCCCCCC/C=C\CCCCCCCC	530	FALSE	TRUE	FALSE	Normalized unit: Intensity; Annotation method: combined_ms2_pos_1	FALSE	FALSE	14566	0	0	1	0	0.03	0.01	38	0.11	0.54	63336.8	ID_01	772.58490:5055670 773.58957:2483632 774.59424:619207	86.09637:577573 87.03215:1377 91.05418:9227 93.06982:7243 95.08549:14657 95.08826:2386 97.06477:3029 97.10125:4953 98.98413:126398 104.10696:65232 105.06993:5029 107.08553:7490 108.51683:1560 109.10113:9985 110.33117:1505 111.11671:1781 112.35991:1782 119.08567:6289 120.96165:4099 120.96613:64956 121.10126:6968 123.11692:2586 123.20287:1657 123.20799:2018 124.99985:839086 131.08545:5751 133.10097…	0	0	5144847	2643966	2500464	12074898	5016332	2189826	2341277	12593131	3250724	3539277	6777510	10027807	3234820
14718	11.01	788.543	low score: 1,2-Dioleoyl-sn-glycero-3-phospho-L-serine	[M+H]+	null	0.1	TRUE	-1	788.544	C42H78NO10P	null	WTBFLCSPLLEDEM-JIDRGYQWSA-N	C([C@H](COP(=O)(O)OC[C@@H](C(=O)O)N)OC(=O)CCCCCCC/C=C\CCCCCCCC)OC(=O)CCCCCCC/C=C\CCCCCCCC	530	FALSE	TRUE	FALSE	Normalized unit: Intensity; Annotation method: combined_ms2_pos_1	FALSE	FALSE	14718	0	0	1	0	0	0.18	16	0.06	0.57	32.75	ID_03	788.54303:2096859 789.54770:0 790.55237:0	86.09645:33330 88.03934:2496 91.05433:2399 93.06985:6385 95.08557:18260 97.10129:8396 98.98418:9021 100.87179:1388 104.10711:4912 105.06985:3019 107.08559:4330 109.10122:12602 111.11695:2731 121.10127:7489 123.11695:7477 124.99989:48052 125.00506:2544 133.10110:2439 135.11699:7191 135.61876:1929 137.13266:3473 146.98172:2766 149.02350:4588 149.13268:3752 155.01065:6681 163.14795:4023 173.40271:48…	0	0	135799	10364	317152	198977	417211	804373	38416	31624	8579	94801	73389	86990	74502
14720	15.883	788.544	low score: 1,2-Dioleoyl-sn-glycero-3-phospho-L-serine	[M+H]+	null	0.02	TRUE	-1	788.544	C42H78NO10P	null	WTBFLCSPLLEDEM-JIDRGYQWSA-N	C([C@H](COP(=O)(O)OC[C@@H](C(=O)O)N)OC(=O)CCCCCCC/C=C\CCCCCCCC)OC(=O)CCCCCCC/C=C\CCCCCCCC	530	FALSE	TRUE	FALSE	Normalized unit: Intensity; Annotation method: combined_ms2_pos_1	FALSE	FALSE	14720	0	0	1	0	0	0.18	16	0.06	0.57	91.74	ID_05	788.54358:1009901 789.54825:435250 790.55291:197729	86.09617:2483 93.06965:3295 95.08527:11986 97.10104:3470 98.98375:2216 101.02458:1427 101.38125:1671 107.08517:2769 109.10088:6576 111.11691:1894 113.46848:1654 121.10102:6045 123.11671:3945 123.96417:1616 124.99944:2316 127.34393:2334 135.11664:3578 135.90462:1810 141.83868:2123 173.40109:6683 184.07306:32869 206.88091:2354 207.99832:4203 233.96954:2286 265.25214:5074 327.71576:2704 339.29019:58…	0	0	0	279881	189663	177097	243578	111985	27611	40766	61794	151063	62958	67736	82821
14724	12.204	788.556	low score: 1,2-Dioleoyl-sn-glycero-3-phospho-L-serine	[M+H]+	null	0.61	TRUE	-1	788.544	C42H78NO10P	null	WTBFLCSPLLEDEM-JIDRGYQWSA-N	C([C@H](COP(=O)(O)OC[C@@H](C(=O)O)N)OC(=O)CCCCCCC/C=C\CCCCCCCC)OC(=O)CCCCCCC/C=C\CCCCCCCC	530	FALSE	TRUE	FALSE	Normalized unit: Intensity; Annotation method: combined_ms2_pos_1	FALSE	FALSE	14724	0	0	0.75	0	null	0.18	16	0.06	0.45	121.6	ID_01	788.55548:1653182 789.56015:746320 790.56482:204170	86.09637:150962 87.09981:5560 91.05415:25682 93.06982:30004 95.04919:5874 95.08546:37722 97.06475:22310 97.10111:13418 98.98404:3630 105.04475:3439 105.06980:12925 107.08544:20919 109.10109:23715 111.08025:4143 111.11668:2751 117.06980:4364 119.08555:16772 120.96599:1749 121.10110:28648 123.11677:9714 124.99976:20824 126.00298:3958 127.00393:3550 129.06979:3451 131.08556:6260 133.10114:11383 135.…	0	0	1207405	1467317	1667184	863735	1314946	5516572	4217823	813007	2128080	1774123	1483403	1158975	2940823
8155	10.585	339.289	low score: 1,2-Dioleoyl-sn-glycerol	[M+H-H2O]+	null	0.04	TRUE	-1	339.289	C39H72O5	null	AFSHUZFNMVJNKX-LLWMBOQKSA-N	O(C[C@H](CO)OC(=O)CCCCCCC/C=C\CCCCCCCC)C(=O)CCCCCCC/C=C\CCCCCCCC	530	FALSE	TRUE	FALSE	Normalized unit: Intensity; Annotation method: combined_ms2_pos_1	FALSE	FALSE	8155	0	0	1	0	0	0.05	29	0.03	0.53	19.13	ID_05	339.28937:645960 340.29404:190682 341.29870:0	64.84716:2286 67.05405:8894 69.06970:17137 70.71629:2736 71.08540:2549 75.64644:2289 79.05430:3344 81.06973:11632 83.08534:8972 84.04426:6707 84.95980:3491 85.10112:2715 93.06969:7113 95.08536:13801 97.06458:3289 97.10104:10271 107.08553:4514 109.10098:7311 121.10093:7759 125.09599:3554 135.11688:4247 137.09650:2884 148.99834:2766 149.13248:3202 173.40169:17925 181.84081:2732 189.00523:2522 199.0…	1537196	146414	830846	1417269	1176701	558370	648184	594787	1452811	1635359	1277027	1915592	1171739	989464	1047853
8157	13.516	339.29	low score: 1,2-Dioleoyl-sn-glycerol	[M+H-C18H34O2]+	null	0.73	TRUE	-1	339.289	C39H72O5	null	AFSHUZFNMVJNKX-LLWMBOQKSA-N	O(C[C@H](CO)OC(=O)CCCCCCC/C=C\CCCCCCCC)C(=O)CCCCCCC/C=C\CCCCCCCC	530	FALSE	TRUE	FALSE	Normalized unit: Intensity; Annotation method: combined_ms2_pos_1	FALSE	FALSE	8157	0	0	1	0	null	0.09	27	0.04	0.54	28.81	ID_01	339.28964:790595 340.29431:184750 341.29898:0	67.05401:34097 69.06966:64789 71.08531:10568 73.56793:2463 77.69488:2305 79.05402:14400 81.06963:43354 83.08527:55082 83.14121:2387 85.06466:4744 85.10106:5545 91.05397:2563 93.06961:19355 95.08522:53903 95.69234:2498 96.98824:2643 97.06476:5518 97.10086:34354 99.37241:2400 100.87347:2390 103.40132:2616 105.06993:2130 107.08519:17231 109.10088:26247 111.08017:8002 111.11658:10283 121.10090:34816 …	17140	22278	690332	2503692	2165680	1441146	280932	488048	899872	2229536	1697555	1850409	901117	578223	1218393
14178	11.66	730.538	low score: 1,2-Dipalmitoleoyl-sn-glycero-3-phosphocholine	[M+H]+	null	0.94	TRUE	-1	730.538	C40H76NO8P	null	GPWHCUUIQMGELX-VHQDNGOZSA-N	P(=O)([O-])(OCC[N+](C)(C)C)OC[C@@H](COC(=O)CCCCCCC/C=C\CCCCCC)OC(=O)CCCCCCC/C=C\CCCCCC	530	FALSE	TRUE	FALSE	Normalized unit: Intensity; Annotation method: combined_ms2_pos_1	FALSE	FALSE	14178	0	0	1	0.04	0.03	0.54	10	0.3	0.76	1163822	ID_03	730.53796:66469408 731.54263:29245096 732.54730:7758049	86.09391:8592 86.09721:75307 87.10053:13033 89.19730:2326 94.87614:2582 95.20904:2961 98.98514:15165 104.10801:9615 105.11121:3298 116.75441:2280 122.92586:2307 123.19855:2363 124.99538:6064 125.00093:76576 126.00412:5529 127.00519:3765 134.27196:2312 173.39090:6554 181.36542:2621 184.06055:20679 184.06494:55496 184.07510:693655 185.06369:4224 185.07864:105312 186.07964:45723 221.99442:2578 225.9…	0	0	164614742	75968661	66413835	251633763	155774488	61578473	57020377	316031964	83732639	103886309	201067582	245074924	82138927
14368	9.936	752.515	low score: 1,2-Dipalmitoleoyl-sn-glycero-3-phosphocholine	[M+Na]+	null	0.18	TRUE	-1	752.52	C40H76NO8P	null	GPWHCUUIQMGELX-VHQDNGOZSA-N	P(=O)([O-])(OCC[N+](C)(C)C)OC[C@@H](COC(=O)CCCCCCC/C=C\CCCCCC)OC(=O)CCCCCCC/C=C\CCCCCC	530	FALSE	TRUE	FALSE	Normalized unit: Intensity; Annotation method: combined_ms2_pos_1	FALSE	FALSE	14368	0	0	0.95	0	0	0.01	20	0.05	0.49	66444.5	ID_01	752.51526:1309195 753.51993:569428 754.52459:115990	87.04381:2219 89.05950:14685 91.05430:1773 94.14487:1523 97.09208:1398 102.06207:1362 104.10683:7874 105.85339:1850 107.65125:1529 108.60690:1636 115.76554:1623 119.33643:1958 121.06466:5161 124.99974:2289 130.10201:1877 131.06987:5808 133.08572:24688 139.59442:2085 142.94896:1889 146.88940:2034 147.08015:5719 165.09053:5949 175.09596:5285 177.11205:9394 177.12671:2708 178.07640:2396 184.07324:11…	0	0	771642	3029	5889	0	36784	0	0	0	15127	0	971572	0	11695
14369	11.665	752.52	low score: 1,2-Dipalmitoleoyl-sn-glycero-3-phosphocholine	[M+Na]+	null	0.94	TRUE	-1	752.52	C40H76NO8P	null	GPWHCUUIQMGELX-VHQDNGOZSA-N	P(=O)([O-])(OCC[N+](C)(C)C)OC[C@@H](COC(=O)CCCCCCC/C=C\CCCCCC)OC(=O)CCCCCCC/C=C\CCCCCC	530	FALSE	TRUE	FALSE	Normalized unit: Intensity; Annotation method: combined_ms2_pos_1	FALSE	FALSE	14369	0	0	1	0.06	0.04	0.45	19	0.05	0.71	7939.19	ID_05	752.52039:216041 753.52505:92642 754.52972:0	86.09632:17094 93.06981:4514 94.50729:1544 95.08533:7693 97.10111:2684 97.24807:1382 97.55647:1313 99.08059:1581 100.08595:1445 107.08550:2688 121.10101:6427 123.11660:2137 131.07961:2105 132.91064:1722 135.11679:4001 146.97548:5090 146.98177:86984 163.01570:2129 176.42630:2209 184.07370:3129 200.86618:2255 221.80260:2275 237.22086:3110 242.78394:2339 324.75391:2795 347.07254:2599 361.27502:3478 …	0	0	21058657	12405115	12772383	21971489	23524985	16489623	15630142	27201623	14560421	14386967	24043125	24525091	15603475
14371	11.45	752.522	low score: 1,2-Dipalmitoleoyl-sn-glycero-3-phosphocholine	[M+Na]+	null	0.78	TRUE	-1	752.52	C40H76NO8P	null	GPWHCUUIQMGELX-VHQDNGOZSA-N	P(=O)([O-])(OCC[N+](C)(C)C)OC[C@@H](COC(=O)CCCCCCC/C=C\CCCCCC)OC(=O)CCCCCCC/C=C\CCCCCC	530	FALSE	TRUE	FALSE	Normalized unit: Intensity; Annotation method: combined_ms2_pos_1	FALSE	FALSE	14371	0	0	1	0	null	0.45	19	0.05	0.66	28702.1	ID_01	752.52136:2016849 753.52603:914143 754.53070:449692	86.09637:295145 91.05400:2338 95.08547:3596 96.88439:1933 98.98413:64953 104.10694:37171 111.98616:2024 124.04713:1974 124.99980:411497 132.64571:2302 135.66911:2186 146.98186:18047 166.06252:5550 173.39091:5428 183.35677:2917 183.36432:3755 184.07336:4448964 184.78670:3600 184.79454:3010 185.07675:11084 186.07761:5723 227.20073:58286 281.94540:2696 468.30789:6665 569.44647:17984 622.87122:2947 6…	0	0	1595825	2206647	2448670	3600511	2569752	2371899	1681028	3285185	2503513	4056997	2745595	3073147	2861087
13876	11.553	688.492	low score: 1,2-Dipalmitoleoyl-sn-glycero-3-phosphoethanolamine	[M+H]+	null	0.96	TRUE	-1	688.491	C37H70NO8P	null	PGPMCWZMPPZJML-NAFNZUQFSA-N	C([C@H](COP(=O)([O-])OCC[NH3+])OC(=O)CCCCCCC/C=C\CCCCCC)OC(=O)CCCCCCC/C=C\CCCCCC	530	FALSE	TRUE	FALSE	Normalized unit: Intensity; Annotation method: combined_ms2_pos_1	FALSE	FALSE	13876	0	0	1	0	null	0.04	18	0.06	0.52	15339.4	ID_01	688.49133:31907836 689.49600:13165486 690.50067:3211914	80.06199:4148 81.06995:1581250 83.04926:13366 83.08559:954166 85.06226:5475 85.06487:82699 85.10124:60076 86.09666:2984 86.26953:3148 87.08060:7240 90.93399:4375 90.93748:5054 91.05433:105388 93.06996:798033 94.20268:2461 95.04932:44713 95.08559:1644571 97.06142:5064 97.06489:104684 97.10124:927631 98.06012:38834 98.98422:26193 99.08050:74691 101.09613:11539 105.04482:21004 105.07001:28255 107.08…	0	0	45190910	15618525	12141794	91337857	38437493	7579856	6739282	109067343	16754212	19728555	58678681	67555670	16445336
14101	12.067	720.554	low score: 1,2-Dipalmitoyl-sn-glycero-3-phosphoethanolamine-N,N-dimethyl	[M+H]+	null	0.92	TRUE	-1	720.554	C39H78NO8P	null	SKWDCOTXHWCSGS-DIPNUNPCSA-N	C([C@H](COP(=O)([O-])OCC[NH+](C)C)OC(=O)CCCCCCCCCCCCCCC)OC(=O)CCCCCCCCCCCCCCC	530	FALSE	TRUE	FALSE	Normalized unit: Intensity; Annotation method: combined_ms2_pos_1	FALSE	FALSE	14101	0	0	1	0	0.04	0.01	25	0.08	0.53	109562	ID_01	720.55341:2501780 721.55807:1073818 722.56274:271889	84.32072:3334 86.09639:844515 90.80937:2184 92.21978:2534 92.31504:2649 92.82267:2439 95.08544:3487 98.98415:125813 104.10303:4247 104.10696:81135 105.91122:2332 124.99982:841418 131.12053:2692 166.06291:9025 173.40303:7303 181.26956:2479 183.36237:3846 184.07336:7918348 184.78807:4794 185.07637:9122 196.74988:2894 319.90729:2768 431.94064:2504 464.31345:10848 478.33194:6000 482.32379:11630 486.9…	0	0	5073998	6979302	7181792	8254590	3384419	3439009	3013633	9359584	7489493	7557684	6492091	6098856	6208998
14279	12.046	742.539	low score: 1,2-Dipalmitoyl-sn-glycero-3-phosphoethanolamine-N,N-dimethyl	[M+Na]+	null	0.92	TRUE	-1	742.536	C39H78NO8P	null	SKWDCOTXHWCSGS-DIPNUNPCSA-N	C([C@H](COP(=O)([O-])OCC[NH+](C)C)OC(=O)CCCCCCCCCCCCCCC)OC(=O)CCCCCCCCCCCCCCC	530	FALSE	TRUE	FALSE	Normalized unit: Intensity; Annotation method: combined_ms2_pos_1	FALSE	FALSE	14279	0	0	0.99	0	0.01	0.01	6	0.17	0.53	31532.1	ID_04	742.53790:689338 743.54257:356247 744.54724:120145	83.08530:2862 85.10106:1942 86.09624:133846 91.05408:1289 93.06973:2653 94.10259:1357 95.08538:5154 97.10101:2515 98.98399:20589 99.84705:1385 104.10680:18098 104.19990:1346 107.95145:1522 109.10141:2234 111.11664:2559 115.68264:1641 120.96596:23284 122.97044:2048 123.11629:2655 124.99972:168034 126.27087:1835 135.91756:1829 146.98169:22518 147.98526:2558 151.60361:2276 163.01559:5144 164.00842:3…	0	0	1843978	1863979	2043649	3170487	1362938	1119400	957403	4072898	2077972	1955568	2239012	1903377	1860019
12672	13.36	551.504	low score: 1,2-Dipalmitoyl-sn-glycero-3-phosphoethanolamine-N-methyl	[M+H-C3H10NO4P]+	null	0.55	TRUE	-1	551.503	C38H76NO8P	null	QSBINWBNXWAVAK-PSXMRANNSA-N	C([C@H](COP(=O)(O)OCCNC)OC(=O)CCCCCCCCCCCCCCC)OC(=O)CCCCCCCCCCCCCCC	530	FALSE	TRUE	FALSE	Normalized unit: Intensity; Annotation method: combined_ms2_pos_1	FALSE	FALSE	12672	0	0	1	0	null	0.11	20	0.05	0.54	55117.3	ID_01	551.50354:812632 552.50821:291903 553.51288:63479	74.51062:2417 79.05332:2286 81.06961:55097 81.18277:2371 83.08526:39030 85.01535:2270 85.10091:48430 89.16527:2423 95.08522:83950 97.10089:20112 98.42682:2988 109.08474:2633 109.10085:45450 111.11678:5665 113.01765:2443 123.11652:26298 125.13222:3813 126.18491:2577 137.13220:13312 148.56984:2484 151.14796:7972 165.16374:4016 221.22571:3650 232.99893:2611 239.23676:47169 246.34787:2692 289.65582:3…	159028	31860	887517	3319979	3256028	1031024	138981	58335	115381	1177838	1655467	1000490	662816	102239	132901
14165	11.477	728.522	low score: 1,2-Dipalmitoyl-sn-glycero-3-phosphoethanolamine-N-methyl	[M+Na]+	null	0.43	TRUE	-1	728.52	C38H76NO8P	null	QSBINWBNXWAVAK-PSXMRANNSA-N	C([C@H](COP(=O)(O)OCCNC)OC(=O)CCCCCCCCCCCCCCC)OC(=O)CCCCCCCCCCCCCCC	530	FALSE	TRUE	FALSE	Normalized unit: Intensity; Annotation method: combined_ms2_pos_1	FALSE	FALSE	14165	0	0	0.99	0	null	0.75	2	0.5	0.83	796.66	ID_02	728.52240:1749419 729.52707:802300 730.53174:195679	86.09380:7532 86.09695:136539 87.10030:12737 87.63780:2557 89.30313:2472 95.08592:5867 96.03501:2619 97.10165:3200 98.98478:24923 104.10767:13367 125.00066:137115 126.00382:4206 127.00491:4242 131.50130:3630 135.11737:2804 145.64764:2904 146.98277:20418 148.98683:3604 184.06033:34827 184.06453:52063 184.07474:1201333 185.06374:3777 185.07814:124289 186.07918:47368 187.33412:2513 216.84509:2424 23…	0	0	1575519	4858134	4248047	3816571	2375023	2825167	3289903	5695522	4752632	5820183	3152900	5364675	4689248
12321	10.658	524.371	low score: 1,2-Dipalmitoyl-sn-glycero-O-ethyl-3-phosphatidylcholine cation	[M+H]+	null	0.96	TRUE	-1	524.371	C42H85NO8P	null	VBZSUWNESITEBV-KHBQWKRXSA-N	O(C(=O)CCCCCCCCCCCCCCC)C[C@@H](OC(=O)CCCCCCCCCCCCCCC)COP(=O)(OCC[N+](C)(C)C)OCC	530	FALSE	TRUE	FALSE	Normalized unit: Intensity; Annotation method: combined_ms2_pos_1	FALSE	FALSE	12321	0	0	1	0.03	0.03	0.53	15	0.13	0.73	87971.9	ID_01	524.37109:291854784 525.37576:89626784 526.38043:16747960	71.07292:63224 71.08551:11313 72.28732:3331 80.89956:3637 81.06984:7988 83.08543:12643 85.10116:8656 86.09637:765432 95.08546:14773 97.10106:5024 97.74321:3291 98.98415:49651 100.11201:59090 104.10693:1419521 108.85329:3835 109.10104:11212 112.11219:9192 114.06615:41652 114.09122:5278 124.99982:656277 133.08600:4602 163.01550:8533 166.06281:7020 173.40288:8894 181.02621:11266 183.36441:5543 184.0…	39007	0	692107543	843775208	745062599	871861415	579904561	409688178	670759876	1014286646	702762978	971733299	762887419	702425488	403998502
14457	13.184	762.6	low score: 1,2-Dipalmitoyl-sn-glycero-O-ethyl-3-phosphatidylcholine cation	[M+H]+	null	0.14	TRUE	-1	762.601	C42H85NO8P	null	VBZSUWNESITEBV-KHBQWKRXSA-N	O(C(=O)CCCCCCCCCCCCCCC)C[C@@H](OC(=O)CCCCCCCCCCCCCCC)COP(=O)(OCC[N+](C)(C)C)OCC	530	FALSE	TRUE	FALSE	Normalized unit: Intensity; Annotation method: combined_ms2_pos_1	FALSE	FALSE	14457	0	0	1	0.04	0.03	0.62	14	0.29	0.79	137950	ID_01	762.59998:1108726 763.60464:507962 764.60931:131932	86.09638:233774 87.09975:4874 87.19354:1688 90.20128:1258 94.19978:1384 98.98412:53266 102.77805:1395 104.10696:35056 114.05659:2194 114.37373:1934 121.95911:1609 124.99979:362403 125.70853:1884 126.00336:2601 127.00440:3052 131.49855:2117 143.98778:1820 150.44633:1800 153.01814:2041 163.01582:2333 165.69122:2598 166.06276:5102 183.36128:4417 184.07332:3782451 185.07657:85680 186.07768:20752 220.…	0	0	1322353	2341020	2565582	2079098	520951	1072064	495971	2692721	4945632	2710535	3432613	801789	1957166
14459	12.889	762.601	low score: 1,2-Dipalmitoyl-sn-glycero-O-ethyl-3-phosphatidylcholine cation	[M+H]+	null	0.92	TRUE	-1	762.601	C42H85NO8P	null	VBZSUWNESITEBV-KHBQWKRXSA-N	O(C(=O)CCCCCCCCCCCCCCC)C[C@@H](OC(=O)CCCCCCCCCCCCCCC)COP(=O)(OCC[N+](C)(C)C)OCC	530	FALSE	TRUE	FALSE	Normalized unit: Intensity; Annotation method: combined_ms2_pos_1	FALSE	FALSE	14459	0	0	1	0.04	0.03	0.6	14	0.21	0.77	501509	ID_02	762.60022:26145596 763.60489:12220696 764.60956:3311804	85.19077:1178 86.09635:54484 87.09971:10510 87.10225:1828 88.10310:1453 88.23573:1252 98.98412:13578 100.77895:1570 100.84116:1478 103.35342:1490 104.10699:5307 109.21628:1769 113.95278:2027 123.00497:1849 124.99979:90060 126.00321:6302 127.00391:6377 151.54073:2175 153.26581:2092 165.89410:2227 169.37709:2414 184.07341:751479 185.07678:179468 186.07782:64251 190.76999:2187 226.48367:1934 341.437…	0	0	43295070	76980558	74763973	80394746	19379608	23222761	17084067	130826960	72922529	74126409	63238986	33964254	38971090
14007	11.871	706.538	low score: 1,2-Dipentadecanoyl-sn-glycero-3-phosphocholine	[M+H]+	null	0.94	TRUE	-1	706.538	C38H76NO8P	null	LJARBVLDSOWRJT-PSXMRANNSA-N	P(=O)([O-])(OCC[N+](C)(C)C)OC[C@@H](COC(=O)CCCCCCCCCCCCCC)OC(=O)CCCCCCCCCCCCCC	530	FALSE	TRUE	FALSE	Normalized unit: Intensity; Annotation method: combined_ms2_pos_1	FALSE	FALSE	14007	0	0	1	0.04	0.03	0.53	10	0.3	0.77	7623.92	ID_01	706.53778:37799748 707.54245:16376443 708.54712:4096551	84.29202:3747 84.29556:4854 84.92670:2463 86.09644:1657056 87.09351:5803 87.09978:73933 88.10320:9517 88.20512:2392 95.08539:7520 98.98422:250169 100.27811:2579 100.98843:6890 104.10703:165184 105.11041:7615 124.99988:1733207 126.00325:25869 127.00413:49415 163.01624:3860 166.06294:25086 183.36382:12744 183.79979:4202 184.07343:15556721 184.78708:11169 185.07631:658866 186.07759:515642 187.08090:…	16371	0	50315969	61367564	60543397	86700124	41630522	35208474	32449459	91268362	59058583	69545097	56813575	65227282	51161363
14331	12.583	748.585	low score: 1,2-Distearoyl-sn-glycero-3-phosphoethanolamine	[M+H]+	null	0.92	TRUE	-1	748.585	C41H82NO8P	null	LVNGJLRDBYCPGB-LDLOPFEMSA-N	C([C@H](COP(=O)([O-])OCC[NH3+])OC(=O)CCCCCCCCCCCCCCCCC)OC(=O)CCCCCCCCCCCCCCCCC	530	FALSE	TRUE	FALSE	Normalized unit: Intensity; Annotation method: combined_ms2_pos_1	FALSE	FALSE	14331	0	0	1	null	null	null	1	null	0.5	114895	ID_01	748.58472:2109024 749.58938:1034771 750.59405:293852	86.09638:388577 98.98414:78486 104.10357:3367 104.10695:47572 124.99982:535627 126.73391:1788 166.06296:4363 173.39165:13068 184.07336:6473548 185.07535:4831 189.80415:2993 372.70178:2825 385.27539:9524 464.31299:4745 478.32932:4468 492.34299:3764 510.35568:11343 513.46893:3024 524.37177:9666 565.51703:6535 748.58484:1682724 749.58911:8450	0	0	5601201	3995761	4034568	6304368	1608925	1410376	1255418	7829740	3992030	4421999	3934615	3195104	2402208
13806	11.523	678.507	low score: 1,2-Ditetradecanoyl-sn-glycero-3-phosphocholine	[M+H]+	null	0.92	TRUE	-1	678.507	C36H72NO8P	null	CITHEXJVPOWHKC-UUWRZZSWSA-N	P(=O)([O-])(OCC[N+](C)(C)C)OC[C@@H](COC(=O)CCCCCCCCCCCCC)OC(=O)CCCCCCCCCCCCC	530	FALSE	TRUE	FALSE	Normalized unit: Intensity; Annotation method: combined_ms2_pos_1	FALSE	FALSE	13806	0	0	1	0.04	0.04	0.52	10	0.3	0.76	495904	ID_01	678.50647:18040936 679.51114:7154412 680.51581:1667070	79.53110:6712 79.58078:4822 79.58340:4246 80.97396:14538 81.07003:8210 82.32227:2778 84.18696:3703 84.18974:11228 85.10133:4496 85.86720:2794 85.86987:4063 86.09650:2570334 86.32436:2722 87.09985:14763 95.08559:16063 97.10109:3433 98.98431:335774 104.10710:255611 105.11034:3048 109.10132:8766 123.11692:2736 124.99998:2586742 125.39774:3825 126.00331:6454 127.00441:9556 163.01608:9291 166.06313:39…	0	0	17593981	27848668	21671734	35848672	15801385	13371434	12294864	35103716	23869345	28482312	21320154	22133962	21256808
14854	11.221	801.552	low score: 1,2-O-Dilinoleoyl-3-O-beta-D-galactopyranosylracglycerol	[M+NH4]+	null	0.51	TRUE	-1	801.55	C45H78O10	null	BROOMPUVDPTGEG-KWKASQHVSA-N	O=C(OCC(OC(=O)CCCCCCCC=CCC=CCCCCC)COC1OC(CO)C(O)C(O)C1O)CCCCCCCC=CCC=CCCCCC	530	FALSE	TRUE	FALSE	Normalized unit: Intensity; Annotation method: combined_ms2_pos_1	FALSE	FALSE	14854	0	0	0.99	null	null	null	2	null	0.5	96.62	ID_01	801.55206:726795 802.55673:518034 803.56140:116052	87.09949:3042 91.05414:2044 91.99344:1247 93.06975:1488 98.98405:6414 100.22751:1561 102.76699:1753 104.10692:3421 105.34001:1416 108.64220:1963 108.91695:1608 111.09145:1724 119.08524:2202 121.10108:3786 124.35867:1751 124.99545:2339 124.99963:23515 125.05709:1654 126.05504:1918 131.40274:1934 132.03133:1832 133.10091:2650 146.98155:19698 161.13216:2733 161.35371:2223 173.39137:7289 184.07321:26…	0	0	314607	514001	198905	230180	68907	146363	200162	290391	253947	207086	456893	156837	268887
1297	1.043	129.018	low score: 1,3-Acetonedicarboxylic acid	[M+H-H2O]+	null	0.92	TRUE	-1	129.018	C5H6O5	null	OXTNCQMOKLOUAM-UHFFFAOYSA-N	C(=O)(CC(=O)O)CC(=O)O	530	FALSE	TRUE	FALSE	Normalized unit: Intensity; Annotation method: combined_ms2_pos_1	FALSE	FALSE	1297	0	0	1	0.55	0.58	0.76	4	0.5	1.4	41.62	ID_03	129.01814:2368964 130.02281:170117 131.02748:0	55.01780:4987 55.05411:39127 56.04934:19678 56.05746:8618 56.96467:35150 58.06497:12284 59.04903:11433 61.31417:2385 64.28473:2332 67.99039:2548 68.98213:6026 68.99695:1080888 69.06970:10124 83.04919:5171 83.06020:90173 83.06834:2673 83.08533:18446 84.04423:16858 84.06819:2688 84.08062:11757 84.08874:8639 84.95958:4280 86.05991:5278 86.09656:3637 86.99255:21222 87.00751:46041 87.45048:2924 100.07…	15318	10826	3668980	3838006	2645388	4457360	4942227	3070905	5970621	3461982	4291543	4951853	5779429	6773463	2531998
1299	1.212	129.018	low score: 1,3-Acetonedicarboxylic acid	[M+H-H2O]+	null	0.84	TRUE	-1	129.018	C5H6O5	null	OXTNCQMOKLOUAM-UHFFFAOYSA-N	C(=O)(CC(=O)O)CC(=O)O	530	FALSE	TRUE	FALSE	Normalized unit: Intensity; Annotation method: combined_ms2_pos_1	FALSE	FALSE	1299	0	0	1	0.34	0.48	0.65	6	0.67	1.24	21.72	ID_01	129.01816:1070079 130.02283:67804 131.02749:0	50.51406:2495 50.84714:2364 52.00547:2565 52.17159:2603 55.01770:10785 55.05410:91277 56.04934:8451 56.05743:22381 56.96476:3328 58.02864:5139 58.06500:13250 59.04901:13116 59.91733:2432 63.58478:2415 68.99692:527840 69.03336:4402 69.06966:14246 71.04887:3401 72.08065:3233 73.02824:3820 79.29132:2661 83.04900:9915 83.06017:27567 83.06827:4753 83.08533:53335 84.04417:12428 84.08057:10876 84.08868:…	8226	17184	4823464	4579702	3411625	5145758	4859294	2423025	4569283	4579571	3361939	4548281	4284237	5094607	2088791
9335	10.606	375.324	low score: 1,3-Benzenediol, 5-(10-nonadecenyl)-, (Z)-	[M+H]+	null	0.92	TRUE	-1	375.326	C25H42O2	null	KQGVEZGOGSMUMX-KTKRTIGZSA-N	c1(cc(cc(c1)CCCCCCCCC/C=C\CCCCCCCC)O)O	530	FALSE	TRUE	FALSE	Normalized unit: Intensity; Annotation method: combined_ms2_pos_1	FALSE	FALSE	9335	0	0	0.98	null	null	null	2	null	0.49	508.81	ID_01	375.32364:3226406 376.32831:774914 377.33297:0	67.05411:5937 69.06973:4681 69.08465:2622 71.08534:3336 79.05421:2939 81.06956:8856 83.08530:7382 85.10069:2975 93.06961:5118 95.08525:10658 97.10078:3412 98.10434:3464 107.08530:4056 109.10088:7239 121.10077:8646 123.11639:2919 133.10074:3678 135.11603:3170 140.86626:2631 142.17242:2683 147.11697:2235 149.13196:3125 173.40292:4997 188.48587:3023 227.19986:2942 234.22545:2546 239.12527:21155 247.…	265021	106156	6283154	6641032	6502401	7454547	4894693	5471606	5549427	6065996	5485321	6681453	5582408	5939378	7234423
684	4.244	111.08	low score: 1,4a-Dimethyl-4,4a,5,6,7,8-hexahydro-2(3H)-naphthalenone	[M+H-C5H8]+	null	0.94	TRUE	-1	111.08	C12H18O	null	WNVZKCBLUKHUBI-UHFFFAOYSA-N	O=C1CCC2(CCCCC2=C1C)C	530	FALSE	TRUE	FALSE	Normalized unit: Intensity; Annotation method: combined_ms2_pos_1	FALSE	FALSE	684	0	0	1	0.01	0.01	0.74	2	0.5	0.84	34.99	ID_01	111.08032:1595908 112.08499:115436 113.08966:16124	50.70568:2854 51.02280:7711 53.03845:8501 54.40718:2850 55.01770:26678 55.05410:123479 55.17462:2451 55.80220:2589 57.00334:2461 57.03342:5317 57.20274:2522 57.58014:3163 57.58514:2343 65.03831:9300 67.05408:9908 69.03329:13381 69.03524:4234 69.06965:13669 71.04899:4257 73.12444:2380 74.38380:2369 77.03838:11735 77.04071:2787 78.04624:3239 79.05406:3173 80.93750:2342 81.06957:7188 82.05240:3180 8…	1201107	970197	4573286	3497962	3505011	4221830	4780686	4889276	6878731	3136349	3533977	4057553	4772759	4265179	4587404
7864	9.101	332.222	low score: 1,4a-dimethyl-9-oxo-7-propan-2-yl-3,4,10,10a-tetrahydro-2H-phenanthrene-1-carboxylic acid	[M+NH4]+	null	0.92	TRUE	-1	332.222	C20H26O3	null	MSWJSDLNPCSSNW-UHFFFAOYSA-N	O=C(O)C1(C)CCCC2(C3=CC=C(C=C3C(=O)CC12)C(C)C)C	530	FALSE	TRUE	FALSE	Normalized unit: Intensity; Annotation method: combined_ms2_pos_1	FALSE	FALSE	7864	0	0	1	0.34	0.61	0.36	138	0.46	1.17	74.68	ID_01	332.22211:1063167 333.22677:191149 334.23144:0	59.04910:4455 61.01065:3848 66.00903:2569 67.05413:7198 69.06986:12845 70.46600:2682 71.04910:2888 76.07518:2366 79.05407:2443 79.79953:2440 81.06980:12971 83.08551:12539 83.39820:2369 85.06469:2764 85.81944:2697 91.05415:149964 93.06975:11146 95.04908:2809 95.08546:39753 97.06467:7074 97.10104:3373 105.06982:9825 107.06988:3137 107.08538:19469 108.08082:4637 109.10111:21489 109.36743:2431 111.08…	17772	0	1243652	1266921	1212863	1537661	1333499	1427947	1423081	1444029	1291850	1583388	1499938	1405822	1390948
8069	9.536	337.177	low score: 1,4a-dimethyl-9-oxo-7-propan-2-yl-3,4,10,10a-tetrahydro-2H-phenanthrene-1-carboxylic acid	[M+Na]+	null	0.94	TRUE	-1	337.177	C20H26O3	null	MSWJSDLNPCSSNW-UHFFFAOYSA-N	O=C(O)C1(C)CCCC2(C3=CC=C(C=C3C(=O)CC12)C(C)C)C	530	FALSE	TRUE	FALSE	Normalized unit: Intensity; Annotation method: combined_ms2_pos_1	FALSE	FALSE	8069	0	0	1	0.51	0.94	0.56	12	0.5	1.49	2394.94	ID_01	337.17755:44625304 338.18222:9603168 339.18689:941319	67.05408:3814 69.06985:5365 71.57380:3022 81.06969:8138 83.08530:4224 83.47469:2681 90.78129:2391 91.05425:3208 95.08528:7757 97.06458:3402 105.06992:5524 105.64310:2499 107.08534:9591 109.10091:10321 119.08518:7546 121.10114:7369 123.08042:4108 123.11661:7416 125.09569:4971 133.06471:3531 133.10133:3461 135.11670:4089 142.84554:3527 145.10091:4042 147.11670:3751 149.13208:3762 153.12755:2926 157…	726998	678907	80698929	90301734	80370149	99055413	78135128	79603928	82071715	83850982	80255920	93719234	80511838	81822086	83703632
6185	8.912	285.185	low score: 1,4-Androstadiene-3,17-dione	[M+H]+	null	0.92	TRUE	-1	285.186	C19H24O2	null	LUJVUUWNAPIQQI-QAGGRKNESA-N	O=C1C=CC2(C(=C1)CCC3C2CCC4(C(=O)CCC34)C)C	530	FALSE	TRUE	FALSE	Normalized unit: Intensity; Annotation method: combined_ms2_pos_1	FALSE	FALSE	6185	0	0	0.99	0.14	0.22	0.61	28	0.64	0.99	63.9	ID_02	285.18497:4958587 286.18963:997015 287.19430:37829	57.03345:3023 57.06973:18766 62.13411:2339 62.87878:2509 67.05406:13747 69.06973:17600 71.04895:4587 71.08537:3418 79.05411:5928 81.06967:23419 83.08535:7147 84.93967:2469 84.95959:5708 85.06456:17650 91.05380:9963 93.06961:11567 95.08527:28289 97.06476:4032 97.10094:7625 99.04401:3211 99.08018:3325 103.93728:2575 105.06966:11788 107.04910:2661 107.08530:10504 109.06474:2372 109.10094:22798 109.8…	62999	59131	8844365	9088307	7819468	9819820	8367421	8685171	9779006	8429359	8104033	10615585	9492647	8768092	9356299
6186	9.253	285.185	low score: 1,4-Androstadiene-3,17-dione	[M+H]+	null	0.92	TRUE	-1	285.186	C19H24O2	null	LUJVUUWNAPIQQI-QAGGRKNESA-N	O=C1C=CC2(C(=C1)CCC3C2CCC4(C(=O)CCC34)C)C	530	FALSE	TRUE	FALSE	Normalized unit: Intensity; Annotation method: combined_ms2_pos_1	FALSE	FALSE	6186	0	0	0.99	0.09	0.22	0.55	28	0.5	0.92	77.17	ID_02	285.18497:5951474 286.18963:1317924 287.19430:102573	57.03345:4048 57.06976:17066 58.27747:2546 60.90129:2484 67.05409:19676 69.06970:21496 71.04896:6783 71.05116:2333 71.08543:9765 73.06876:2350 79.05408:10070 81.06973:35742 83.08536:14295 85.06470:14082 85.10107:5887 88.07542:4351 91.05405:11403 93.06965:10876 93.36772:2166 95.04910:4644 95.08533:31831 97.06473:3913 97.10100:13601 102.09123:2919 102.77156:2459 105.06965:13156 107.08540:12794 109.…	87496	35698	8954138	8637230	8221380	10718353	8710511	8985715	9968033	9324480	8955149	10438100	10125590	9431937	9982968
828	0.463	116.985	low score: 1,4-Dithiane-2,5-diol	[M+H-2H2O]+	null	0.92	TRUE	-1	116.983	C4H8O2S2	null	YUIOPHXTILULQC-UHFFFAOYSA-N	S1C(CSC(C1)O)O	530	FALSE	TRUE	FALSE	Normalized unit: Intensity; Annotation method: combined_ms2_pos_1	FALSE	FALSE	828	0	0	0.97	null	null	0.78	4	0.25	0.79	7.06	ID_02	116.98512:782372 117.98979:0 118.99446:0	54.94680:6565 56.04942:4243 56.96468:58163 57.03339:3894 58.06506:5069 59.04907:3528 60.99525:14585 63.94221:7229 68.98201:7632 70.06499:12098 70.94165:4567 70.97956:186428 70.98617:5936 71.04900:7251 71.06844:5774 72.04421:3025 72.07094:6196 72.08065:7401 75.66560:2592 79.00579:6167 80.94492:24019 84.95954:106190 86.99255:28636 87.99339:10618 88.07550:12194 88.95226:2842 88.99010:1047867 88.9966…	26046	77451	3444991	2965214	2767299	2657797	3102633	3227826	3389193	2330465	3056985	3230169	3272032	2713173	2826738
13296	1.231	615.175	low score: 1,5-Anhydro-2-O-(6-deoxyhexopyranosyl)-1-(5,7-dihydroxy-2-(4-methoxyphenyl)-4-oxo-4H-chromen-8-yl)hexitol	[M+Na]+	null	0.02	TRUE	-1	615.168	C28H32O14	null	AOXGLIJSZLOQNZ-UHFFFAOYSA-N	NA	530	FALSE	TRUE	FALSE	Normalized unit: Intensity; Annotation method: combined_ms2_pos_1	FALSE	FALSE	13296	0	0	0.88	0	null	0	18	0.06	0.45	3238788	ID_01	615.17462:4608117 616.17929:1213928 617.18396:0	76.02142:857664 76.03912:20563 80.04932:7066 83.06034:6382 84.04427:311925 86.91053:2899 86.98980:21337 88.02136:13892 91.38203:2591 102.05483:11069 114.03705:9178 116.01630:320184 124.02146:4507 129.06564:5059 130.04971:255761 141.04799:14716 142.03200:186380 144.01126:220042 144.01826:5673 145.06053:5579 146.02687:12984 149.96909:2663 151.05331:3196 161.03859:6266 162.02184:978492 170.02695:659…	0	0	1352	0	0	4637	2370	0	0	327	0	53	2092	5757	156
2413	5.756	165.076	low score: 1,5-Anhydrosorbitol	[M+H]+	null	0.92	TRUE	-1	165.076	C6H12O5	null	MPCAJMNYNOGXPB-UHFFFAOYNA-N	OCC1OCC(O)C(O)C1O	530	FALSE	TRUE	FALSE	Normalized unit: Intensity; Annotation method: combined_ms2_pos_1	FALSE	FALSE	2413	0	0	1	0.01	0.02	0.75	3	0.33	0.82	26.29	ID_01	165.07565:1666863 166.08032:89005 167.08499:16384	53.03844:7384 55.01772:16838 55.05411:29754 55.93425:12940 56.94208:102048 57.03334:24178 61.02825:13169 61.91147:2503 67.05409:11159 69.03333:156254 71.04903:8633 71.47116:2685 72.93696:57658 72.93936:4879 73.02826:8157 74.95264:14074 77.03842:3422 79.05402:11767 81.03325:6626 81.06973:11083 81.43527:2748 83.04897:58770 83.69460:2516 85.02824:60273 86.95263:6497 86.99260:3572 86.99562:2540 87.04…	0	2874	4567469	4811948	1695361	2959509	1576143	989354	2132486	3920753	1321737	2536107	4951182	1921203	1166706
2414	5.57	165.076	low score: 1,5-Anhydrosorbitol	[M+H]+	null	0.14	TRUE	-1	165.076	C6H12O5	null	MPCAJMNYNOGXPB-UHFFFAOYNA-N	OCC1OCC(O)C(O)C1O	530	FALSE	TRUE	FALSE	Normalized unit: Intensity; Annotation method: combined_ms2_pos_1	FALSE	FALSE	2414	0	0	1	0.01	0.03	0.75	3	0.33	0.83	7.66	ID_01	165.07571:132621 166.08038:0 167.08505:0	53.03846:3151 55.01770:8010 55.05413:8845 55.93427:8605 56.01933:2353 56.83054:2441 56.94207:101955 57.03350:2544 65.03840:4301 66.04623:2464 66.29579:2472 67.05405:17308 69.03331:27989 72.93693:55992 73.36685:2197 74.95258:13130 79.05405:9468 81.03338:2357 81.06973:8911 83.04893:8896 85.02815:7794 86.64709:2363 86.95247:8938 86.99254:3041 88.42000:2567 88.68886:2326 88.96823:15310 90.94746:63379…	0	1862	451486	869339	116631	203977	65877	125085	325149	228989	128942	266890	466767	181384	128471
2354	6.028	163.06	low score: 1,6-Anhydro-beta-D-Glucose	[M+H-H2O]+	null	0.8	TRUE	-1	163.06	C6H10O5	null	TWNIBLMWSKIRAT-VFUOTHLCSA-N	O[C@@H]1[C@H]2CO[C@H](O2)[C@H](O)[C@H]1O	530	FALSE	TRUE	FALSE	Normalized unit: Intensity; Annotation method: combined_ms2_pos_1	FALSE	FALSE	2354	0	0	1	0.25	0.36	0.63	5	0.8	1.15	14.78	ID_01	163.06049:932731 164.06515:43646 165.06982:0	54.94677:4425 55.05418:3613 56.96466:13654 57.06977:7147 57.69123:2655 59.03102:15185 61.01028:17758 62.98954:4298 73.04662:193540 74.43198:2235 75.02592:16170 77.03840:12496 77.04146:8970 79.02088:3065 79.05407:14301 81.06981:3457 84.95951:53849 88.95230:3877 89.04172:2929 89.05968:5292 91.05430:15923 91.05718:139986 92.02551:6536 93.03651:3897 93.06978:6151 95.04583:2822 95.04896:29515 102.9672…	1280181	711300	6266561	2121401	2123598	2312659	2919248	2081863	2189015	2574495	2484546	2854868	5681305	2323929	1865847
12195	5.724	515.169	low score: 1,7-bis(4-hydroxyphenyl)-5-[(2R,3R,4S,5S,6R)-3,4,5-trihydroxy-6-(hydroxymethyl)oxan-2-yl]oxyheptan-3-one	[M+K]+	null	0.53	TRUE	-1	515.168	C25H32O9	null	PVPDIJGSCANSAG-SRJJTFDTSA-N	O=C(CCC1=CC=C(O)C=C1)CC(OC2OC(CO)C(O)C(O)C2O)CCC3=CC=C(O)C=C3	530	FALSE	TRUE	FALSE	Normalized unit: Intensity; Annotation method: combined_ms2_pos_1	FALSE	FALSE	12195	0	0	0.98	0.02	0.11	0.2	16	0.13	0.65	13185.6	ID_01	515.16980:193023 516.17447:54161 517.17914:0	70.06499:8602 70.20789:2402 76.03922:7265 83.97499:2590 87.02635:3930 87.10285:2318 88.27090:2704 88.46623:2465 91.05419:12713 96.67741:2286 103.69475:2567 109.02844:2989 110.36095:2355 114.03709:19251 116.07045:7539 120.08061:5863 127.03895:9784 147.12294:2423 148.07631:3652 160.04276:96089 160.38716:2340 171.05875:4309 172.04298:3004 173.39178:3900 176.07074:26657 186.30061:2523 189.06993:5081 …	0	0	928471	689576	1389253	1308445	642444	849486	1703040	919340	1475502	841944	1018947	834363	446167
3373	8.242	197.06	low score: 1,7-dimethyluric acid	[M+H]+	null	0.92	TRUE	-1	197.067	C7H8N4O3	null	NOFNCLGCUJJPKU-UHFFFAOYSA-N	O=C1C2=C(N=C(O)N1C)N=C(O)N2C	530	FALSE	TRUE	FALSE	Normalized unit: Intensity; Annotation method: combined_ms2_pos_1	FALSE	FALSE	3373	0	0	0.77	0.63	0.62	0.67	5	0.6	1.33	106.87	ID_01	197.05969:10640325 198.06436:1676271 199.06903:90760	51.02286:35622 51.57162:2503 53.03854:3789 53.86428:2304 55.01780:3009 55.05413:13319 57.03349:4730 57.06979:11471 58.49756:2565 58.88815:2413 62.17907:2378 63.02287:2906 64.37623:2549 65.03852:7851 66.04639:3869 67.05412:22166 69.06976:8378 71.04893:4439 76.03079:4216 77.03848:140083 79.05409:9525 81.06972:30483 83.08547:3285 84.95972:3101 85.06479:4606 91.05408:17214 92.02555:22683 93.06986:754…	226785	99125	17111278	7277738	5814481	15475848	10605420	4906514	11242251	13275031	7492647	10174321	18246627	10936695	5360796
12173	11.201	513.413	low score: 1,7-Dioxacycloheptadecan-8-one	[2M+H]+	null	0.9	TRUE	-1	513.415	C15H28O3	null	MKEIDVFLAWJKMY-UHFFFAOYSA-N	O1CCCCCOC(=O)CCCCCCCCC1	530	FALSE	TRUE	FALSE	Normalized unit: Intensity; Annotation method: combined_ms2_pos_1	FALSE	FALSE	12173	0	0	0.98	null	null	null	12	null	0.49	20406.5	ID_02	513.41296:478002 514.41763:182762 515.42230:0	76.93136:2694 81.06979:5451 82.84924:2570 93.06968:2913 98.09634:2923 102.63810:2262 116.10680:6621 117.11012:3301 119.86191:2558 123.05599:3030 131.08582:3736 136.60516:2221 173.39096:6292 202.13249:3108 234.57896:2650 251.33656:2486 257.26712:3508 259.22821:2744 260.75558:2836 273.14630:7375 279.45862:2437 294.77643:2516 372.48492:2560 402.08862:2492 419.31140:2840 467.31454:3023 477.33438:9767…	6623	19123	965374	1381814	1013758	1244936	692966	780560	893023	1164875	965293	1533845	1078051	882576	1086280
8385	0.811	347.025	low score: 1-.beta.-D-Arabinofuranosyluracil 5'-monophosphate	[M+Na]+	null	0.78	TRUE	-1	347.025	C9H13N2O9P	null	DJJCXFVJDGTHFX-CCXZUQQUSA-N	O[C@@H]1[C@@H](O[C@@H]([C@H]1O)COP(=O)(O)O)n1c(=O)[nH]c(=O)cc1	530	FALSE	TRUE	FALSE	Normalized unit: Intensity; Annotation method: combined_ms2_pos_1	FALSE	FALSE	8385	0	0	1	0.04	0.07	0.53	8	0.13	0.75	78.23	ID_04	347.02527:367102 348.02994:0 349.03460:0	64.09690:2319 78.46422:2501 85.35334:2471 91.11864:2805 91.42458:2390 99.13232:2711 102.97433:2356 105.89227:2537 119.01014:9132 120.96603:13530 136.06174:8368 162.04500:2878 168.11975:3002 215.64830:2750 225.79195:2514 234.99770:8084 240.71635:2754 293.41733:2402 319.26666:4593 347.02545:35087 347.29739:2752	0	0	1210682	750012	684892	1130291	3540357	1604094	1488284	534442	820484	2135924	1421103	1578355	1417228
12828	10.029	566.322	low score: 1-[2,4,6-trihydroxy-3-[7-hydroxy-2-(4-hydroxyphenyl)-3,4-dihydro-2H-chromen-4-yl]phenyl]dodecan-1-one	[M+NH4]+	null	0.92	TRUE	-1	566.311	C33H40O7	null	JGXZVDAPLSTBGZ-UHFFFAOYSA-N	O=C(C1=C(O)C=C(O)C(=C1O)C2C3=CC=C(O)C=C3OC(C4=CC=C(O)C=C4)C2)CCCCCCCCCCC	530	FALSE	TRUE	FALSE	Normalized unit: Intensity; Annotation method: combined_ms2_pos_1	FALSE	FALSE	12828	0	0	0.66	0	0.38	0.02	52	0.08	0.54	900980	ID_01	566.32147:22167434 567.32614:6436266 568.33081:0	73.02834:12047 75.04407:5072 77.03850:23184 79.05411:250933 81.06976:230871 83.04903:15675 83.08543:25012 85.06470:24976 85.10111:7437 86.09628:1257292 86.10103:31049 87.89099:2692 90.62539:2362 91.05409:371495 93.06973:291624 94.04113:2699 95.04900:49157 95.08539:238177 97.06463:65390 97.10107:12738 99.08036:3449 103.03876:5489 103.05410:7321 104.10685:103470 105.04459:24346 105.06974:263731 107…	0	0	32029817	36825197	36708357	33193567	20020115	38024273	24146860	26483422	38266108	32820671	29154739	21680892	35650465
7971	4.749	335.106	low score: 1-[2-methyl-6-[(2S,3R,4S,5S,6R)-3,4,5-trihydroxy-6-(hydroxymethyl)oxan-2-yl]oxyphenyl]ethanone	[M+Na]+	null	0.92	TRUE	-1	335.11	C15H20O7	null	JAFYVMQCMOZABG-TVKJYDDYSA-N	O=C(C=1C(OC2OC(CO)C(O)C(O)C2O)=CC=CC1C)C	530	FALSE	TRUE	FALSE	Normalized unit: Intensity; Annotation method: combined_ms2_pos_1	FALSE	FALSE	7971	0	0	0.93	0.32	0.66	0.78	5	0.6	1.31	3772.63	ID_01	335.10617:108008528 336.11084:20132308 337.11551:1936810	59.04927:5900 61.03490:2796 62.00599:34746 65.03868:33990 67.05431:18018 67.31478:2742 67.90102:2717 69.04484:12072 69.06997:2926 70.02887:12746 70.06522:55020 70.99513:17384 71.01296:3588 71.04922:9950 71.07306:4517 71.98838:4683 71.99036:59078 72.08092:2826 72.99818:45223 73.01069:3962 73.71893:2485 74.00600:47818 75.01389:4507 75.02641:31438 76.02142:2614 79.02918:5559 79.05435:8044 80.01319:3…	2815	0	349931172	210168976	306558106	550035153	249870167	350788388	414117206	234903304	325994407	212379499	356771570	393594974	184222709
7972	3.58	335.106	low score: 1-[2-methyl-6-[(2S,3R,4S,5S,6R)-3,4,5-trihydroxy-6-(hydroxymethyl)oxan-2-yl]oxyphenyl]ethanone	[M+Na]+	null	0.92	TRUE	-1	335.11	C15H20O7	null	JAFYVMQCMOZABG-TVKJYDDYSA-N	O=C(C=1C(OC2OC(CO)C(O)C(O)C2O)=CC=CC1C)C	530	FALSE	TRUE	FALSE	Normalized unit: Intensity; Annotation method: combined_ms2_pos_1	FALSE	FALSE	7972	0	0	0.93	0.28	0.63	0.76	5	0.6	1.27	297.83	ID_01	335.10632:4771044 336.11099:821792 337.11566:102829	59.04911:9197 65.03860:5748 69.04470:6404 70.02872:2752 70.06518:7571 71.04909:2783 73.28513:2662 75.02636:5345 78.01907:2643 79.86967:2438 81.04472:177602 85.01063:6087 87.02629:153669 89.04189:6047 91.05421:445932 94.06513:16389 95.07291:3455 96.08080:2837 98.02359:8248 99.02626:6975 99.04396:4148 100.03918:3825 103.05431:3152 105.03679:5313 109.07632:3295 113.02946:4539 114.03720:131991 115.02…	0	0	12397162	8231618	9691644	17265201	9520762	11692373	15065167	9920293	11454529	8439588	12862522	13368515	7088056
7977	6.062	335.106	low score: 1-[2-methyl-6-[(2S,3R,4S,5S,6R)-3,4,5-trihydroxy-6-(hydroxymethyl)oxan-2-yl]oxyphenyl]ethanone	[M+Na]+	null	0.9	TRUE	-1	335.11	C15H20O7	null	JAFYVMQCMOZABG-TVKJYDDYSA-N	O=C(C=1C(OC2OC(CO)C(O)C(O)C2O)=CC=CC1C)C	530	FALSE	TRUE	FALSE	Normalized unit: Intensity; Annotation method: combined_ms2_pos_1	FALSE	FALSE	7977	0	0	0.93	0.1	0.26	0.74	5	0.4	0.96	38.87	ID_01	335.10623:1858394 336.11090:312956 337.11557:43601	59.04918:4797 61.81765:2269 64.23081:2379 69.01582:2706 78.45005:2574 81.04469:6691 85.01070:4983 87.02628:161105 89.04181:3628 91.05421:34887 91.08194:2534 99.02639:3404 100.03923:4565 105.03675:6543 107.02402:4716 107.87836:2661 111.08041:2522 114.03718:10302 115.02113:23015 123.05536:4252 125.03454:120365 126.03711:4764 128.05283:28763 133.03180:16296 143.04515:28945 159.09158:15672 160.04268:…	0	2198	7593245	5181241	7295388	11089946	3666899	5997400	5327300	3469396	4375863	5691716	5221946	5473319	5701557
7399	5.812	318.191	low score: 1-[4,5-bis(hydroxymethyl)-3-methoxy-2-methylphenoxy]-3-methylbutane-2,3-diol	[M+NH4]+	null	0.92	TRUE	-1	318.191	C15H24O6	null	MAQMWSUGBCIGLJ-UHFFFAOYSA-N	OCC1=CC(OCC(O)C(O)(C)C)=C(C(OC)=C1CO)C	530	FALSE	TRUE	FALSE	Normalized unit: Intensity; Annotation method: combined_ms2_pos_1	FALSE	FALSE	7399	0	0	1	0.01	0.13	0.03	131	0.08	0.6	17.23	ID_01	318.19131:500371 319.19598:91085 320.20065:0	71.08269:3203 79.05421:2717 80.25489:2526 81.06972:2969 81.18009:2458 85.02827:9010 93.38738:2656 95.08529:5131 97.06456:26331 99.04382:75792 100.11201:4110 101.05944:8252 107.08519:2747 109.06438:3431 111.04398:5154 113.05953:5492 115.07514:14149 123.08029:4259 133.10097:3128 145.04907:3349 153.86110:2596 155.10663:2619 157.08557:23916 161.61566:2236 164.71904:2460 167.02403:2461 169.08542:2442 …	13112	2321	853061	623483	648758	895413	740640	775952	979081	651298	748232	800732	978996	846507	744492
7400	6.027	318.191	low score: 1-[4,5-bis(hydroxymethyl)-3-methoxy-2-methylphenoxy]-3-methylbutane-2,3-diol	[M+NH4]+	null	0.37	TRUE	-1	318.191	C15H24O6	null	MAQMWSUGBCIGLJ-UHFFFAOYSA-N	OCC1=CC(OCC(O)C(O)(C)C)=C(C(OC)=C1CO)C	530	FALSE	TRUE	FALSE	Normalized unit: Intensity; Annotation method: combined_ms2_pos_1	FALSE	FALSE	7400	0	0	1	0.03	0.31	0.04	131	0.08	0.7	16.7	ID_01	318.19138:241329 319.19604:40648 320.20071:0	59.04906:5061 69.03326:2356 69.06969:9248 69.14057:2461 79.05421:3490 80.94765:2987 93.44527:2421 93.83270:3056 95.08530:14747 97.06455:76674 99.04385:20900 101.05949:42736 106.60046:2126 106.93936:2078 109.06458:6180 109.10091:7272 111.04375:3729 111.08039:3092 113.05946:3432 113.09595:8076 115.07158:3614 115.07515:36807 121.10118:3672 123.08028:12506 125.05929:6014 130.34309:2737 137.09589:1445…	42284	2707	632820	577832	537228	661440	824895	660695	804897	559900	590999	767406	795193	693608	623142
12289	10.384	522.355	low score: 1_18_1_lysophosphatidylcholine	[M+H]+	null	0.92	TRUE	-1	522.356	C26H52NO7P	null	YAMUFBLWGFFICM-OUKQBFOZSA-N	O=C(OCC(O)COP(=O)([O-])OCC[N+](C)(C)C)CCCCCCCC=CCCCCCCCC	530	FALSE	TRUE	FALSE	Normalized unit: Intensity; Annotation method: combined_ms2_pos_1	FALSE	FALSE	12289	0	0	1	0.52	0.76	0.59	11	0.64	1.44	2069086	ID_01	522.35522:100755136 523.35989:30811450 524.36456:5419878	71.07293:476146 81.06980:180331 83.08544:152903 85.02847:52061 85.10802:36417 86.09637:6640303 93.06976:105644 95.08550:181211 97.10110:76390 98.30765:36026 98.98412:488233 104.10690:21019924 107.08537:51044 108.17537:35182 109.10108:83968 121.10102:58306 124.99978:5090963 135.11673:117465 141.20601:33180 143.01048:34192 159.06517:53703 163.01558:202736 163.03394:38944 164.36623:32601 166.18716:4…	297975	0	128153764	200326516	161787312	186959481	107601695	32549778	155695851	292597756	148014901	294642637	180107589	131803472	38081784
13952	11.303	698.473	low score: 10-[3-acetamido-4,5-dihydroxy-6-(hydroxymethyl)oxan-2-yl]oxy-5-hydroxy-2,2,6a,6b,9,9,12a-heptamethyl-1,3,4,5,6,6a,7,8,8a,10,11,12,13,14b-tetradecahydropicene-4a-carboxylic acid	[M+H]+	null	0.92	TRUE	-1	698.486	C38H61NO9	null	ZZVZUHRMTUSANL-UHFFFAOYSA-N	O=C(O)C12CCC(C)(C)CC2C3=CCC4C5(C)CCC(OC6OC(CO)C(O)C(O)C6N=C(O)C)C(C)(C)C5CCC4(C)C3(C)CC1O	530	FALSE	TRUE	FALSE	Normalized unit: Intensity; Annotation method: combined_ms2_pos_1	FALSE	FALSE	13952	0	0	0.65	0	null	0.74	2	0.5	0.66	47260.7	ID_01	698.47302:988831 699.47769:423171 700.48236:0	81.07034:22012 83.08603:17794 85.10166:9916 86.09368:9362 86.09692:158904 93.07042:14736 95.08607:45437 97.10178:9340 103.69614:3101 107.08609:9033 109.10187:29080 111.11746:3466 121.10191:19628 123.11771:9851 125.00066:12945 126.11135:2589 135.11772:13921 137.13318:5320 141.37016:2522 146.97250:14821 146.97568:24851 146.98277:484197 147.20966:2726 149.13324:4607 163.01666:2560 164.99304:3129 166…	0	0	1731333	1147606	836936	2085880	2110054	841857	809219	2106835	709475	622369	1166250	1346048	869391
11554	8.652	472.25	low score: 11,12-dihydroxy-13-methoxy-4,5,8-trimethyl-3-(2-methylpropyl)-1H,2H,3H,4H,6aH,9H,10H,11H,12H,13H,14H,15H,15bH-cycloundeca[e]isoindole-1,15-dione	[M+H-2H2O]+	null	0.86	TRUE	-1	472.246	C25H39NO5	null	VMCFTVWDHVWSOB-UHFFFAOYSA-N	O=C1CC(OC)C(O)C(O)CCC(=CC2C=C(C)C(C)C3C(N=C(O)C123)CC(C)C)C	530	FALSE	TRUE	FALSE	Normalized unit: Intensity; Annotation method: combined_ms2_pos_1	FALSE	FALSE	11554	0	0	0.9	0.05	0.3	0.05	106	0.08	0.66	3089.42	ID_03	472.25046:244782 473.25513:0 474.25979:0	73.15307:2915 77.92931:2749 83.04855:2887 90.27995:2401 91.05392:5954 92.68430:2581 93.69460:2378 107.08529:13292 111.04412:3053 116.47795:2426 117.06994:2616 119.08530:216302 120.08867:5301 133.06439:3533 135.08025:9270 136.06187:3191 150.80348:2298 157.50166:2783 173.40176:6832 198.54352:2724 285.16608:2615 418.25470:3315 441.21008:3851 455.22443:33479 472.30566:3896 472.75516:3550	0	2986	555029	397359	324492	478325	608033	388555	356547	637532	226236	426299	562111	552945	382917
5552	9.258	269.19	low score: 11-Oxoandrosterone	[M+H-2H2O]+	null	0.9	TRUE	-1	269.19	C19H28O3	null	IUNYGQONJQTULL-UFTZPVOZSA-N	C[C@@]12[C@@H]3[C@H]([C@H]4[C@@](CC3=O)(C)C(=O)CC4)CC[C@H]1C[C@@H](CC2)O	530	FALSE	TRUE	FALSE	Normalized unit: Intensity; Annotation method: combined_ms2_pos_1	FALSE	FALSE	5552	0	0	1	0	0.03	null	42	null	0.52	34.69	ID_04	269.19012:2575282 270.19479:444964 271.19946:0	57.06976:26072 57.61456:2547 67.05406:24498 67.91557:2402 69.06973:66477 71.04912:5721 71.08543:8734 77.03830:2835 79.05404:15389 80.94766:4361 81.06967:44142 83.08534:23005 85.06456:15260 85.10110:4707 91.05396:8393 93.06965:20106 95.04916:4316 95.08533:49962 97.06459:10219 97.10099:14908 97.10417:3455 98.98396:59543 99.08045:4648 100.98820:55247 105.06960:9044 107.08199:2693 107.08530:26397 109…	53127	32019	4760662	4948575	4518065	5957500	4690828	5159595	5467149	4936841	4881882	6255694	5600152	5334027	5440245
15403	10.387	961.512	low score: 11-Oxomogroside IIIE	[M+H]+	null	0.84	TRUE	-1	961.53	C48H80O19	null	QVTPQPDYCBHPCC-UHFFFAOYSA-N	O=C1CC2(C)C(CCC2(C)C3CC=C4C(CCC(OC5OC(CO)C(O)C(O)C5O)C4(C)C)C13C)C(C)CCC(OC6OC(CO)C(O)C(O)C6OC7OC(CO)C(O)C(O)C7O)C(O)(C)C	530	FALSE	TRUE	FALSE	Normalized unit: Intensity; Annotation method: combined_ms2_pos_1	FALSE	FALSE	15403	0	0	0.65	null	null	null	4	null	0.32	25023.8	ID_02	961.51215:545130 962.51681:347257 963.52148:154397	98.42899:1281 98.98409:1592 99.61794:1510 104.10683:11074 121.02843:2182 122.14470:2147 124.99937:2423 125.26283:2122 127.77614:1699 129.66736:1730 132.96846:2169 134.94740:2126 138.05527:2383 138.58423:1872 143.86192:1802 154.20566:2126 165.26588:2258 177.25177:1988 183.50330:1913 184.07324:25091 185.07701:3118 186.07590:3154 189.67247:2728 223.03554:2698 250.67035:2433 264.26855:5829 274.09232:…	0	0	393837	642377	539381	657086	384654	261604	508665	472279	530603	631909	472367	474768	446625
10559	6.731	421.092	low score: 12-((2-chloroallyl)oxy)-6,7-dimethoxy-8H-benzo[c]indolo[3,2,1-ij][1,5]naphthyridin-8-one	[M+H]+	null	0.82	TRUE	-1	421.1	C23H17ClN2O4	null	XOFQQXMAHNZIDD-UHFFFAOYSA-N	O=C1C=2C(OC)=C(OC)C=CC2C3=NC=CC=4C=5C=C(OCC(Cl)=C)C=CC5N1C34	530	FALSE	TRUE	FALSE	Normalized unit: Intensity; Annotation method: combined_ms2_pos_1	FALSE	FALSE	10559	0	0	0.69	0.01	0.01	0.75	1	1	0.78	19374.4	ID_03	421.09146:260703 422.09613:79798 423.10080:0	70.95217:2333 84.95956:16224 87.09149:4161 88.07548:2758 97.01371:2823 101.94859:2593 119.75970:2390 121.53936:2372 128.91658:2288 131.33456:2249 155.99536:5170 164.99986:3008 172.01051:4898 173.40315:4954 174.00610:18755 186.00577:2980 190.02057:3524 192.01660:13251 192.03311:11355 193.03647:3394 204.03340:6132 215.97757:3433 217.99626:5976 222.04364:3853 236.00600:4230 245.99095:15484 260.02353…	0	0	447660	222712	409168	614281	273187	457962	495996	321010	461822	281423	446378	515619	223293
12344	8.369	526.258	low score: 12-(3,4-diethoxyphenyl)-2,3-diethoxy-10-(prop-2-yn-1-yloxy)-5,6-dihydroindolo[2,1-a]isoquinoline	[M+H]+	null	0.9	TRUE	-1	526.26	C33H35NO5	null	WVRAIABMMRFVCC-UHFFFAOYSA-N	C#CCOC1=CC=C2C(=C1)C(C3=CC=C(OCC)C(OCC)=C3)=C4C=5C=C(OCC)C(OCC)=CC5CCN24	530	FALSE	TRUE	FALSE	Normalized unit: Intensity; Annotation method: combined_ms2_pos_1	FALSE	FALSE	12344	0	0	0.98	0.02	0.11	0.34	4	0.25	0.71	78.39	ID_01	526.25806:657606 527.26272:190320 528.26739:0	76.02129:19400 79.05391:13650 81.06963:15037 83.08530:2768 84.04433:5587 85.01037:36014 85.50578:2196 87.02605:4568 88.02135:2583 91.05388:11291 93.06956:16167 94.43823:2709 95.08522:9976 97.01028:6643 102.05487:2852 105.06963:10501 107.08521:13843 109.10091:4432 111.02600:4269 112.11181:13606 113.04214:3396 116.01613:22304 117.06955:10611 119.08515:17605 121.10082:7666 123.11662:2595 125.04167:4…	0	0	1536838	833548	504146	1971448	2758513	894970	1794142	832913	630212	1134824	1348535	1876918	1214740
4857	1.469	248.149	low score: 12-Cytisineacetamide	[M+H]+	null	0.47	TRUE	-1	248.139	C13H17N3O2	null	MRVHCCZFXHOQOT-ZJUUUORDSA-N	OC(=N)CN1C[C@H]2C[C@@H](C1)C1=CC=CC(=O)N1C2	530	FALSE	TRUE	FALSE	Normalized unit: Intensity; Annotation method: combined_ms2_pos_1	FALSE	FALSE	4857	0	0	0.61	0.23	0.35	0.71	3	0.33	0.89	37.44	ID_01	248.14928:883269 249.15394:117376 250.15861:0	57.03337:7349 60.08063:30649 63.11678:2445 63.42398:2252 67.05416:3043 67.25974:2695 77.31190:2262 78.97530:2516 81.00093:2500 84.08075:5559 85.02821:290874 87.04382:10397 103.03879:38937 105.93948:2830 110.07118:4918 131.04610:2693 144.10184:10623 145.04955:9212 150.05478:3419 156.31131:2541 159.20607:2606 172.07358:5239 173.39104:6174 175.57008:2532 175.58066:2874 177.91757:2314 182.31203:2346 …	3238	4794	1049570	1604903	1245296	398177	479675	293559	1625976	897471	1445870	1842503	1173321	415911	741790
4858	1.343	248.149	low score: 12-Cytisineacetamide	[M+H]+	null	0.69	TRUE	-1	248.139	C13H17N3O2	null	MRVHCCZFXHOQOT-ZJUUUORDSA-N	OC(=N)CN1C[C@H]2C[C@@H](C1)C1=CC=CC(=O)N1C2	530	FALSE	TRUE	FALSE	Normalized unit: Intensity; Annotation method: combined_ms2_pos_1	FALSE	FALSE	4858	0	0	0.61	0.2	0.3	0.71	3	0.33	0.85	51.98	ID_02	248.14929:787213 249.15396:68231 250.15863:0	54.31427:2308 55.33451:2323 58.83363:2671 60.08060:15299 66.49112:2438 70.86075:2625 82.05286:2723 85.02821:204493 87.04380:8152 90.27168:2758 95.16833:2560 101.44108:2348 103.03872:23931 110.07103:8296 122.76705:2823 124.80752:2517 144.10159:5588 145.04951:7993 145.05545:2927 150.05493:3166 156.07632:5926 163.74806:2739 172.07352:6458 173.40248:8669 189.07567:19731 195.21487:2696 225.07982:3462 …	2985	0	2140148	3687906	2560065	366850	313067	705091	3272586	2521492	3104160	4826733	2209601	314799	783061
12813	5.54	564.359	low score: 13-(Dodecan-2-yl)-6-(1-hydroxyethyl)-3-(hydroxymethyl)-12-methyl-9-(propan-2-yl)-1-oxa-4,7,10-triazacyclotridecane-2,5,8,11-tetrone	[M+Na]+	null	0.73	TRUE	-1	564.362	C28H51N3O7	null	PVAWVKQDYYTSIE-UHFFFAOYSA-N	NA	530	FALSE	TRUE	FALSE	Normalized unit: Intensity; Annotation method: combined_ms2_pos_1	FALSE	FALSE	12813	0	0	0.96	null	null	null	15	null	0.48	96.68	ID_01	564.35883:334830 565.36349:105472 566.36816:20860	75.23843:2251 87.04375:3112 89.05695:3647 89.05946:44716 91.06039:2913 118.84412:2370 119.90339:2470 131.06981:2376 133.08060:3072 133.08565:38491 173.39116:6421 177.11200:16503 207.19164:2363 283.17410:2482 291.52936:2585 330.22894:2806 413.22488:2530 443.51828:3701 535.90869:2733 547.33252:30350 564.36017:5943	2854966	185392	632746	525716	676181	685190	896146	490815	381389	329015	309817	330392	595379	390350	328923
13280	11.343	613.271	low score: 13-Acetyl-9-dihydrobaccatin III	[M+H-H2O]+	null	1	TRUE	-1	613.264	C33H42O12	null	WPPPFZJNKLMYBW-FAEUQDRCSA-N	O(C(=O)C)[C@]12[C@H]3[C@H](OC(=O)c4ccccc4)[C@@]4(O)C(C)(C)C(=C([C@H](C4)OC(=O)C)C)[C@H]([C@@H]([C@]3(C)[C@H](C[C@H]1OC2)O)O)OC(=O)C	530	FALSE	TRUE	FALSE	Normalized unit: Intensity; Annotation method: combined_ms2_pos_1	FALSE	FALSE	13280	0	0	0.84	null	null	null	18	null	0.42	88459.3	ID_01	613.27148:3385790 614.27615:755769 615.28082:0	81.06970:18641 83.08535:16392 85.10100:16561 85.67058:3132 91.93758:2674 95.08266:3026 95.08534:34944 97.10099:13042 104.94629:2491 109.10097:17157 123.11663:13127 125.13229:5439 129.16986:2731 137.13225:7006 139.14789:2733 151.14803:3538 165.16385:3877 173.39005:6775 221.22630:8870 239.23705:112377 266.21341:3000 299.62402:2515 340.00549:41901 348.11664:2529 542.63922:2824 551.99872:2803 612.610…	1320896	893223	1519037	1059978	1345990	724220	373404	689832	581140	1054399	1042977	1026296	1697620	362562	908252
10655	6.823	425.138	low score: 13-alpha-(21)-Epoxyeurycomanone	[M+H]+	null	0.92	TRUE	-1	425.14	C20H24O10	null	MOCOVNGOINOTNW-XXJDAYKBSA-N	O=C1OC2CC3C(=CC(=O)C(O)C3(C)C4C5(O)OCC24C(O)(C1O)C6(OC6)C5O)C	530	FALSE	TRUE	FALSE	Normalized unit: Intensity; Annotation method: combined_ms2_pos_1	FALSE	FALSE	10655	0	0	0.98	0.02	0.06	0.75	1	1	0.95	152.66	ID_01	425.13788:2084177 426.14255:456240 427.14721:29392	65.03884:2415 65.22854:2764 66.35843:2705 69.04476:6115 70.06512:73514 72.08080:13391 74.00597:6130 77.85398:2428 80.94795:2662 81.06991:2782 81.41138:2591 82.06521:3827 83.04922:3793 83.62357:2499 87.02630:41436 89.01692:3264 91.05422:146806 94.06157:2561 97.03966:3091 97.43943:2549 98.02370:3287 99.88108:2773 100.02158:4241 101.05965:10371 102.00088:3504 102.03725:2430 105.49873:2777 107.40913:…	0	0	3293526	758480	880250	4415214	2441957	6033600	1257780	659515	1172816	777595	3298603	3433532	2752271
4935	5.208	251.077	low score: 13-methoxy-1,6-diazatetracyclo[7.6.1.0?,??.0??,??]hexadeca-3,5,7,9(16),10,12,14-heptaen-2-one	[M+H-H2O]+	null	0.73	TRUE	-1	251.082	C15H10N2O2	null	OWCRARVHWCCRAG-UHFFFAOYSA-N	O=C1C=CC2=NC=CC=3C4=CC=C(OC)C=C4N1C23	530	FALSE	TRUE	FALSE	Normalized unit: Intensity; Annotation method: combined_ms2_pos_1	FALSE	FALSE	4935	0	0	0.9	0.01	0.02	0.76	3	0.67	0.83	15.85	ID_01	251.07698:338013 252.08165:37731 253.08632:0	55.01778:4114 55.05412:12427 57.06974:4357 57.97346:2692 58.27906:2349 59.04904:13382 60.46770:2358 60.76400:2389 61.01054:35826 65.03846:4106 67.05408:28287 69.06983:3758 76.31754:2206 79.05408:14966 79.45946:2458 81.06971:27639 83.08556:2531 85.06462:2482 85.66686:2310 87.02615:11166 90.02077:2434 91.05403:7357 93.06970:11249 95.04911:4423 95.08536:104384 96.05973:2867 96.09947:3062 97.06467:35…	7290	5453	759137	406350	439499	1363091	1192850	2663934	501338	189386	525436	472556	1024288	1830152	3765089
7841	7.233	331.205	low score: 14-(hydroxymethyl)-5,9-dimethyltetracyclo[11.2.1.0?,??.0?,?]hexadecan-5-ol	[M+K]+	null	0.67	TRUE	-1	331.203	C19H32O2	null	LZAZGDZVFQSCFO-UHFFFAOYSA-N	OCC1CC23CCC4C(O)(C)CCCC4(C)C3CCC1C2	530	FALSE	TRUE	FALSE	Normalized unit: Intensity; Annotation method: combined_ms2_pos_1	FALSE	FALSE	7841	0	0	0.98	0.14	0.49	0.19	165	0.22	0.9	28.72	ID_01	331.20520:834397 332.20987:126203 333.21454:0	67.05414:21139 69.06979:9773 69.26421:2383 69.63345:3249 71.08556:3788 74.00577:7466 76.02146:7973 79.05410:8678 80.04937:4468 81.06760:2346 81.06975:31734 83.08545:12240 85.10090:2636 86.00584:9669 86.98972:4574 87.02620:15336 88.02155:4704 91.05421:7265 93.06973:19586 95.08541:28984 97.01051:45237 97.06466:4660 97.10103:3951 98.98410:7573 99.02615:5768 101.04189:6265 103.91811:2553 105.06965:84…	13241	9625	1304212	1258664	167125	1747898	807472	280473	495677	261157	987476	998222	1503163	1826670	126083
7842	6.862	331.209	low score: 14-(hydroxymethyl)-5,9-dimethyltetracyclo[11.2.1.0?,??.0?,?]hexadecan-5-ol	[M+Na]+	null	0.18	TRUE	-1	331.203	C19H32O2	null	LZAZGDZVFQSCFO-UHFFFAOYSA-N	OCC1CC23CCC4C(O)(C)CCCC4(C)C3CCC1C2	530	FALSE	TRUE	FALSE	Normalized unit: Intensity; Annotation method: combined_ms2_pos_1	FALSE	FALSE	7842	0	0	0.84	0.06	0.82	0.09	165	0.04	0.89	9.02	ID_01	331.20935:160182 332.21402:0 333.21869:0	73.17628:2769 81.06985:4201 95.08521:3545 98.98380:7086 105.06965:3120 116.58662:2580 173.39131:12055 187.93793:3055 197.18370:2638 258.40552:2437 301.17035:2898 313.27393:8341 331.15128:20591 331.19031:6696 331.20898:181858	405077	157642	919503	498221	666473	811713	1063167	638197	328791	739424	678361	915282	556439	307436	220200
13213	10.684	604.312	low score: 14-Benzoylaconine	[M+H]+	null	0.43	TRUE	-1	604.312	C32H45NO10	null	DHJXZSFKLJCHLH-BMTFSNIDSA-N	O=C(OC1C2C3CC1(O)C(OC)C(O)C2(O)C4C(OC)C5C6(COC)CN(CC)C4C35C(OC)CC6O)C=7C=CC=CC7	530	FALSE	TRUE	FALSE	Normalized unit: Intensity; Annotation method: combined_ms2_pos_1	FALSE	FALSE	13213	0	0	1	0.02	0.03	0.75	1	1	0.94	9859.88	ID_02	604.31116:352581 605.31582:117577 606.32049:0	81.06970:5316 82.71946:2379 83.08529:4360 86.09605:24556 87.80016:2658 90.29774:2501 93.06944:3973 95.08521:6819 97.10093:3042 100.11183:4824 104.10652:144123 106.43819:2615 106.90056:2470 106.90493:2606 109.10081:4317 118.33617:2627 127.13722:2475 135.11674:2923 146.98125:26027 149.13208:2531 162.12918:6852 173.40202:14036 184.07314:9185 341.30472:11753 369.45657:2788 447.16736:2732 459.89215:28…	0	0	819285	824639	630915	367992	602659	1231667	716965	522975	703532	189225	248463	285815	649476
8677	9.14	355.188	low score: 14-deoxy-11,12-dihydroandrographolide	[M+Na]+	null	0.88	TRUE	-1	355.19	C20H28O4	null	GQPOXOPEDHRPQT-CRBRZBHVSA-N	O=C1OCC(C=CC2C(=C)CCC3C(C)(CO)C(O)CCC23C)=C1	530	FALSE	TRUE	FALSE	Normalized unit: Intensity; Annotation method: combined_ms2_pos_1	FALSE	FALSE	8677	0	0	0.98	0.34	0.35	0.75	1	1	1.25	29.36	ID_02	355.18826:846789 356.19293:186742 357.19760:0	67.05414:5953 69.06976:4321 73.04668:6534 80.94776:3087 81.06965:7272 81.08389:2447 83.08555:3292 85.06453:3532 91.05412:2747 91.05710:10778 93.06974:4089 95.08523:7694 97.06458:3750 103.07539:3634 105.03330:4563 105.06976:5635 107.08554:3181 109.10089:7005 115.07549:2934 116.94917:2452 121.10115:5505 123.08010:7795 123.11665:5982 124.65124:2376 133.10101:3348 137.09573:3092 149.13258:5006 180.92…	25791	10968	1429275	1395441	1361169	1661180	1238190	1357962	1363133	1416004	1335557	1687014	1419502	1383450	1374375
8679	9.617	355.188	low score: 14-deoxy-11,12-dihydroandrographolide	[M+Na]+	null	0.92	TRUE	-1	355.19	C20H28O4	null	GQPOXOPEDHRPQT-CRBRZBHVSA-N	O=C1OCC(C=CC2C(=C)CCC3C(C)(CO)C(O)CCC23C)=C1	530	FALSE	TRUE	FALSE	Normalized unit: Intensity; Annotation method: combined_ms2_pos_1	FALSE	FALSE	8679	0	0	0.99	0.34	0.36	0.75	1	1	1.26	41.7	ID_01	355.18857:1007057 356.19324:157242 357.19790:0	67.05410:12618 69.06973:11535 71.08533:3115 71.50890:3236 73.04664:7505 79.05422:4257 79.52571:2576 80.94765:4515 81.06977:11567 82.94470:6267 83.08535:7499 85.06453:3023 91.05425:5703 91.05724:9312 93.06963:6154 95.04917:3410 95.08536:17384 97.06465:4837 97.10091:3339 99.08067:4184 101.05969:6036 104.72617:2956 105.03336:3944 105.06976:3650 107.08544:6155 109.10102:17611 111.04391:11482 111.0804…	6504	2490	2060772	2341869	1796425	2387230	1813915	1764013	1935362	1854685	1890788	2471546	1872670	1934326	2013975
8729	10.455	357.204	low score: 14-Deoxyandrographolide	[M+Na]+	null	0.96	TRUE	-1	357.2	C20H30O4	null	GVRNTWSGBWPJGS-YSDSKTICSA-N	O=C1OCC=C1CCC2C(=C)CCC3C(C)(CO)C(O)CCC23C	530	FALSE	TRUE	FALSE	Normalized unit: Intensity; Annotation method: combined_ms2_pos_1	FALSE	FALSE	8729	0	0	0.93	0.4	0.37	0.75	1	1	1.27	195.64	ID_01	357.20383:4042462 358.20849:781257 359.21316:96954	67.05409:7601 69.06976:9888 70.72017:2402 71.08527:2649 75.35030:2399 75.99915:2600 79.05417:2653 81.06972:10248 83.08540:11831 87.23109:2865 87.41080:2415 89.96344:2974 91.05418:3223 93.06963:6734 95.08531:16719 97.06469:4159 97.10093:7234 99.00654:3060 100.11194:5474 102.09122:4302 105.06993:3227 107.08532:5606 109.10114:8142 111.11687:3105 113.91036:2551 119.08564:4107 121.10076:3227 123.11679…	841736	1401900	7077476	12719492	9898233	4618489	3011295	6335031	7211454	6329810	9564116	11185679	6269178	3700258	7604240
8650	9.33	354.264	low score: 14-hydroxy-14-(hydroxymethyl)-5,9-dimethyltetracyclo[11.2.1.0?,??.0?,?]hexadecane-5-carboxylic acid	[M+NH4]+	null	0.92	TRUE	-1	354.264	C20H32O4	null	MRBLTWPEPGRXQN-UHFFFAOYSA-N	O=C(O)C1(C)CCCC2(C)C1CCC34CC(CCC32)C(O)(CO)C4	530	FALSE	TRUE	FALSE	Normalized unit: Intensity; Annotation method: combined_ms2_pos_1	FALSE	FALSE	8650	0	0	1	0.11	0.07	0.7	26	0.73	0.95	58.22	ID_01	354.26416:681570 355.26883:108665 356.27350:0	67.05407:5557 69.06968:7474 73.04670:2827 74.80482:2334 76.86969:2120 79.05402:2402 81.02331:2551 81.06971:10852 83.08526:3467 85.06474:2509 88.07561:4632 91.05411:5499 91.05714:4209 93.06974:6666 95.04901:3825 95.08535:12821 97.06444:3067 99.04400:3294 100.04680:2983 100.11168:3394 100.98992:2208 101.70486:2217 104.78101:2527 105.03327:65625 105.04449:3985 105.06949:8080 107.08530:8777 109.06469…	2763	3245	1415928	1376374	1290589	1638066	1335465	1426989	1712484	1568400	1353592	1728949	1651641	1508028	1570540
13934	2.777	696.286	low score: 15-(carbamoylmethyl)-10,11,23-trihydroxy-18-(3-methyl-2-oxopentanamido)-9,14,17-trioxo-N-[(1Z)-prop-1-en-1-yl]-8,13,16-triazatetracyclo[18.3.1.0?,?.0?,??]tetracosa-1(23),2(7),3,5,20(24),21-hexaene-12-carboxamide	[M+NH4]+	null	0.55	TRUE	-1	696.299	C33H38N6O10	null	ZIAXNZCTODBCKW-WCIBSUBMSA-N	O=C(NC1C(O)=NC(C(O)=NC(C(O)=NC=CC)C(O)C2(O)C(=O)NC3=C(C=CC=C32)C4=CC(=CC=C4O)C1)CC(=N)O)C(=O)C(C)CC	530	FALSE	TRUE	FALSE	Normalized unit: Intensity; Annotation method: combined_ms2_pos_1	FALSE	FALSE	13934	0	0	0.66	null	null	null	43	null	0.33	19935	ID_01	696.28601:520201 697.29068:171901 698.29535:52205	83.81573:2667 105.67148:2763 107.60004:2406 134.77637:2575 138.12717:2695 142.95407:2921 143.07210:2519 146.01233:3200 152.85378:2290 165.34276:2469 179.51575:2473 186.75478:2551 186.93005:2638 211.73885:2792 223.47618:2557 276.07547:5441 294.00970:2576 309.56589:2755 406.99118:2516 407.98996:2967 477.17587:17208 478.32690:2464 620.90070:2577 634.70557:2930 654.94342:2578	0	0	369555	19667	33965	1011324	775384	28654	25986	491039	53587	28766	437403	686723	41468
11784	7.462	486.227	low score: 15-Deoxyoxalicine B	[M+H-H2O]+	null	0.82	TRUE	-1	486.228	C30H33NO6	null	FIWRZQROYVDBSG-LXJMSAHPSA-N	[C@@]12([C@@]3([C@H]([C@@]4([C@](CC3)(C(=C)C)O)CCC(=O)OC4)CC=C2C)C)Oc2c(c(=O)oc(c2)c2cnccc2)C1	530	FALSE	TRUE	FALSE	Normalized unit: Intensity; Annotation method: combined_ms2_pos_1	FALSE	FALSE	11784	0	0	1	0	0.02	null	71	null	0.51	52.75	ID_01	486.22684:480986 487.23150:137224 488.23617:0	70.03756:2474 74.15966:2265 76.02128:17310 78.87407:2251 79.05396:10355 81.06955:7732 84.04407:10445 85.01038:28951 86.98959:2996 88.02125:6794 91.05402:13172 93.06957:12268 94.36452:2929 95.08527:9292 97.01025:6737 102.05458:5318 105.06958:14193 106.48296:2355 107.08523:6505 109.10114:3836 116.01611:21844 117.06958:4728 117.29645:2622 119.08517:16148 123.28832:2415 125.04208:2507 128.05838:2748 …	0	0	970588	532966	234725	2009226	1020345	655228	547897	889896	398674	1029320	711885	675337	842313
12566	10.657	543.345	low score: 15S-Hydroxy-5Z,8Z,11Z,13E-eicosatetraene-(2-biotinyl)hydrazide	[M+H-H2O]+	null	0.86	TRUE	-1	543.336	C30H48N4O4S	null	CVMXPPQBNJUHBS-RRMRCZFJSA-N	CCCCCC(O)/C=C/C=C/C/C=C\C/C=C\CCCC(=O)NNC(=O)CCCCC1SCC2NC(=O)NC12	530	FALSE	TRUE	FALSE	Normalized unit: Intensity; Annotation method: combined_ms2_pos_1	FALSE	FALSE	12566	0	0	0.73	0	0	0.01	105	0.03	0.38	14853.6	ID_01	543.34485:1185264 544.34952:137891 545.35418:0	104.10667:310871 105.11002:10603 105.11326:1776 105.11878:2063 105.99741:1616 110.14343:1512 112.36544:1784 118.12236:5231 118.75684:1855 120.19377:1508 121.07960:1668 121.08460:1616 123.11647:1722 124.99953:9070 130.46222:1941 133.08572:3340 134.73755:1835 136.93076:7980 148.53206:4361 154.94148:6857 162.94641:14228 163.01501:7955 172.95186:2541 173.39122:7933 180.95705:25502 181.02582:4897 184.…	0	0	7111568	5867897	4297881	3481302	2509336	1485252	2495029	3214115	2516824	2359933	2016275	2210820	1339211
9068	10.362	367.284	low score: 17,20-Dimethylprostaglandin F1.alpha.	[M+H-H2O]+	null	0.2	TRUE	-1	367.284	C22H40O5	null	GBYMYPWDCSUFAK-OUKQBFOZSA-N	C1(C(C(C(C1)O)CCCCCCC(=O)O)/C=C/C(CC(CCCC)C)O)O	530	FALSE	TRUE	FALSE	Normalized unit: Intensity; Annotation method: combined_ms2_pos_1	FALSE	FALSE	9068	0	0	0.98	null	null	null	5	null	0.49	44.46	ID_05	367.28220:209191 368.28686:0 369.29153:0	61.66788:2344 67.05415:4026 69.06973:4001 73.28279:2402 79.94095:2876 81.06968:3763 83.08527:2882 84.16533:2475 93.06994:3020 95.08533:3717 109.10115:3581 113.05708:2867 115.05417:3004 126.26992:2720 133.10077:3099 141.06979:7378 142.25856:2507 166.98466:2304 172.50241:2910 197.05962:31993 237.52391:2537 335.21921:3704 353.09537:2512 367.13376:16372 367.17203:3055 367.20917:4512 367.24591:12566 3…	1844056	799981	669115	588412	251759	789900	830500	533847	925233	416591	544430	752017	649543	936661	985515
10591	6.731	422.175	low score: 18-Aminoabieta-8,11,13-Triene Sulfate	[M+K]+	null	0.92	TRUE	-1	422.176	C20H33NO4S	null	FDYFHDKFDSGDKM-UHFFFAOYSA-N	O=S(=O)(O)O.NCC1(C)CCCC2(C3=CC=C(C=C3CCC21)C(C)C)C	530	FALSE	TRUE	FALSE	Normalized unit: Intensity; Annotation method: combined_ms2_pos_1	FALSE	FALSE	10591	0	0	0.99	0	0.02	0	59	0.02	0.51	7917.28	ID_01	422.17477:705775 423.17944:124850 424.18411:0	67.59012:2388 70.06490:12417 88.07542:596954 107.94233:2558 113.39922:2471 124.56474:2814 125.99053:2506 132.99689:2761 147.33983:2852 153.64915:2548 160.04237:11656 161.25795:2376 173.39128:8592 176.07010:4651 260.72479:2409 284.98151:2840 286.36081:2508 373.30014:2553 381.62375:2746	0	0	1525370	918323	1392881	1728027	901530	1261617	1294939	1054283	1239197	858816	1086486	980942	608239
453	0.601	102.055	low score: 1-AMINOCYCLOPROPANE-1-CARBOXYLATE	[M+H]+	null	0.92	TRUE	-1	102.06	C4H7NO2	null	PAJPWUMXBYXFCZ-UHFFFAOYSA-N	O=C(O)C1(N)CC1	530	FALSE	TRUE	FALSE	Normalized unit: Intensity; Annotation method: combined_ms2_pos_1	FALSE	FALSE	453	0	0	0.88	0.45	0.49	0.47	15	0.67	1.18	335.73	ID_01	102.05490:13073611 103.05957:541183 104.06424:0	53.01337:2797 55.01765:3279 55.94239:2196 56.04934:1740811 56.05098:61850 56.05178:49052 57.03336:68736 57.05718:2689 57.06980:3810 58.06499:181633 58.63111:2876 59.07281:2738 60.04449:4814 62.61526:2387 65.71799:2534 72.08061:18420 74.02349:112675 74.05988:61376 84.04422:1888501 85.02819:295635 85.03268:6099 85.04760:6169 98.04739:2279 102.05477:308770 102.09115:91214 102.12754:7649	494507	267077	31031848	39867295	36739456	36697942	24132727	18290664	21068848	53291694	36051194	37203437	30337090	28801292	23561803
454	1.058	102.055	low score: 1-AMINOCYCLOPROPANE-1-CARBOXYLATE	[M+H]+	null	0.84	TRUE	-1	102.06	C4H7NO2	null	PAJPWUMXBYXFCZ-UHFFFAOYSA-N	O=C(O)C1(N)CC1	530	FALSE	TRUE	FALSE	Normalized unit: Intensity; Annotation method: combined_ms2_pos_1	FALSE	FALSE	454	0	0	0.88	0.55	0.64	0.7	15	0.6	1.37	9.89	ID_01	102.05486:796135 103.05953:24904 104.06420:0	56.04934:207388 56.05745:8012 57.03334:18771 57.06977:8434 58.06497:291246 58.06752:7445 60.04425:8311 61.06076:2570 72.08059:16575 74.02346:61366 74.05986:32625 75.80653:2502 84.04420:37243 85.02820:80376 85.06469:3881 102.05472:93220 102.09110:117413 102.12750:15930 106.13868:2726 106.94321:2956	185587	94110	4052792	3621573	3873843	4427572	4011718	3093266	3693299	4071056	4213776	3561139	5353438	5990111	3890363
12978	11.256	580.434	low score: 1-Behenoyl-2-hydroxy-sn-glycero-3-phosphocholine	[M+H]+	null	0.88	TRUE	-1	580.434	C30H62NO7P	null	UIINDYGXBHJQHX-GDLZYMKVSA-N	C([C@H](COP(=O)([O-])OCC[N+](C)(C)C)O)OC(=O)CCCCCCCCCCCCCCCCCCCCC	530	FALSE	TRUE	FALSE	Normalized unit: Intensity; Annotation method: combined_ms2_pos_1	FALSE	FALSE	12978	0	0	1	0	0	0.56	9	0.11	0.71	42025.3	ID_01	580.43378:991021 581.43844:300735 582.44311:81279	81.06985:3204 83.08521:3383 85.10133:2983 86.09622:113184 94.80183:2387 95.08539:5222 98.98395:8912 100.11189:7764 101.15381:2672 104.10677:366247 104.87319:2347 112.94081:2815 123.11667:4038 124.99506:5401 124.99960:81637 136.74927:2314 140.42152:2663 145.62044:2548 163.01595:3183 173.39088:4722 184.07317:557824 189.22339:2383 197.65065:2595 258.10999:10090 265.87463:2475 267.03854:2659 277.0181…	0	0	693272	976584	802115	2005726	612207	359800	489961	1628157	920811	1864690	957369	1090365	520688
13191	11.264	602.416	low score: 1-Behenoyl-2-hydroxy-sn-glycero-3-phosphocholine	[M+Na]+	null	0.2	TRUE	-1	602.416	C30H62NO7P	null	UIINDYGXBHJQHX-GDLZYMKVSA-N	C([C@H](COP(=O)([O-])OCC[N+](C)(C)C)O)OC(=O)CCCCCCCCCCCCCCCCCCCCC	530	FALSE	TRUE	FALSE	Normalized unit: Intensity; Annotation method: combined_ms2_pos_1	FALSE	FALSE	13191	0	0	1	0.01	0.01	0.2	12	0.08	0.59	51688.1	ID_02	602.41571:399461 603.42038:90480 604.42505:0	81.06990:4650 84.04057:2723 85.26381:2339 86.09631:10980 104.10683:72333 107.08552:2555 112.98591:2761 114.92749:2372 117.68315:2223 135.01190:2414 144.13847:4283 146.98170:15225 160.01837:2498 173.39131:7709 184.07330:2608 195.85950:2300 321.24094:3848 397.36856:10037 416.15363:3217 437.32727:2994 441.69434:2604 481.42346:2906 543.34296:80100 602.41718:68598 602.47095:88919 602.56488:6447	0	0	328035	410366	254148	488186	317967	183445	280258	452509	266032	214874	224413	280892	227646
2243	3.048	159.092	low score: 1-Benzylimidazole	[M+H]+	null	0.86	TRUE	-1	159.092	C10H10N2	null	KKKDZZRICRFGSD-UHFFFAOYSA-N	N=1C=CN(C1)CC=2C=CC=CC2	530	FALSE	TRUE	FALSE	Normalized unit: Intensity; Annotation method: combined_ms2_pos_1	FALSE	FALSE	2243	0	0	1	0.09	0.12	0.5	2	1	0.94	11.17	ID_01	159.09155:2618200 160.09622:240197 161.10089:0	52.46294:2221 54.03373:4748 55.05420:4211 56.04939:10586 57.03343:4862 59.56080:2650 60.22836:2184 63.94220:31910 64.94999:7257 65.03850:5996 70.06505:8422 71.04905:16244 74.06003:3588 77.03862:3835 79.05418:4266 80.94493:51068 81.04464:4144 81.06970:9261 81.95277:34157 82.82059:2574 85.02837:3078 88.07552:5156 89.03851:10019 90.04630:18455 91.05412:22413 93.05724:6347 95.04890:8568 95.08562:5415…	85272	2632	5039346	3869744	4151975	5328046	4647926	3797280	5150274	4222648	4419121	4360846	5657383	5607792	3578675
1206	2.115	125.107	low score: 1-Butylimidazole	[M+H]+	null	0.92	TRUE	-1	125.107	C7H12N2	null	MCMFEZDRQOJKMN-UHFFFAOYSA-N	c1cncn1CCCC	530	FALSE	TRUE	FALSE	Normalized unit: Intensity; Annotation method: combined_ms2_pos_1	FALSE	FALSE	1206	0	0	1	0	null	0.82	2	0.5	0.86	37.8	ID_03	125.10725:1316652 126.11191:91739 127.11658:0	52.74703:2355 54.03381:4053 54.46835:2347 55.01772:4163 55.05412:12418 56.04937:43393 60.98637:4076 62.95804:2937 65.03860:3004 67.05415:5087 69.03342:3558 69.06980:5551 78.99702:4744 79.05405:9749 80.04931:9853 81.03335:3823 81.06975:6909 82.05241:8371 82.06505:7316 83.04902:4447 83.06020:180895 83.91252:2497 91.45841:2233 92.90024:4617 92.94984:2818 93.01275:3200 95.04899:7387 95.06052:5671 96.…	22634	0	3942930	1414578	1713244	5884498	5986446	5309142	1742424	818081	1948658	1020567	4125934	5727443	3748143
10355	9.464	412.255	low score: 1-Decanoyl-2-Hydroxy-sn-Glycero-3-Phosphocholine	[M+H]+	null	0.94	TRUE	-1	412.246	C18H38NO7P	null	SECPDKKEUKDCPG-QGZVFWFLSA-N	CCCCCCCCCC(=O)OC[C@@H](O)COP([O-])(=O)OCC[N+](C)(C)C	530	FALSE	TRUE	FALSE	Normalized unit: Intensity; Annotation method: combined_ms2_pos_1	FALSE	FALSE	10355	0	0	0.96	0	0.03	0.29	10	0.1	0.61	121.81	ID_01	412.24857:1616824 413.25323:475769 414.25790:0	64.68564:2310 65.30639:2507 67.05407:2891 71.23962:2397 81.07009:2796 83.08274:3485 83.08552:54250 88.07550:2748 89.92313:2389 91.05420:50955 93.06996:2695 95.08556:5884 100.11205:336073 101.15495:2667 102.20554:2767 105.06997:3325 107.08546:3771 108.61541:2442 109.10132:5933 116.97050:3099 119.08543:4647 137.13211:3407 142.15909:4911 173.40152:3233 176.88130:2533 282.31525:4230 341.28442:6948 35…	2576798	2649	1524649	1741446	1525817	1653147	1144223	1202846	1184111	1443553	1256037	1465689	1211203	1221787	1066625
15144	12.755	834.598	low score: 1-Docosahexaenoyl-2-stearoyl-sn-glycero-3-phosphocholine	[M+H]+	null	0.92	TRUE	-1	834.601	C48H84NO8P	null	AHWXJDWBIIDPKS-TZUVPVEASA-N	[C@H](OC(=O)CCCCCCCCCCCCCCCCC)(COP(=O)(OCC[N+](C)(C)C)[O-])COC(=O)CC/C=C\C/C=C\C/C=C\C/C=C\C/C=C\C/C=C\CC	530	FALSE	TRUE	FALSE	Normalized unit: Intensity; Annotation method: combined_ms2_pos_1	FALSE	FALSE	15144	0	0	0.99	0.01	0	0.53	13	0.23	0.71	197.18	ID_02	834.59796:2154370 835.60263:1227023 836.60730:686525	91.05430:3575 93.06981:2746 95.08556:11952 97.10112:2800 98.98427:4963 100.97625:1355 104.10705:2696 105.06995:1845 109.10116:3318 109.52837:1504 111.11674:1667 112.05699:2041 118.51910:1629 121.10109:3446 123.11667:2339 124.99989:27015 127.22401:1826 127.96165:1730 135.11679:3399 146.98189:166707 148.70584:1745 148.72455:1989 163.01559:3095 166.15831:2572 173.61046:1989 175.14848:2587 184.07352:…	0	0	4713010	5427129	5108256	4378582	5410031	11815941	10273616	3084579	5297521	5581875	4298876	4013662	5457157
15145	12.398	834.6	low score: 1-Docosahexaenoyl-2-stearoyl-sn-glycero-3-phosphocholine	[M+H]+	null	0.92	TRUE	-1	834.601	C48H84NO8P	null	AHWXJDWBIIDPKS-TZUVPVEASA-N	[C@H](OC(=O)CCCCCCCCCCCCCCCCC)(COP(=O)(OCC[N+](C)(C)C)[O-])COC(=O)CC/C=C\C/C=C\C/C=C\C/C=C\C/C=C\C/C=C\CC	530	FALSE	TRUE	FALSE	Normalized unit: Intensity; Annotation method: combined_ms2_pos_1	FALSE	FALSE	15145	0	0	1	0.04	0.03	0.53	13	0.15	0.74	371.73	ID_01	834.60052:1965847 835.60519:1120808 836.60986:597614	90.35692:1144 91.98876:1275 97.43831:1358 97.50700:1288 98.98409:61076 100.22996:1544 101.59955:1409 103.53773:1388 104.10349:2640 104.10693:25397 106.15353:1899 108.76876:1644 124.99979:297378 143.02618:2031 146.98190:4902 152.59555:2564 160.03488:2417 166.06284:6722 173.39087:6899 183.36238:4502 184.07335:3087373 184.78914:4248 185.07645:3084 244.46204:2504 260.49402:2493 264.27161:2599 304.117…	0	0	4917797	6650695	7186794	4892905	4858037	8801679	6310159	4988530	7803907	7167085	5756091	5272493	8172490
15146	12.169	834.601	low score: 1-Docosahexaenoyl-2-stearoyl-sn-glycero-3-phosphocholine	[M+H]+	null	0.92	TRUE	-1	834.601	C48H84NO8P	null	AHWXJDWBIIDPKS-TZUVPVEASA-N	[C@H](OC(=O)CCCCCCCCCCCCCCCCC)(COP(=O)(OCC[N+](C)(C)C)[O-])COC(=O)CC/C=C\C/C=C\C/C=C\C/C=C\C/C=C\C/C=C\CC	530	FALSE	TRUE	FALSE	Normalized unit: Intensity; Annotation method: combined_ms2_pos_1	FALSE	FALSE	15146	0	0	1	0.04	0.03	0.55	13	0.31	0.77	247.43	ID_03	834.60010:2490430 835.60477:1260146 836.60943:335739	93.66739:1339 98.39974:1303 98.98408:10371 98.98705:1504 104.10712:3453 104.16463:1443 104.75227:1507 106.19970:1685 114.34583:1667 115.80865:1645 116.00748:1707 122.79490:1715 124.99487:4312 124.99977:60921 126.00302:5667 127.00381:3523 184.07332:563208 185.07675:117678 185.64746:2674 186.07762:41146 197.00105:2300 219.47531:2551 228.49355:2153 231.54826:2404 260.65735:2584 372.45404:2616 506.47…	0	0	2938205	2632283	2957291	8507267	3740529	4028411	2318722	6905744	2800594	3603370	4200201	4486962	3220619
5035	8.329	254.248	low score: 1-Dodecyl-2-pyrrolidinone	[M+H-H2O]+	null	0.9	TRUE	-1	254.248	C16H31NO	null	NJPQAIBZIHNJDO-UHFFFAOYSA-N	N1(CCCC1=O)CCCCCCCCCCCC	530	FALSE	TRUE	FALSE	Normalized unit: Intensity; Annotation method: combined_ms2_pos_1	FALSE	FALSE	5035	0	0	1	0	0	0	5	0.2	0.54	37.85	ID_03	254.24789:711438 255.25256:111450 256.25723:0	55.01774:2913 55.05412:12027 56.04945:3605 56.12007:2143 57.06984:5554 64.39326:2519 67.05412:10586 68.05738:2614 69.06977:8581 70.06525:2810 71.31004:2228 79.05413:5773 80.94782:5673 81.06971:15646 82.92733:2698 83.08539:5949 84.95947:7139 91.05409:5299 91.58253:2797 93.06982:4243 95.08527:14119 97.06469:2950 97.10104:4205 99.08060:3155 105.03356:3167 107.08530:6912 112.08586:3274 114.00516:2743…	36911	8567	1530776	1226629	949409	2584760	1344092	522587	689580	2302605	716291	1159757	1323994	2056005	793372
5980	8.732	279.28	low score: 1-heptadecanol	[M+Na]+	null	0.92	TRUE	-1	279.27	C17H36O	null	GOQYKNQRPGWPLP-UHFFFAOYSA-N	OCCCCCCCCCCCCCCCCC	530	FALSE	TRUE	FALSE	Normalized unit: Intensity; Annotation method: combined_ms2_pos_1	FALSE	FALSE	5980	0	0	0.63	0.02	0.02	0.91	3	1	0.8	51.32	ID_01	279.27957:1812540 280.28424:334450 281.28891:0	56.04929:10901 57.06973:9798 67.05402:9579 69.03335:2988 69.06969:7860 71.08522:2713 79.05412:5961 80.94775:4434 81.04459:5737 81.06966:14707 83.06017:29935 91.05417:6948 93.06965:10129 95.04900:3347 95.06022:6344 95.08540:13606 96.06796:195789 97.06454:3217 105.06963:10503 107.08522:10679 109.07580:153895 109.10086:10669 109.88024:2644 110.08366:20800 111.08020:2764 117.06985:3050 119.08533:6541…	38546	0	3967248	11657745	5722177	2800935	1578325	3654052	14862642	2009474	8354020	11942584	4241954	2872286	7129478
12133	10.485	510.356	low score: 1-Heptadecanoyl-sn-glycero-3-phosphocholine	[M+H]+	null	0.92	TRUE	-1	510.355	C25H52NO7P	null	SRRQPVVYXBTRQK-XMMPIXPASA-N	C([C@H](COP(=O)([O-])OCC[N+](C)(C)C)O)OC(=O)CCCCCCCCCCCCCCCC	530	FALSE	TRUE	FALSE	Normalized unit: Intensity; Annotation method: combined_ms2_pos_1	FALSE	FALSE	12133	0	0	1	0	0	0.55	9	0.11	0.7	406317	ID_01	510.35550:20665674 511.36017:5483232 512.36483:766452	71.07080:3473 71.07292:56377 71.08549:14841 71.08742:2453 73.04895:2430 73.90657:2389 78.24487:2342 81.06979:9320 81.85383:2383 83.08551:10924 85.10117:9954 86.09635:694779 88.07558:3515 89.05963:10039 93.66396:2584 95.08540:14195 96.48841:2531 97.10133:6139 98.98412:44372 100.11199:28239 100.85120:2204 102.09137:6141 104.10687:2072106 106.56273:2659 109.10101:7792 123.11695:3595 124.99976:509854…	8164	0	29326146	42143706	34947388	32822975	23100769	10049037	31125153	54687150	31940613	58398508	36853502	24506899	11125820
12434	10.489	532.338	low score: 1-Heptadecanoyl-sn-glycero-3-phosphocholine	[M+Na]+	null	0.92	TRUE	-1	532.337	C25H52NO7P	null	SRRQPVVYXBTRQK-XMMPIXPASA-N	C([C@H](COP(=O)([O-])OCC[N+](C)(C)C)O)OC(=O)CCCCCCCCCCCCCCCC	530	FALSE	TRUE	FALSE	Normalized unit: Intensity; Annotation method: combined_ms2_pos_1	FALSE	FALSE	12434	0	0	1	0.01	0.02	0.16	12	0.17	0.59	145890	ID_01	532.33783:6514164 533.34250:1536387 534.34717:224468	71.04919:2579 71.07274:27133 71.08532:20512 79.05402:22472 81.06966:63277 83.08530:19625 85.10098:15833 86.09618:283253 86.10091:7589 91.05402:15298 93.06961:28508 95.08528:73050 97.10092:15442 99.74602:2547 100.11195:3840 104.10672:1863658 105.06957:7479 105.73187:2683 107.08528:21537 109.10091:36118 111.11670:3848 119.08523:26125 120.08851:3783 121.10090:21272 123.11654:14852 125.09567:3179 131…	0	0	12671925	19635287	15668592	13926778	7633377	3292487	10669903	33821392	12075371	12655437	10021087	7358331	3630283
2078	6.664	154.159	low score: 1-Heptanone, 1-(4-methoxyphenyl)-2-(1-pyrrolidinyl)-	[M+H-C8H8O2]+	null	0.9	TRUE	-1	154.159	C18H27NO2	null	HYDJQOYJALXHLU-UHFFFAOYSA-N	c1(ccc(cc1)OC)C(=O)C(N1CCCC1)CCCCC	530	FALSE	TRUE	FALSE	Normalized unit: Intensity; Annotation method: combined_ms2_pos_1	FALSE	FALSE	2078	0	0	1	null	null	null	6	null	0.5	27.04	ID_01	154.15894:251166 155.16360:21360 156.16827:0	55.05410:21910 55.93428:3156 56.04935:12069 58.06508:5898 59.07288:2980 65.18037:2444 67.05404:17452 69.06969:43301 70.06493:4887 72.04424:5474 75.20977:2560 79.05411:3224 81.06970:16926 83.04904:3736 86.57561:2536 89.90610:2906 90.90317:4048 95.08532:14455 98.05977:2544 154.04437:4382 154.08644:3639 154.09708:3046 154.12245:20030 154.15886:30635	0	0	911177	1814565	1246523	2656846	803444	797018	1284776	1839168	1506182	2544158	879451	1777530	1649561
9243	10.973	372.293	low score: 1-Hexadecyl-1H-indole-2,3-dione	[M+H]+	null	0.86	TRUE	-1	372.29	C24H37NO2	null	JLUGWHXZCKLPBY-UHFFFAOYSA-N	N1(c2c(cccc2)C(=O)C1=O)CCCCCCCCCCCCCCCC	530	FALSE	TRUE	FALSE	Normalized unit: Intensity; Annotation method: combined_ms2_pos_1	FALSE	FALSE	9243	0	0	0.93	0	0.01	0.01	51	0.02	0.48	2500.72	ID_05	372.29346:151311 373.29812:30109 374.30279:0	63.78928:2508 64.26807:2305 67.05427:4327 71.08531:4479 74.32437:3376 76.02151:3137 81.06973:4334 83.08559:4470 87.02637:4873 87.49910:2488 88.07561:12802 91.05738:6091 95.08559:4183 96.75904:2330 101.05962:7940 103.88689:2975 111.04420:4742 115.69251:3136 128.34003:2388 129.05466:6271 130.05768:4366 130.15681:2609 156.37003:2412 173.40152:5321 175.32663:2930 191.11565:2414 200.53371:2910 238.713…	5055	0	45070620	78289836	89455545	115157138	36845060	38314240	40727149	79298864	89556879	105995608	76690410	59594795	69749428
14517	12.32	768.59	low score: 1-Hexadecyl-2-(5Z,8Z,11Z,14Z-eicosatetraenoyl)-sn-glycero-3-phosphocholine	[M+H]+	null	0.88	TRUE	-1	768.59	C44H82NO7P	null	DUUSFCFZBREELS-LXDDVLOTSA-N	C(COCCCCCCCCCCCCCCCC)(COP(=O)([O-])OCC[N+](C)(C)C)OC(=O)CCC/C=C\C/C=C\C/C=C\C/C=C\CCCCC	530	FALSE	TRUE	FALSE	Normalized unit: Intensity; Annotation method: combined_ms2_pos_1	FALSE	FALSE	14517	0	0	1	0.01	0.01	0.31	12	0.25	0.66	6780.63	ID_03	768.58978:23709404 769.59445:11715752 770.59912:3126777	85.10116:3240 86.09377:1895 86.09634:28719 89.03012:1225 89.67728:1317 90.73347:1144 91.05411:9510 91.16417:1303 93.06985:3632 95.08542:12032 98.18779:1431 98.98414:4271 99.46790:1559 102.03274:1317 102.10476:1411 104.10684:4302 104.52321:1812 105.06965:7059 107.08553:2216 109.10104:3901 109.47973:1636 111.11697:2908 117.06982:3394 119.08553:6594 120.06146:2186 121.10078:2519 123.11664:2731 124.9…	0	0	31935005	48165835	54389226	21864522	17855466	67585019	50625015	23805952	61181926	54303653	39632400	25532326	73688954
14741	12.317	790.572	low score: 1-Hexadecyl-2-(5Z,8Z,11Z,14Z-eicosatetraenoyl)-sn-glycero-3-phosphocholine	[M+Na]+	null	0.41	TRUE	-1	790.572	C44H82NO7P	null	DUUSFCFZBREELS-LXDDVLOTSA-N	C(COCCCCCCCCCCCCCCCC)(COP(=O)([O-])OCC[N+](C)(C)C)OC(=O)CCC/C=C\C/C=C\C/C=C\C/C=C\CCCCC	530	FALSE	TRUE	FALSE	Normalized unit: Intensity; Annotation method: combined_ms2_pos_1	FALSE	FALSE	14741	0	0	1	0	0	0.42	26	0.04	0.65	13433.8	ID_01	790.57288:416952 791.57754:104712 792.58221:0	86.09629:12746 91.05406:13124 91.05663:1860 93.06976:8331 95.04913:2769 95.08540:13088 97.10104:3204 101.68287:1947 103.68232:1515 104.10678:1532 105.06968:8964 107.08544:2729 109.10104:7798 111.11694:1798 116.19299:1813 117.06988:2633 119.08548:10168 120.96597:150638 121.10098:3919 123.11664:3628 124.99979:3440 131.08545:3100 133.10120:4040 135.11696:3265 136.54443:2001 143.08574:3540 143.43936:…	0	0	881392	1146181	1274797	408144	923095	4932416	4433138	407010	1423519	1128323	958181	683099	2152172
14743	12.12	790.575	low score: 1-Hexadecyl-2-(5Z,8Z,11Z,14Z-eicosatetraenoyl)-sn-glycero-3-phosphocholine	[M+Na]+	null	0.92	TRUE	-1	790.572	C44H82NO7P	null	DUUSFCFZBREELS-LXDDVLOTSA-N	C(COCCCCCCCCCCCCCCCC)(COP(=O)([O-])OCC[N+](C)(C)C)OC(=O)CCC/C=C\C/C=C\C/C=C\C/C=C\CCCCC	530	FALSE	TRUE	FALSE	Normalized unit: Intensity; Annotation method: combined_ms2_pos_1	FALSE	FALSE	14743	0	0	0.99	0.02	0.01	0.41	26	0.08	0.66	21885.6	ID_02	790.57404:1737062 791.57870:897627 792.58337:369225	86.09628:28573 91.05402:6492 93.06968:2996 95.08539:7024 97.10094:1719 98.98413:2655 104.10674:2446 105.06997:5165 105.33955:1759 107.08529:3469 109.10115:3321 111.70177:2010 117.06978:2283 119.08550:3026 119.89653:1806 119.97261:1622 120.96175:3416 120.96597:46217 121.10112:2699 124.02955:1662 124.99569:1868 124.99972:20160 125.57027:1936 126.88564:2014 128.88957:1820 131.08545:3493 132.81927:18…	0	0	1807972	5536086	5625660	1586396	833322	3609734	2936286	1883094	5572443	6141719	2416682	1296691	4804278
14542	13.431	770.603	low score: 1-Hexadecyl-2-(8Z,11Z,14Z-eicosatrienoyl)-sn-glycero-3-phosphocholine	[M+H]+	null	0.71	TRUE	-1	770.606	C44H84NO7P	null	VYKSGWCIVDQIQR-GBDFTIALSA-N	C(COCCCCCCCCCCCCCCCC)(COP(=O)([O-])OCC[N+](C)(C)C)OC(=O)CCCCCC/C=C\C/C=C\C/C=C\CCCCC	530	FALSE	TRUE	FALSE	Normalized unit: Intensity; Annotation method: combined_ms2_pos_1	FALSE	FALSE	14542	0	0	0.99	0	0	0.36	11	0.09	0.63	96.85	ID_04	770.60333:1330622 771.60800:668709 772.61267:0	85.10106:2040 86.09631:19058 87.09972:2417 91.05378:1745 93.06994:2235 95.08540:6584 97.06473:2454 97.10133:1949 99.32380:1468 107.08543:1502 109.10114:4999 114.55061:1687 120.17552:1770 120.96622:2335 121.10108:4741 124.99996:4781 146.98167:49841 147.98503:7025 164.00836:2175 184.07336:62370 193.13901:2553 193.44904:2428 195.00290:3355 205.69278:2306 214.35309:2400 230.97812:2552 267.40146:2623 …	0	0	2458476	5852518	3952200	2012952	68507	357646	159429	3893870	834164	1916899	924897	718480	1677791
14316	12.789	746.604	low score: 1-Hexadecyl-2-(9Z-octadecenoyl)-sn-glycero-3-phosphocholine	[M+H]+	null	0.92	TRUE	-1	746.606	C42H84NO7P	null	SIEDNCDNGMIKST-IYEJTHTFSA-N	P(=O)([O-])(OCC[N+](C)(C)C)OC[C@@H](COCCCCCCCCCCCCCCCC)OC(=O)CCCCCCC/C=C\CCCCCCCC	530	FALSE	TRUE	FALSE	Normalized unit: Intensity; Annotation method: combined_ms2_pos_1	FALSE	FALSE	14316	0	0	1	0.03	0.03	0.49	9	0.22	0.73	3430.43	ID_02	746.60535:17999688 747.61001:8297265 748.61468:2055807	83.08561:46147 85.10130:23693 86.09650:1257303 91.05431:3956 93.06999:23650 95.08562:130001 97.10128:66432 98.98429:246734 99.08048:4237 104.10710:216658 107.08563:19789 109.10130:90428 111.08056:4457 111.11693:40810 121.09670:3772 121.10138:54097 123.11703:44741 124.01571:4163 124.99998:1837506 125.09657:2858 125.13255:8658 125.39894:2222 127.11223:2518 135.11710:55134 137.13257:21982 143.01128:…	0	0	27501311	30936488	26716372	70477532	21422698	19087924	18285773	98952643	33474484	39709738	36120174	42150255	26574798
14317	13.224	746.606	low score: 1-Hexadecyl-2-(9Z-octadecenoyl)-sn-glycero-3-phosphocholine	[M+H]+	null	0.53	TRUE	-1	746.606	C42H84NO7P	null	SIEDNCDNGMIKST-IYEJTHTFSA-N	P(=O)([O-])(OCC[N+](C)(C)C)OC[C@@H](COCCCCCCCCCCCCCCCC)OC(=O)CCCCCCC/C=C\CCCCCCCC	530	FALSE	TRUE	FALSE	Normalized unit: Intensity; Annotation method: combined_ms2_pos_1	FALSE	FALSE	14317	0	0	1	0.03	0.03	0.49	9	0.22	0.73	273.45	ID_01	746.60565:2181625 747.61032:976733 748.61499:256806	83.08549:2670 86.09639:322931 95.08551:6816 98.98414:67134 103.70229:1771 103.95068:1630 104.10354:2791 104.10695:36340 107.30804:1719 109.10130:4453 110.35342:1644 118.19615:1742 120.96607:3453 121.10137:3949 123.28300:1762 124.99982:495367 127.29053:1666 132.13254:1906 135.11702:2388 140.08838:2051 141.29095:1987 159.09097:1985 163.01562:7997 164.00858:3320 166.06281:8681 168.31789:2110 181.026…	0	0	3040840	8708839	6211462	3938950	1007122	1248848	1008465	6014572	10925292	7755390	6355062	2278470	3829895
14515	13.222	768.587	low score: 1-Hexadecyl-2-(9Z-octadecenoyl)-sn-glycero-3-phosphocholine	[M+Na]+	null	0.63	TRUE	-1	768.588	C42H84NO7P	null	SIEDNCDNGMIKST-IYEJTHTFSA-N	P(=O)([O-])(OCC[N+](C)(C)C)OC[C@@H](COCCCCCCCCCCCCCCCC)OC(=O)CCCCCCC/C=C\CCCCCCCC	530	FALSE	TRUE	FALSE	Normalized unit: Intensity; Annotation method: combined_ms2_pos_1	FALSE	FALSE	14515	0	0	1	0.03	0.03	0.34	21	0.05	0.65	80.24	ID_01	768.58728:1222243 769.59195:542388 770.59662:137549	85.10096:10024 86.09621:100044 91.05399:6607 93.06963:17769 95.08529:40665 97.06454:19011 97.10095:20950 104.10690:1924 105.06970:2444 107.08527:14447 108.18439:1656 109.10093:23423 111.08014:2655 111.11668:6398 119.08556:2723 120.96587:8498 121.10091:21329 123.11660:11155 124.99967:8759 128.19612:2084 133.10118:2229 135.11653:19603 137.13213:4539 137.98207:1907 146.98152:409958 149.13214:8378 15…	0	0	1865509	3998975	2926445	1127839	382232	779042	729241	2199812	1008674	1732248	950158	929553	1834963
14516	12.796	768.588	low score: 1-Hexadecyl-2-(9Z-octadecenoyl)-sn-glycero-3-phosphocholine	[M+Na]+	null	0.86	TRUE	-1	768.588	C42H84NO7P	null	SIEDNCDNGMIKST-IYEJTHTFSA-N	P(=O)([O-])(OCC[N+](C)(C)C)OC[C@@H](COCCCCCCCCCCCCCCCC)OC(=O)CCCCCCC/C=C\CCCCCCCC	530	FALSE	TRUE	FALSE	Normalized unit: Intensity; Annotation method: combined_ms2_pos_1	FALSE	FALSE	14516	0	0	1	0.02	0.02	0.35	21	0.1	0.65	509.44	ID_04	768.58759:2880766 769.59225:1497288 770.59692:512737	85.10116:3612 86.09372:3190 86.09639:38620 87.09980:5918 91.05420:10634 91.73907:1650 91.90913:1538 93.06984:8591 95.08549:15682 96.08874:2131 97.06481:3327 97.10116:8185 98.10467:1570 98.98412:5491 99.88143:1426 101.32648:1683 103.86202:1362 104.10706:5770 105.06991:5946 107.08553:7938 109.10108:9600 111.11688:2665 117.06975:3532 119.08562:5742 121.10123:9552 123.11681:6628 124.99979:26854 131.0…	0	0	5960451	3778561	3622247	8537396	8810720	8122750	8945261	7831060	4345471	4732188	5853858	9020065	6347964
13993	12.605	704.559	low score: 1-Hexadecyl-2-(9Z-octadecenoyl)-sn-glycero-3-phosphoethanolamine	[M+H]+	null	0.69	TRUE	-1	704.559	C39H78NO7P	null	JJGMGPGKWYLISM-NPBIGWJUSA-N	C([C@H](COP(=O)([O-])OCC[NH3+])OC(=O)CCCCCCC/C=C\CCCCCCCC)OCCCCCCCCCCCCCCCC	530	FALSE	TRUE	FALSE	Normalized unit: Intensity; Annotation method: combined_ms2_pos_1	FALSE	FALSE	13993	0	0	1	0	0	0.13	32	0.03	0.55	22927.8	ID_01	704.55829:518476 705.56296:248520 706.56762:53666	81.06988:9261 83.08552:20935 85.10114:46653 86.09639:42220 87.09956:4140 87.42654:2376 92.03559:2531 93.06974:2905 95.08545:9585 97.10111:24394 98.98413:8932 99.11691:3117 104.64686:2147 107.08557:3972 109.10121:7710 111.11681:15172 118.70474:2584 121.10122:4725 124.99982:41614 126.00334:2527 127.58450:2770 131.03847:2204 134.14082:2410 135.11685:4441 137.34367:2152 142.45024:2434 149.13223:2867 …	0	0	1440727	2040083	2012859	861505	141038	331014	457383	1845921	1715467	1931005	875689	533155	986763
4680	9.033	242.284	low score: 1-Hexadecylamine	[M+H]+	null	0.78	TRUE	-1	242.284	C16H35N	null	FJLUATLTXUNBOT-UHFFFAOYSA-N	C(CCCCCCCCN)CCCCCCC	530	FALSE	TRUE	FALSE	Normalized unit: Intensity; Annotation method: combined_ms2_pos_1	FALSE	FALSE	4680	0	0	1	null	null	null	4	null	0.5	24.15	ID_01	242.28427:640229 243.28894:110395 244.29361:0	55.05415:4231 56.63214:2443 57.06971:63628 67.05412:2867 67.94115:2379 69.06967:4050 71.08530:31082 71.12775:2954 74.78397:2595 81.06976:5164 82.07294:2812 82.96498:3214 83.08553:3875 84.95946:6202 85.10094:15986 88.07552:4445 91.44048:3095 94.07291:3791 95.08543:4206 96.08860:2756 109.10100:4810 110.10419:2806 116.34177:2595 120.19814:2428 169.12555:2561 173.40170:5652 173.77870:2448 177.09462:3…	496997	34934	1698323	512179	1222026	1006450	422419	552936	633408	2477291	435539	1468763	1596717	302883	410611
4682	8.537	242.284	low score: 1-Hexadecylamine	[M+H]+	null	0.55	TRUE	-1	242.284	C16H35N	null	FJLUATLTXUNBOT-UHFFFAOYSA-N	C(CCCCCCCCN)CCCCCCC	530	FALSE	TRUE	FALSE	Normalized unit: Intensity; Annotation method: combined_ms2_pos_1	FALSE	FALSE	4682	0	0	1	null	null	null	4	null	0.5	14.89	ID_02	242.28429:168075 243.28895:31587 244.29362:0	55.05410:7077 57.06971:17025 67.05413:6006 69.06979:3975 71.04880:2537 71.08543:3729 80.94751:2780 81.06966:2913 84.95956:7353 85.10110:3515 91.01262:2497 95.08534:6078 99.77078:2485 105.03316:6507 109.10126:3513 113.09596:3976 115.86820:2379 136.06169:3036 136.43881:3088 164.15181:2595 179.60507:2400 184.88841:3769 206.87300:2697 214.21603:3129 226.08147:3850 242.24789:15909 242.28430:203929	206763	7031	603914	800177	563881	880706	886841	524719	482333	685136	675457	882594	550457	642305	937826
6880	8.236	304.3	low score: 1-Hexadecylpyridinium cation	[M+H]+	null	0.92	TRUE	-1	304.3	C21H38N	null	NEUSVAOJNUQRTM-UHFFFAOYSA-N	c1cccc[n+]1CCCCCCCCCCCCCCCC	530	FALSE	TRUE	FALSE	Normalized unit: Intensity; Annotation method: combined_ms2_pos_1	FALSE	FALSE	6880	0	0	1	null	null	null	4	null	0.5	1537.84	ID_01	304.29996:24413224 305.30463:5653307 306.30929:656584	58.06514:1481459 59.06853:2442 60.91228:2549 62.70290:2514 63.02294:4089 65.03859:86861 67.05421:3272 69.06988:11546 70.06518:3391 71.07303:6794 71.08559:14398 72.08076:18117 74.06007:5962 81.06973:2517 83.08582:6121 84.08087:3091 85.06480:3280 85.10137:5434 89.03888:4317 90.04637:5230 90.80703:4458 91.05420:6807040 91.30251:4381 92.05747:5020 95.08568:3386 97.10107:5235 107.08543:2707 122.08126:…	416769	205923	59292296	145449163	122211977	29648339	22848099	33781177	92589686	64811558	91392356	142306441	55080880	23776871	67890418
11715	10.531	482.361	low score: 1-Hexadecyl-sn-glycero-3-phosphocholine	[M+H]+	null	0.92	TRUE	-1	482.361	C24H52NO6P	null	VLBPIWYTPAXCFJ-XMMPIXPASA-N	C(CCCCCCC)CCCCCCCCOC[C@@H](CO[P@](=O)(OCC[N+](C)(C)C)[O-])O	530	FALSE	TRUE	FALSE	Normalized unit: Intensity; Annotation method: combined_ms2_pos_1	FALSE	FALSE	11715	0	0	1	0.02	0.04	0.33	11	0.27	0.69	7654.49	ID_03	482.36084:34979052 483.36551:9706391 484.37018:1507579	69.06995:8263 70.06532:6767 71.07301:240293 71.08557:94198 72.08081:4729 75.04197:4127 75.04411:74699 75.27197:2765 80.97380:3648 81.06992:11780 82.94503:3709 83.08555:10978 85.10129:75869 86.09648:2423144 87.09993:3877 87.87794:3286 89.05976:47597 95.08566:18169 95.63198:3083 97.10123:14553 98.98428:257055 103.80437:4770 103.99092:3925 104.10699:13875091 104.22521:3669 104.41109:5040 105.11019:1…	10838	0	33351919	67438300	58324358	38334545	22485370	30197596	54080564	50464135	59192135	123443757	47547367	34411923	38485443
12041	10.534	504.343	low score: 1-Hexadecyl-sn-glycero-3-phosphocholine	[M+Na]+	null	0.92	TRUE	-1	504.342	C24H52NO6P	null	VLBPIWYTPAXCFJ-XMMPIXPASA-N	C(CCCCCCC)CCCCCCCCOC[C@@H](CO[P@](=O)(OCC[N+](C)(C)C)[O-])O	530	FALSE	TRUE	FALSE	Normalized unit: Intensity; Annotation method: combined_ms2_pos_1	FALSE	FALSE	12041	0	0	1	0	0.01	0.11	10	0.2	0.57	1554.8	ID_01	504.34277:9443907 505.34744:3007146 506.35211:0	71.07282:71120 71.08529:4271 81.06971:4095 83.08535:3558 84.30155:2430 85.10101:5163 86.09625:788866 86.81460:2775 93.06955:2528 93.73923:2452 95.08547:5027 100.11189:2581 104.10679:3476033 104.41050:2977 111.77251:2390 113.75773:2544 118.35928:3095 120.96592:12682 145.99763:2516 146.98166:308035 164.00816:17755 164.99217:12295 176.99213:6865 184.07303:4230 261.55490:2772 308.02274:3083 311.26010…	0	3984	15584180	31445277	25656686	10161408	8414502	10572163	26226095	18382450	25797167	25888977	12227359	9731061	11504064
1474	0.462	132.998	low score: 1H-Imidazole, 2-[(1-methylpropyl)dithio]-	[M+H-C4H8]+	null	0.96	TRUE	-1	132.989	C7H12N2S2	null	BPBPYQWMFCTCNG-UHFFFAOYSA-N	S(SC(CC)C)c1ncc[nH]1	530	FALSE	TRUE	FALSE	Normalized unit: Intensity; Annotation method: combined_ms2_pos_1	FALSE	FALSE	1474	0	0	0.66	0.08	0.13	0.77	3	0.33	0.75	61.01	ID_01	132.99809:26824990 134.00276:3884679 135.00743:0	51.20807:2675 68.98200:86564 70.06322:4095 70.06498:56946 72.08064:2915 76.80894:2648 77.70866:2718 77.90661:2311 86.99253:380261 90.47830:2957 91.05408:11534 95.04898:3742 96.22918:2767 96.38300:2558 105.00309:635527 105.06968:18504 114.98750:20023 116.07043:18431 117.83910:2941 118.97135:2787 123.01369:60924 132.99803:156536 133.06445:2797 133.10097:10136	350229	677612	55491867	48423472	45725399	41023388	48240108	48957427	48357411	36434609	44506905	47231122	47705608	40111548	42396192
12554	9.774	542.324	low score: 1H-Indazole-4-carboxamide, N-[(1,2-dihydro-6-methyl-2-oxo-4-propyl-3-pyridinyl)methyl]-1-(1-methylethyl)-6-[2-(4-methyl-1-piperazinyl)-4-pyridinyl]-	[M+H]+	null	0.92	TRUE	-1	542.324	C31H39N7O2	null	ULNXAWLQFZMIHX-UHFFFAOYSA-N	NA	530	FALSE	TRUE	FALSE	Normalized unit: Intensity; Annotation method: combined_ms2_pos_1	FALSE	FALSE	12554	0	0	1	0	0.05	0.01	102	0.03	0.53	41251.1	ID_01	542.32404:2346034 543.32870:693658 544.33337:143141	71.07281:8144 78.00129:2570 81.06969:4132 86.09623:176309 89.09305:2571 93.06972:2649 94.31011:2397 94.49171:2990 95.08536:4741 96.80012:2495 98.98399:14626 100.11193:3220 104.10676:50247 105.73589:2693 109.10139:2343 124.99961:154381 136.50095:2610 166.06271:3663 172.41678:2560 184.07317:1447975 243.80432:2327 258.11029:4249 288.39029:2713 311.25836:6859 320.50406:2433 355.96051:2642 444.77563:2…	51935	0	1837710	5144075	4325729	3411414	920761	1559451	1344172	4054265	4253976	7775938	2848626	1460591	3083587
10261	10.794	408.309	low score: 1H-Indole-3-methanamine, 5-(2-amino-5-pyrimidinyl)-N,N-diethyl-1-octyl-	[M+H]+	null	0.86	TRUE	-1	408.312	C25H37N5	null	HKAUEDVXIIXVGY-UHFFFAOYSA-N	C(N(CC)CC)c1c2c(n(c1)CCCCCCCC)ccc(c2)c1cnc(nc1)N	530	FALSE	TRUE	FALSE	Normalized unit: Intensity; Annotation method: combined_ms2_pos_1	FALSE	FALSE	10261	0	0	0.94	0	0.02	0	17	0.06	0.49	563.19	ID_04	408.30872:1116056 409.31338:348770 410.31805:0	69.06970:7342 71.08565:3218 81.06975:5758 81.26299:2341 83.08540:2781 89.05959:6089 90.90390:2527 95.08525:3870 97.10126:2912 103.52200:2448 121.10111:3154 123.11660:3067 129.77594:2369 137.13239:5212 149.02306:3647 177.11162:2696 190.78732:2473 195.12280:8819 228.37573:2838 269.08334:2537 321.26291:7129 349.70520:2865 408.24173:2665 408.31241:19189 408.36182:22423	37193	14134	26288668	2991162	903211	1479096	2215073	1450118	760495	4662333	1317983	1097894	20466664	1150328	1564195
11606	8.651	476.245	low score: 1H-Pyrazole-3-carboxamide, 5-(4-chloro-3-methylphenyl)-1-[(4-methylphenyl)methyl]-N-[(1S,2S,4R)-1,3,3-trimethylbicyclo[2.2.1]hept-2-yl]-	[M+H]+	null	0.86	TRUE	-1	476.246	C29H34ClN3O	null	SUGVYNSRNKFXQM-RVBRUHEGSA-N	NA	530	FALSE	TRUE	FALSE	Normalized unit: Intensity; Annotation method: combined_ms2_pos_1	FALSE	FALSE	11606	0	0	1	0	null	0.11	9	0.11	0.55	65.05	ID_02	476.24542:889676 477.25009:186977 478.25476:0	69.03334:23835 69.32120:2122 71.12417:2269 78.76127:2702 79.05423:4415 80.47852:2395 81.03329:9569 83.04899:15691 85.02822:11673 87.02469:10142 87.04381:8025 91.05406:39398 93.06979:3330 94.37598:2533 95.01679:2198 97.69807:2444 99.02475:7375 101.04012:2472 103.05418:3864 104.06193:3653 105.06969:7519 107.08535:88510 111.04389:16335 113.04031:5817 115.05394:2654 117.06982:9935 119.08533:1406841 1…	0	0	1666991	1021441	882178	1794861	1924288	1022249	1000902	1858297	643123	1191266	2155416	1816147	1042299
9937	11.586	395.332	low score: 1-Hydroxy Vitamin D2	[M+H-H2O]+	null	0.86	TRUE	-1	395.331	C28H44O2	null	HKXBNHCUPKIYDM-CGMHZMFXSA-N	C[C@]12[C@H](/C(=C/C=C/3\C(=C)[C@@H](O)C[C@@H](C3)O)/CCC2)CC[C@@H]1[C@@H](/C=C/[C@@H](C(C)C)C)C	530	FALSE	TRUE	FALSE	Normalized unit: Intensity; Annotation method: combined_ms2_pos_1	FALSE	FALSE	9937	0	0	0.99	null	null	null	5	null	0.5	4818.44	ID_01	395.33203:337501 396.33670:73492 397.34137:0	68.12948:2521 70.06119:2388 86.13824:2192 87.62457:2733 116.68806:2447 148.72960:2779 182.55695:2494 201.90732:2847 377.96524:3247 395.33194:154353	0	0	387171	1112434	1272280	378252	426483	1433541	1344219	362410	1222725	1229695	484551	330358	1280784
11486	2.777	468.2	low score: 1-Hydroxy-4-[(4-hydroxy-2,2-dimethyl-1-oxo-3,3a-dihydroimidazo[1,2-a]indol-4-yl)methyl]-1-propan-2-yl-2,4-dihydropyrazino[2,1-b]quinazoline-3,6-dione	[M+H-2H2O]+	null	0.55	TRUE	-1	468.203	C27H29N5O5	null	ZCTHXQVUJKDGDA-UHFFFAOYSA-N	NA	530	FALSE	TRUE	FALSE	Normalized unit: Intensity; Annotation method: combined_ms2_pos_1	FALSE	FALSE	11486	0	0	0.96	0	0.02	0.05	62	0.02	0.51	20761.5	ID_01	468.20004:352214 469.20471:0 470.20938:0	67.64388:2368 81.67061:2867 90.98476:2738 108.20984:2547 141.85831:2997 156.95169:2856 176.09166:7851 177.20110:2712 186.08694:3369 200.42050:2446 224.08902:3100 242.10002:3123 263.14627:4120 468.19971:15497	0	0	383576	54967	66346	1048502	932841	207371	164226	397985	106748	106540	485561	836708	139856
13251	11.599	608.465	low score: 1-Lignoceroyl-2-hydroxy-sn-glycero-3-phosphocholine	[M+H]+	null	0.8	TRUE	-1	608.465	C32H66NO7P	null	SKJMUADLQLZAGH-WJOKGBTCSA-N	C([C@H](COP(=O)([O-])OCC[N+](C)(C)C)O)OC(=O)CCCCCCCCCCCCCCCCCCCCCCC	530	FALSE	TRUE	FALSE	Normalized unit: Intensity; Annotation method: combined_ms2_pos_1	FALSE	FALSE	13251	0	0	1	0.02	0.02	0.39	12	0.17	0.68	11963.2	ID_01	608.46484:348254 609.46951:157591 610.47418:20448	78.70481:2361 81.97440:2703 82.02824:2267 84.94975:2709 86.09634:32634 92.43697:2462 98.98395:2529 100.22166:2238 104.10686:112692 109.46324:2924 124.99978:26001 128.39549:2331 135.53152:2578 140.12300:2555 143.55557:2371 150.58820:2266 154.99879:2512 173.40271:9275 184.07324:175026 225.08870:2330 230.54956:2476 434.49615:2606 506.49796:3012 590.45471:17415 608.46405:167534 610.80994:2854	0	0	340572	458309	360644	916525	348259	289801	255208	730486	454442	644299	453750	562745	387101
13328	14.362	619.528	low score: 1-Linoleoyl-2-oleoyl-rac-glycerol	[M+H]+	null	0.53	TRUE	-1	619.53	C39H70O5	null	FQNNBQJKEBDPQS-LTEAFHAISA-N	C(OC(=O)CCCCCCC/C=C\C/C=C\CCCCC)C(OC(=O)CCCCCCC/C=C\CCCCCCCC)CO	530	FALSE	TRUE	FALSE	Normalized unit: Intensity; Annotation method: combined_ms2_pos_1	FALSE	FALSE	13328	0	0	0.99	null	null	null	28	null	0.49	88.4	ID_01	619.52753:972485 620.53219:387565 621.53686:71138	83.45557:2507 95.08549:3808 108.10714:2258 307.18774:2475 313.27286:4999 320.62769:2587 328.52045:2606 341.30536:3864 441.36102:2534 521.34015:4320 619.30768:13706 619.43488:29946 619.52649:1099035 620.53040:5540	837607	600355	1374924	1761106	2075517	535230	183970	188572	332352	1653872	1300644	294133	515250	111577	205054
5603	2.251	271.075	low score: 1-methyl-9H-pyrido[3,4-b]indol-7-ol hydrochloride dihydrate	[M+H]+	null	0.92	TRUE	-1	271.08	C12H15ClN2O3	null	UZTHVERXARKBAG-UHFFFAOYSA-N	Cl.O.O.OC=1C=CC2=C(C1)NC3=C2C=CN=C3C	530	FALSE	TRUE	FALSE	Normalized unit: Intensity; Annotation method: combined_ms2_pos_1	FALSE	FALSE	5603	0	0	0.88	0.06	0.16	0.5	8	0.5	0.8	73.52	ID_01	271.07495:527556 272.07962:51037 273.08429:0	57.03341:3109 57.06975:19362 59.67288:2760 67.05406:10920 69.06969:11195 69.49339:2792 71.04897:3051 71.08527:5618 76.83929:2566 77.03854:2720 79.05408:5533 81.04037:2378 81.06972:10954 83.08530:8240 84.78229:2809 85.06466:2385 86.09633:2805 86.80360:2317 91.05381:3374 94.06491:7993 95.03134:2440 95.08533:12063 97.10094:8277 100.11192:2507 103.07535:6006 106.06516:4123 109.10098:11304 111.03766:2…	2735	0	1263679	1092606	931633	3468228	3946468	2581474	1775539	2405246	1775061	2339714	3047039	5741145	3386196
[truncated: 15,014 more rows]
[truncated: 55 more columns]

## Sheet: 20250309_Adipocytes_IPC
Name	Data File	Type	Acq. Date-Time	2-/3-Phosphoglycerate	6-Phospho-D-gluconate	Acetyl-CoA	Acetylphosphate	Adenine	Adenosine	ADP	ADP-D-glucose	Alanine	alpha-Ketoglutarate	AMP	Arginine	Asparagine	Aspartate	ATP	Citrate/isocitrate	Citrulline	CMP	Creatine	Creatinine	CTP	Deoxyuridine	Dihydroxy-acetone phosphate	D-Rib(ul)ose-5-phosphate	Erythrose-4-phosphate	FAD	FMN	Fructose 1,6-bisphosphate	Fructose 1,6-bisphosphate_13C6	GDP	Gluconate	Glucosamine-1-P/6-P	Glutamate	Glutamine	Glycerol-3-phosphate	Glycine	GMP	GTP	Hexose (glucose etc.)	Hexose-phosphate	Histidine	Hypoxanthine	IDP	IMP	Inosine	ITP
[truncated: 19 more rows]
[truncated: 43 more columns]

[truncated: 1 more sheets: Adipocytes_RPLC]
